# Supplementary material for: Resequencing 545 ginkgo genomes across the world reveals the evolutionary history of the living fossil
Source: Nat Commun. 2019 Sep 13;10:4201. doi: 10.1038/s41467-019-12133-5 (PMC6744486; doi:10.1038/s41467-019-12133-5)
Supplement: Supplementary file 5 — Supplementary Data 1 [file 41467_2019_12133_MOESM5_ESM.xlsx]

## Sheet: 51个群体
	51个群体采样信息和遗传多样性参数
	OID	Populations	地名	描述	大组	亚组	Sample size	Number of SNPs	Longitud (E)	Latitude (N)	π(10-3)	θw(10-3)	Tajima's D	Fay's H	Zeng's E	备注
	1	TM	浙江天目山		EAST		58	115568496	119.496	30.3213	2.52235	2.40443	0.123181	1.10244	-1.29858	可进一步分为3个亚群体
	2	CX	浙江长兴		EAST		14	84527582	119.816	31.1092	2.44406	2.40644	0.00795279	1.1226	-1.53405
	3	JR	江苏句容	寺庙栽培	EAST		3	26225376	119.084	32.1305	1.4011	1.27678	0.535866	1.34331	-1.54726
	4	TX	江苏泰兴	村庄栽培	EAST		5	50701535	120.017	32.2	2.32064	2.1649	0.342534	1.25777	-1.42518
	5	JSYX	江苏宜兴	村庄栽培	EAST		2	-	119.904	31.2126	-	-	-	-	-
	6	JSNT	江苏南通	村庄栽培	EAST		1	-	121.599	32.0528	-	-	-	-	-
	7	XC	安徽宣城	村庄栽培	EAST		1	-	118.974	31.04	-	-	-	-	-		共51个群体
	8	LYG	江苏连云港	村庄栽培	EAST		5	60142905	119.273	34.6402	2.40575	2.35739	0.0503266	1.23739	-1.79066		45个中国群体分为3个大组：EAST、CENTRAL、SWEST
	9	RZ	山东日照	村庄栽培	EAST		4	45441590	119.377	35.7151	2.03863	1.94317	0.206874	1.29277	-1.78857		6个国外群体分为1个大组：OVERSEA
	10	ZH	河北遵化	寺庙栽培	EAST		2	-	118.012	40.2852	-	-	-	-	-		其中CENTRAL大组再分为3个亚组：SOUTH、NORTH、NWEST
	11	TW	台湾	引种栽培	EAST		1	-	120.795	23.6315	-	-	-	-	-
	12	FJPC	福建浦城		CENTRAL	SOUTH	10	65584036	118.529	27.5733	2.31164	2.04565	0.501165	1.20784	-1.49731
	13	FJZH	福建政和		CENTRAL	SOUTH	10	62100002	118.98	27.352	2.27352	1.9407	0.680882	1.22572	-1.02677
	14	FJSC	福建寿昌		CENTRAL	SOUTH	10	57867867	117.663	26.8983	2.13819	1.80876	0.711742	1.24552	-1.27496
	15	FJYX	福建尤溪		CENTRAL	SOUTH	10	48499713	118.321	25.9641	2.04506	1.51576	1.43365	1.31984	-0.366467
	16	NX	广东南雄	南岭山脉，与江西交界处	CENTRAL	SOUTH	11	60341919	114.696	25.1389	2.11844	1.83834	0.598518	1.20175	-1.03853
	17	WA	江西万安		CENTRAL	SOUTH	9	61492002	114.77	26.3301	2.18576	1.97465	0.40839	1.17335	-1.24117
	18	YX	江西永修		CENTRAL	SOUTH	5	49623325	114.213	26.8874	2.10756	1.9394	0.384221	1.25506	-1.47492
	19	HS	湖南衡山	寺庙栽培	CENTRAL	SOUTH	3	32288337	112.716	27.2651	1.66155	1.53165	0.514753	1.28053	-1.47632
	20	GXLC	广西灵川		CENTRAL	SOUTH	14	75693690	110.562	25.309	2.40984	2.15743	0.420927	1.19449	-1.16259
	21	GXXA	广西兴安		CENTRAL	SOUTH	10	69915668	110.788	25.46	2.40078	2.18188	0.3804	1.18043	-1.24656
	22	JZ	安徽金寨	大别山	CENTRAL	NORTH	9	70535395	115.705	31.4678	2.38945	2.27291	0.163497	1.17319	-1.5478
	23	XX	安徽新县	大别山	CENTRAL	NORTH	5	50741874	114.717	31.7156	2.11866	1.98735	0.279529	1.24772	-1.54119
	24	AL	湖北安陆	大洪山	CENTRAL	NORTH	19	94163158	113.244	31.4202	2.58512	2.48522	0.108543	1.12963	-1.33861	可进一步分为3个亚群体
	25	HESX	河南嵩县	秦岭山脉东伏牛山	CENTRAL	NORTH	13	64890567	111.992	33.6445	2.17664	1.87714	0.602042	1.19801	-1.01187
	26	HEXX	河南西峡	秦岭山脉东伏牛山	CENTRAL	NORTH	10	60894839	111.792	33.5361	2.23259	1.89868	0.708823	1.22295	-0.963046
	27	XA	陕西西安	寺庙和村庄栽培	CENTRAL	NORTH	4	42456169	108.378	34.0728	1.95218	1.81377	0.355165	1.2743	-1.54118
	28	SCWY	四川万源		CENTRAL	NORTH	10	66020690	107.774	32.0947	2.2924	2.0584	0.430674	1.17414	-1.16914
	29	KX	甘肃康县	甘南毗邻三县	CENTRAL	NORTH	9	72183679	105.694	33.3416	2.51383	2.32555	0.303515	1.18979	-1.26704
	30	HX	甘肃徽县	甘南毗邻三县	CENTRAL	NORTH	19	76850097	106.323	33.8014	2.26571	2.0299	0.39	1.17978	-1.27107
	31	WX	甘肃文县	甘南毗邻三县	CENTRAL	NORTH	8	57114186	104.775	32.7161	2.0805	1.90313	0.362607	1.15308	-1.2046
	32	SCQL	四川邛崃	与青城山邻近	CENTRAL	NORTH	6	68677914	103.136	30.319	2.5676	2.52079	0.0405636	1.19422	-1.64498
	33	QC	四川青城山		CENTRAL	NORTH	4	36508048	103.561	30.9127	1.71603	1.5596	0.485089	1.30803	-1.6495
	34	SN	湖北神农架		CENTRAL	NORTH	5	48897938	110.447	31.4361	2.07835	1.91655	0.374655	1.2488	-1.59521
	35	HP	湖南壶瓶山		CENTRAL	NORTH	9	71126629	110.723	30.1933	2.39672	2.29218	0.158536	1.17033	-1.37603
	36	ES	湖北恩施	与壶瓶山、神农架邻近	CENTRAL	NORTH	22	86839392	110.389	30.7591	2.39075	2.2123	0.245213	1.13296	-1.35299	可进一步分为3个亚群体
	37	CQSZ	重庆石柱		SWEST		10	60252624	108.394	30.0402	2.2114	1.86179	0.756003	1.22678	-0.922661
	38	JF	重庆金佛山		SWEST		27	86337045	107.279	28.936	2.44804	2.09814	0.564079	1.20056	-0.966214	可进一步分为3个亚群体
	39	WC	贵州务川		SWEST		32	91129263	107.978	28.5063	2.36635	2.13243	0.357517	1.17296	-1.1051	可进一步分为3个亚群体
	40	FF	贵州凤冈		SWEST		19	71078295	107.764	27.8149	2.1344	1.87411	0.491458	1.15114	-0.928748
	41	MT	贵州湄潭		SWEST		6	66961422	107.484	27.7691	2.47772	2.45817	-0.00657572	1.19339	-1.54277
	42	DF	贵州大方		SWEST		6	50768836	105.976	27.3808	2.15532	1.86513	0.72603	1.2376	-0.89035
	43	GY	贵州贵阳		SWEST		7	57499303	106.801	26.2628	2.20284	2.00465	0.420422	1.20698	-1.23416
	44	PX	贵州盘县		SWEST		2	-	104.521	25.5686	-	-	-	-	-
	45	YNTC	云南腾冲		SWEST		9	51090716	98.5168	25.3048	1.9261	1.62552	0.731761	1.12661	-0.845872
	46	KOR	韩国		OVERSEA	KOR	21	77675759	127.474	36.0523	2.27445	1.99879	0.470973	1.19511	-1.17614
	47	KYS	日本九州		OVERSEA	JPN	12	78788093	130.686	33.8476	2.45559	2.33832	0.154303	1.16206	-1.29309
	48	HNS	日本本州		OVERSEA	JPN	17	75797544								KNT、CGK、CHB、THK合并成一个群体（本州HONSHU）
		KNT					10	63619659	140.062	35.9074	2.18751	1.99078	0.360334	1.20236	-1.34036
		CGK					1	-	131.292	34.218	-	-	-	-	-
		CHB					5	45075011	136.518	36.0928	2.01354	1.76663	0.669523	1.27213	-1.04289
		THK					1	-	139.924	40.64	-	-	-	-	-
	49	SKK	日本四国		OVERSEA	JPN	5	53059867	133.302	33.9192	2.25673	2.07765	0.40413	1.2451	-1.2286
	50	EUR	欧洲		OVERSEA	EUR	16	60212537	8.67134	49.4158	2.04553	1.65593	0.865792	1.24753	-0.753161
	51	USA	美国		OVERSEA	USA	16	72423126	-87.7959	41.8916	2.22864	1.99178	0.397375	1.17511	-1.19353
		Ginkgo					545	160887036	-	-	2.72211	2.35832	0.403276	1.20853	-0.876524

## Sheet: Supplementary Data 1
Supplementary Data 1. Detailed information on the ginkgo populations in the present study.
No.	Population code	Locality	Sample size/Census population size	Longitude	Latitude	Lineage	Average DBH (SD)(cm)*	No. SNPs**	π(SD)(10-3)**	θw(SD)(10-3)**	Tajima's D (min, max)**
1	TM	Mt. Tianmu, Zhejiang, China	58/385	119.496	30.3213	EAST	64 (34)	115568496	1.78 (0.83)	2.41 (0.96)	0.13 (-2.51, 3.98)
2	CX	Changxing, Zhejiang, China	14/2607	119.816	31.1092	EAST	79 (33)	84527582	1.89 (0.88)	2.41 (1.01)	0.01 (-2.28, 3.09)
3	JR	Jurong, Jiangsu, China	3/10	119.084	32.1305	EAST	93 (12)	26225376	1.14 (0.78)	1.28 (0.84)	0.53 (-1.48, 2.37)
4	TX	Taixing, Jiangsu, China	5/4301	120.017	32.2	EAST	NA	50701535	2.13 (1.04)	2.17 (1.07)	0.34 (-1.72, 2.17)
5	JSYX	Yixing, Jiangsu, China	2/10	119.904	31.2126	EAST	154 (11)	-	-	-	-
6	JSNT	Nantong, Jiangsu, China	1/10	121.599	32.0528	EAST	65 (-)	-	-	-	-
7	XC	Xuancheng, Anhui, China	1/2	118.974	31.04	EAST	90 (-)	-	-	-	-
8	LYG	Lianyungang, Jiangsu, China	5/10	119.273	34.6402	EAST	NA	60142905	1.96 (1.00)	2.36 (1.14)	0.05 (-1.89, 2.47)
9	RZ	Rizhao, Shandong, China	4/63	119.377	35.7151	EAST	NA	45441590	1.65 (0.86)	1.94 (0.98)	0.21 (-1.60, 2.39)
10	ZH	Zunhua, Hebei, China	2/14	118.012	40.2852	EAST	NA	-	-	-	-
11	TW	Nantou, Taiwan, China	1/5	120.795	23.6315	EAST	10 (-)	-	-	-	-
12	FJPC	Pucheng, Fujian, China	10/211	118.529	27.5733	SOUTH	79 (28)	65584036	1.54 (0.81)	2.05 (0.98)	0.50 (-1.96, 3.06)
13	FJZH	Zhenghe, Fujian, China	10/300	118.98	27.352	SOUTH	96 (39)	62100002	1.87 (1.02)	1.94 (0.98)	0.68 (-2.37, 3.26)
14	FJSC	Shouchang, Fujian, China	10/61	117.663	26.8983	SOUTH	74 (38)	57867867	1.51 (0.82)	1.81 (0.92)	0.72 (-2.03, 3.17)
15	FJYX	Youxi, Fujian, China	10/358	118.321	25.9641	SOUTH	55 (19)	48499713	1.75 (1.07)	1.52 (0.91)	1.43 (-2.43, 3.45)
16	NX	Nanxiong, Guangdong, China	11/2145	114.696	25.1389	SOUTH	77 (27)	60341919	1.78 (1.02)	1.84 (0.96)	0.60 (-2.49, 3.45)
17	WA	Wan'an, Jiangxi, China	9/40	114.77	26.3301	SOUTH	93 (46)	61492002	1.82 (1.04)	1.98 (1.00)	0.41 (-2.25, 3.05)
18	YX	Yongxin, Jiangxi, China	5/12	114.213	26.8874	SOUTH	106 (42)	49623325	1.75 (0.94)	1.94 (1.02)	0.38 (-1.97, 2.47)
19	HS	Mt. Heng, Hunan, China	3/8	112.716	27.2651	SOUTH	97 (41)	32288337	1.44 (0.99)	1.56 (1.05)	0.48 (-1.51, 2.32)
20	GXLC	Lingchuan, Guangxi, China	14/100	110.562	25.309	SOUTH	71 (9)	75693690	2 .00(1.03)	2.16 (1.00)	0.43 (-2.54, 3.39)
21	GXXA	Xing'an, Guangxi, China	10/200	110.788	25.46	SOUTH	92 (19)	69915668	2.00 (1.06)	2.19 (1.04)	0.38 (-2.38, 3.05)
22	JZ	Jinzhai, Anhui, China	9/500	115.705	31.4678	NORTH	118 (17)	70535395	1.87 (0.91)	2.27 (1.03)	0.17 (-2.04, 2.71)
23	XX	Xinxian, Anhui, China	5/4150	114.717	31.7156	NORTH	112 (65)	50741874	1.77 (0.93)	1.99 (1.01)	0.28 (-1.94, 2.70)
24	AL	Anlu, Hubei, China	19/92	113.244	31.4202	NORTH	66 (27)	94163158	2.12 (1.00)	2.49 (1.03)	0.11 (-2.26, 3.06)
25	HESX	Songxian, He'nan, China	13/325	111.992	33.6445	NORTH	97 (30)	64890567	1.81 (1.00)	1.89 (0.96)	0.61 (-2.46, 3.53)
26	HEXX	Xixia, He'nan, China	10/85	111.792	33.5361	NORTH	94 (39)	60894839	1.89 (1.05)	1.90 (0.99)	0.71 (-2.35, 3.29)
27	XA	Xi'an, Shaanxi, China	4/11	108.378	34.0728	NORTH	NA	42456169	1.64 (0.90)	1.82 (0.95)	0.35 (-1.72, 2.51)
28	SCWY	Wanyuan, Sichuan, China	10/14	107.774	32.0947	NORTH	124 (106)	66020690	1.93 (1.03)	2.06 (1.00)	0.43 (-2.24, 3.14)
29	KX	Kangxian, Gansu, China	9/400	105.694	33.3416	NORTH	129 (86)	72183679	2.20 (1.12)	2.33 (1.09)	0.30 (-2.30, 2.91)
30	HX	Huixian, Gansu, China	19/229	106.323	33.8014	NORTH	82 (23)	76850097	1.66 (0.81)	2.03 (0.91)	0.40 (-2.38, 3.51)
31	WX	Wenxian, Gansu, China	8/27	104.775	32.7161	NORTH	125 (73)	57114186	1.81 (1.04)	1.91 (1.00)	0.36 (-2.28, 3.22)
32	SCQL	Qionglai, Sichuan, China	6/48	103.136	30.319	NORTH	144 (77)	68677914	2.20 (1.10)	2.52 (1.15)	0.04 (-1.92, 2.54)
33	QC	Mt. Qingcheng, Sichuan, China	4/149	103.561	30.9127	NORTH	NA	36508048	1.31 (0.74)	1.56 (0.87)	0.49 (-1.61, 2.50)
34	HP	Mt. Huping, Hu'nan, China	9/20	110.723	30.1933	NORTH	154 (87)	71126629	2.09 (1.04)	2.29 (1.06)	0.16 (-2.29, 2.94)
35	SN	Mt. Shennongjia, Hubei, China	5/8	110.447	31.4361	NORTH	NA	48897938	1.62 (0.85)	1.92 (0.97)	0.37 (-1.91, 2.49)
36	ES	Enshi, Hubei, China	22/1000	110.389	30.7591	NORTH	117 (53)	86839392	1.74 (0.84)	2.21 (0.95)	0.25 (-2.51, 3.57)
37	CQSZ	Shizhu, Chongqing, China	10/301	108.394	30.0402	SWEST	105 (26)	60252624	1.87 (1.05)	1.87 (0.97)	0.73 (-2.31, 3.28)
38	JF	Mt. Jinfo, Chongqing, China	27/372	107.279	28.936	SWEST	78 (27)	86337045	1.98 (1.00)	2.10 (0.95)	0.57 (-2.54, 3.87)
39	WC	Wuchuan, Guizhou, China	32/729	107.978	28.5063	SWEST	81 (26)	91129263	1.88 (0.92)	2.14 (0.94)	0.35 (-2.51, 3.83)
40	FF	Fenggang, Guizhou, China	19/214	107.764	27.8149	SWEST	91 (36)	71078295	1.85 (1.01)	1.88 (0.91)	0.49 (-2.51, 3.71)
41	MT	Meitan, Guizhou, China	6/89	107.484	27.7691	SWEST	122 (55)	66961422	2.29 (1.16)	2.46 (1.15)	-0.01 (-2.10, 2.69)
42	DF	Dafang, Guizhou, China	6/173	105.976	27.3808	SWEST	188 (93)	50768836	1.99 (1.15)	1.86 (1.06)	0.73 (-2.20, 2.91)
43	GY	Guiyang, Guizhou, China	7/102	106.801	26.2628	SWEST	141 (25)	57499303	1.90 (1.02)	2.00 (1.04)	0.43 (-2.35, 2.87)
44	PX	Panxian, Guizhou, China	2/271	104.521	25.5686	SWEST	NA	-	-	-	-
45	YNTC	Tengchong, Yunnan, China	9/87	98.5168	25.3048	SWEST	164 (185)	51090716	1.64 (1.03)	1.64 (0.93)	0.74 (-2.34, 3.23)
46	KOR	South Korea	21/100	127.474	36.0523	OVERSEAS	NA	77675759	1.72 (0.85)	2.00 (0.91)	0.47 (-2.62, 3.67)
47	KYS	Kyushu, Japan	12/100	130.686	33.8476	OVERSEAS	213 (202)	78788093	2.17 (1.08)	2.34 (1.05)	0.16 (-2.46, 3.10)
48	HNS	Honshu, Japan	17/100	138.08	36.0786	OVERSEAS	261 (74)	75797544	1.84 (0.93)	2.06 (0.94)	0.30 (-2.49, 3.32)
49	SKK	Shikoku, Japan	5/14	133.302	33.9192	OVERSEAS	327 (131)	53059867	2.10 (1.16)	2.08 (1.10)	0.40 (-2.08, 2.57)
50	EUR	Europe	16/100	8.67134	49.4158	OVERSEAS	84 (37)	60212537	1.73 (1.02)	1.66 (0.91)	0.87 (-2.71, 3.68)
51	USA	the United States	16/200	-87.7959	41.8916	OVERSEAS	39 (26)	72423126	1.76 (0.92)	1.99 (0.93)	0.40 (-2.45, 3.32)
	Ginkgo		545	-	-		104 (78)	160887036	2.11 (0.95)	2.36 (0.82)	0.40 (-2.21, 5.42)
		*: NA indicates an unrecorded value.
		**: - indicateds an uncalculated value due to the sampled population size less than 3.

## Sheet: 分组
	谱系遗传多样性参数
	Pedigree	Sample size	π(10-3)	θw(10-3)	Tajima's D	Fay's H	Zeng's E
	EAST	96	2.54645	2.40855	0.147494	1.11227	-1.20792
	NWEST	96	2.68155	2.54658	0.128795	1.11088	-1.17675
	SWEST	118	2.61261	2.18496	0.593789	1.25416	-0.816708
	JPN	34	2.48506	2.28384	0.276086	1.1655	-1.08061
	KOR	21	2.27445	1.99879	0.470973	1.19511	-1.17614
	EUR	16	2.04553	1.65593	0.865792	1.24753	-0.753161
	USA	16	2.22864	1.99178	0.397375	1.17511	-1.19353
	CENTRAL	148	2.73349	2.47394	0.283588	1.14539	-1.03171
	EUR_USA	32	2.18231	1.87396	0.52387	1.16718	-0.940608
	KOR_JPN	55	2.52264	2.31352	0.269322	1.16228	-1.09062
	Totle	632	2.43127	2.17319	0.395708	1.17354	-1.04678
	CENTRAL					EAST					NWEST					SWEST						EUR				JPN					KOR					USA					EUR_USA					KOR_JPN
Chr	π(10-3)	θw(10-3)	Tajima's D	Fay's H	Zeng's E	π(10-3)	θw(10-3)	Tajima's D	Fay's H	Zeng's E	π(10-3)	θw(10-3)	Tajima's D	Fay's H	Zeng's E	π(10-3)	θw(10-3)	Tajima's D	Fay's H	Zeng's E	π(10-3)	θw(10-3)	Tajima's D	Fay's H	Zeng's E	π(10-3)	θw(10-3)	Tajima's D	Fay's H	Zeng's E	π(10-3)	θw(10-3)	Tajima's D	Fay's H	Zeng's E	π(10-3)	θw(10-3)	Tajima's D	Fay's H	Zeng's E	π(10-3)	θw(10-3)	Tajima's D	Fay's H	Zeng's E	π(10-3)	θw(10-3)	Tajima's D	Fay's H
1	2.72396	2.45668	0.298084	1.14879	-1.01986	2.57242	2.38948	0.205295	1.12905	-1.17563	2.67964	2.53728	0.138637	1.1178	-1.17394	2.62664	2.19159	0.601869	1.2556	-0.810116	2.07205	1.67862	0.879886	1.24415	-0.733984	2.48106	2.26435	0.297458	1.17143	-1.06865	2.28181	2.01102	0.474146	1.19767	-1.17614	2.25281	2.02093	0.386896	1.18056	-1.20718	2.21144	1.89484	0.541352	1.17647	-0.931266	2.51962	2.2939	0.297553	1.17103
2	2.71455	2.44222	0.298656	1.14719	-1.0228	2.5058	2.39714	0.113301	1.10509	-1.23042	2.64303	2.5225	0.116229	1.10022	-1.1802	2.59906	2.20942	0.538802	1.23736	-0.849988	2.07403	1.65946	0.922451	1.27386	-0.732599	2.45901	2.2406	0.301223	1.16462	-1.05957	2.28335	2.01813	0.45467	1.19444	-1.19456	2.24711	1.97894	0.470899	1.20003	-1.16042	2.19689	1.83478	0.645095	1.2064	-0.876787	2.50804	2.28235	0.292432	1.16639
3	2.69663	2.44348	0.267727	1.13613	-1.0359	2.52358	2.38107	0.141097	1.10438	-1.20288	2.66102	2.50443	0.143741	1.10992	-1.15867	2.59411	2.11082	0.684459	1.27391	-0.753647	2.05743	1.60678	1.01341	1.26066	-0.627154	2.47173	2.24437	0.308165	1.17412	-1.05956	2.2615	1.9535	0.536484	1.20818	-1.12504	2.20358	1.95636	0.403848	1.17486	-1.18499	2.17448	1.84515	0.55295	1.1703	-0.914693	2.50096	2.26643	0.298589	1.16682
4	2.67728	2.44947	0.249163	1.1417	-1.05813	2.50422	2.37089	0.130985	1.11145	-1.22098	2.62021	2.50315	0.106877	1.10918	-1.19374	2.54108	2.14218	0.555008	1.24219	-0.839332	2.08774	1.62818	1.07249	1.26629	-0.579141	2.42896	2.27109	0.217392	1.15187	-1.11587	2.23501	1.94647	0.493572	1.20246	-1.15614	2.21013	1.95559	0.44376	1.19422	-1.16987	2.18706	1.83207	0.625167	1.18831	-0.869652	2.46739	2.28268	0.241246	1.15685
5	2.71462	2.44098	0.301476	1.1486	-1.021	2.51693	2.37916	0.145885	1.11018	-1.20408	2.66052	2.50564	0.141742	1.11474	-1.17089	2.59286	2.10551	0.687806	1.27348	-0.751652	2.02655	1.6492	0.810348	1.24187	-0.806816	2.4615	2.24662	0.281419	1.16531	-1.07414	2.33142	2.02236	0.517547	1.20304	-1.14424	2.17168	1.94604	0.364808	1.1607	-1.21727	2.1424	1.83721	0.503106	1.15552	-0.955969	2.52206	2.29292	0.28563	1.1658
6	2.80959	2.4767	0.353155	1.16638	-0.997073	2.61983	2.45283	0.163754	1.12271	-1.20789	2.74226	2.55088	0.182938	1.12693	-1.14716	2.68035	2.19639	0.651788	1.27651	-0.789827	2.02513	1.66076	0.776362	1.21461	-0.797676	2.53344	2.3099	0.289448	1.17032	-1.07784	2.33729	2.0834	0.385439	1.18641	-1.23095	2.21239	1.96645	0.39698	1.17695	-1.20028	2.16372	1.86025	0.493153	1.16312	-0.967085	2.57214	2.35182	0.259576	1.16338
7	2.771	2.47463	0.340721	1.15353	-0.989906	2.61514	2.43401	0.205243	1.1204	-1.16968	2.72903	2.56372	0.171907	1.11481	-1.14089	2.63616	2.19828	0.628609	1.25088	-0.782097	2.03729	1.67274	0.783301	1.23407	-0.819517	2.52612	2.30974	0.307392	1.17283	-1.06072	2.28989	1.99373	0.522642	1.20125	-1.13887	2.26773	2.00989	0.43073	1.1775	-1.16839	2.2005	1.89054	0.516301	1.15774	-0.940127	2.56668	2.32107	0.332568	1.17462
8	2.67922	2.4568	0.237879	1.1329	-1.06716	2.49015	2.39093	0.0977787	1.10026	-1.24149	2.63722	2.53434	0.0916923	1.10485	-1.20631	2.59838	2.225	0.507989	1.23448	-0.880301	1.98666	1.59799	0.880145	1.23187	-0.727681	2.42225	2.24854	0.240627	1.15898	-1.11315	2.24934	2.00134	0.432959	1.19083	-1.19715	2.17322	1.95262	0.386501	1.1652	-1.19106	2.13386	1.84619	0.500152	1.15125	-0.950828	2.47436	2.30995	0.211547	1.14702
9	2.77271	2.51805	0.273222	1.14535	-1.03958	2.55424	2.4433	0.109708	1.10169	-1.22597	2.66002	2.5572	0.101226	1.10178	-1.18934	2.59304	2.19644	0.559251	1.24723	-0.835288	1.94315	1.65585	0.575905	1.22203	-0.996787	2.53608	2.34375	0.262719	1.16132	-1.08985	2.19699	1.97802	0.375624	1.15886	-1.22678	2.21532	1.99433	0.35349	1.14919	-1.19791	2.13429	1.9041	0.34307	1.11528	-1.04617	2.54829	2.35617	0.245781	1.15425
10	2.6881	2.47412	0.240325	1.13015	-1.05	2.4978	2.36729	0.17136	1.11359	-1.18065	2.65764	2.53894	0.118103	1.10531	-1.17405	2.61025	2.16073	0.628328	1.2594	-0.787821	1.97443	1.62092	0.849274	1.2565	-0.778677	2.43786	2.23074	0.31787	1.16812	-1.03965	2.21049	1.94008	0.497596	1.19177	-1.1326	2.20171	1.99429	0.378716	1.16605	-1.2009	2.13334	1.87533	0.475869	1.15022	-0.965868	2.47325	2.26987	0.285574	1.16156
11	2.74814	2.53459	0.227006	1.1326	-1.06995	2.58274	2.47367	0.111354	1.10341	-1.23881	2.74177	2.62575	0.109331	1.10885	-1.19893	2.6254	2.26658	0.479515	1.23478	-0.906739	2.16523	1.72326	1.01462	1.27759	-0.645835	2.53735	2.34689	0.256315	1.16526	-1.09647	2.32319	2.05463	0.437516	1.19532	-1.22191	2.29053	2.04733	0.42517	1.19156	-1.18664	2.27144	1.926	0.611425	1.20454	-0.899086	2.56676	2.3797	0.233109	1.15809
12	2.80609	2.51953	0.315643	1.16134	-1.00918	2.57457	2.42284	0.174172	1.12503	-1.19651	2.74622	2.61516	0.123116	1.11622	-1.18683	2.65396	2.21659	0.602039	1.26414	-0.81369	2.09664	1.71738	0.811308	1.24687	-0.792059	2.52533	2.3495	0.233007	1.16182	-1.11183	2.29317	1.98279	0.523484	1.21111	-1.1693	2.29752	2.07863	0.326708	1.16451	-1.2375	2.2383	1.94107	0.478801	1.16701	-0.96976	2.55209	2.35539	0.248254	1.16161
Average	2.73349	2.47394	0.283588	1.14539	-1.03171	2.54645	2.40855	0.147494	1.11227	-1.20792	2.68155	2.54658	0.128795	1.11088	-1.17675	2.61261	2.18496	0.593789	1.25416	-0.816708	2.04553	1.65593	0.865792	1.24753	-0.753161	2.48506	2.28384	0.276086	1.1655	-1.08061	2.27445	1.99879	0.470973	1.19511	-1.17614	2.22864	1.99178	0.397375	1.17511	-1.19353	2.18231	1.87396	0.52387	1.16718	-0.940608	2.52264	2.31352	0.269322	1.16228
[truncated: 1 more columns]

## Sheet: 70个亚群体
	70个亚群体遗传多样性参数统计（补充 TM AL ES WC JF 5大群体的分析）
	OID	Populations	Lineage	Sample size	Longitud (E)	Latitude (N)	π(10-3)	θw(10-3)	Tajima's D	Fay's H	Zeng's E
	1	TM-ZL	EAST	16	119.45	30.3263	2.44595	2.37372	0.0715455	1.12606	-1.42347	根据地理距离和小尺度遗传结构，将TM-ZL、CY、HX、HW合并为一个亚群体(40)，TM-JS、TM合并为一个亚群体（8），TM-LC、SY、GH合并为一个亚群体(10)
	2	TM-CY	EAST	11	119.443	30.3219	2.43642	2.28623	0.220229	1.17666	-1.49254
	3	TM-HX	EAST	9	119.435	30.3367	2.19678	2.05553	0.217664	1.15531	-1.93072
	4	TM-HW	EAST	4	119.433	30.3243	2.18111	2.07	0.230802	1.30402	-1.99377
	5	TM-JS	EAST	6	119.469	30.3137	2.37917	2.34466	0.0074916	1.20272	-1.74099
	9	TM-TM	EAST	2	119.447	30.294	-	-	-	-	-
	6	TM-LC	EAST	3	119.529	30.3201	1.85912	1.73536	0.390612	1.36895	-1.7287
	7	TM-SY	EAST	4	119.62	30.3239	2.16623	1.99759	0.397681	1.31815	-1.88043
	8	TM-GH	EAST	3	119.64	30.331	1.98327	1.83361	0.469541	1.36738	-1.57525
		TM	EAST	58	119.496	30.3213	2.52235	2.40443	0.123181	1.10244	-1.29858
	10	CX	EAST	14	119.816	31.1092	2.44406	2.40644	0.00795279	1.1226	-1.53405
	12	JR	EAST	3	119.084	32.1305	1.4011	1.27678	0.535866	1.34331	-1.54726
	13	TX	EAST	5	120.017	32.2	2.32064	2.1649	0.342534	1.25777	-1.42518
	11	JSYX	EAST	2	119.904	31.2126	-	-	-	-	-
	14	JSNT	EAST	1	121.599	32.0528	-	-	-	-	-
	15	XC	EAST	1	118.974	31.04	-	-	-	-	-
	16	LYG	EAST	5	119.273	34.6402	2.40575	2.35739	0.0503266	1.23739	-1.79066
	17	RZ	EAST	4	119.377	35.7151	2.03863	1.94317	0.206874	1.29277	-1.78857
	18	ZH	EAST	2	118.012	40.2852	-	-	-	-	-
	19	TW	EAST	1	120.795	23.6315	-	-	-	-	-
	20	FJPC	CSOUTH	10	118.529	27.5733	2.31164	2.04565	0.501165	1.20784	-1.49731
	21	FJZH	CSOUTH	10	118.98	27.352	2.27352	1.9407	0.680882	1.22572	-1.02677
	22	FJSC	CSOUTH	10	117.663	26.8983	2.13819	1.80876	0.711742	1.24552	-1.27496
	23	FJYX	CSOUTH	10	118.321	25.9641	2.04506	1.51576	1.43365	1.31984	-0.366467
	24	NX	CSOUTH	11	114.696	25.1389	2.11844	1.83834	0.598518	1.20175	-1.03853
	25	WA	CSOUTH	9	114.77	26.3301	2.18576	1.97465	0.40839	1.17335	-1.24117
	26	YX	CSOUTH	5	114.213	26.8874	2.10756	1.9394	0.384221	1.25506	-1.47492
	27	HS	CSOUTH	3	112.716	27.2651	1.66155	1.53165	0.514753	1.28053	-1.47632
	28	GXLC	CSOUTH	14	110.562	25.309	2.40984	2.15743	0.420927	1.19449	-1.16259
	29	GXXA	CSOUTH	10	110.788	25.46	2.40078	2.18188	0.3804	1.18043	-1.24656
	31	JZ	CSOUTH	9	115.705	31.4678	2.38945	2.27291	0.163497	1.17319	-1.5478
	30	XX	CSOUTH	5	114.717	31.7156	2.11866	1.98735	0.279529	1.24772	-1.54119
	32	AL-WY	CSOUTH	6	113.348	31.3788	2.33037	2.24269	0.131046	1.21268	-1.64814
	33	AL-LY	CSOUTH	3	112.987	31.4688	1.97526	1.87154	0.342692	1.29759	-1.51729
	34	AL-BF	CSOUTH	10	113.399	31.4128	2.40593	2.21763	0.315756	1.1742	-1.27228
		AL	CSOUTH	19	113.244	31.4202	2.58512	2.48522	0.108543	1.12963	-1.33861
	35	HESX	CSOUTH	13	111.992	33.6445	2.17664	1.87714	0.602042	1.19801	-1.01187
	36	HEXX	CSOUTH	10	111.792	33.5361	2.23259	1.89868	0.708823	1.22295	-0.963046
	37	XA	NWEST	4	108.378	34.0728	1.95218	1.81377	0.355165	1.2743	-1.54118
	43	SCWY	NWEST	10	107.774	32.0947	2.2924	2.0584	0.430674	1.17414	-1.16914
	45	KX	NWEST	9	105.694	33.3416	2.51383	2.32555	0.303515	1.18979	-1.26704
	44	HX	NWEST	19	106.323	33.8014	2.26571	2.0299	0.39	1.17978	-1.27107
	46	WX	NWEST	8	104.775	32.7161	2.0805	1.90313	0.362607	1.15308	-1.2046
	48	SCQL	NWEST	6	103.136	30.319	2.5676	2.52079	0.0405636	1.19422	-1.64498
	47	QC	NWEST	4	103.561	30.9127	1.71603	1.5596	0.485089	1.30803	-1.6495
	38	ES-YS	NWEST	14	110.51	30.569	2.24217	2.06876	0.279703	1.15283	-1.36278
	39	ES-QT	NWEST	5	110.265	30.5534	2.24316	2.06842	0.370616	1.24275	-1.6053
	40	ES-XQ	NWEST	3	110.392	31.155	1.66704	1.59306	0.255545	1.3629	-1.80591
		ES	NWEST	22	110.389	30.7591	2.39075	2.2123	0.245213	1.13296	-1.35299
	41	HP	NWEST	9	110.723	30.1933	2.39672	2.29218	0.158536	1.17033	-1.37603
	42	SN	NWEST	5	110.447	31.4361	2.07835	1.91655	0.374655	1.2488	-1.59521
	61	CQSZ	SWEST	10	108.394	30.0402	2.2114	1.86179	0.756003	1.22678	-0.922661
	58	JF-BP	SWEST	1	107.27	28.9354	-	-	-	-	-
	59	JF-DL	SWEST	13	107.265	28.9354	2.24148	1.9811	0.480273	1.15973	-1.07041
	60	JF-DY	SWEST	13	107.301	28.9371	2.33426	2.08401	0.436011	1.1771	-1.10867
		JF	SWEST	27	107.279	28.936	2.44804	2.09814	0.564079	1.20056	-0.966214
	55	WC-BY	SWEST	13	107.861	28.4406	2.07649	1.94686	0.199713	1.13758	-1.33818
	56	WC-DZ	SWEST	12	107.818	28.3729	2.34706	2.18233	0.25976	1.17195	-1.30636
	57	WC-SE	SWEST	7	108.254	28.7056	1.9949	1.82195	0.383402	1.22578	-1.44495
		WC	SWEST	32	107.978	28.5063	2.36635	2.13243	0.357517	1.17296	-1.1051
	54	FF	SWEST	19	107.764	27.8149	2.1344	1.87411	0.491458	1.15114	-0.928748
	52	MT	SWEST	6	107.484	27.7691	2.47772	2.45817	-0.00657572	1.19339	-1.54277
	51	DF	SWEST	6	105.976	27.3808	2.15532	1.86513	0.72603	1.2376	-0.89035
	53	GY	SWEST	7	106.801	26.2628	2.20284	2.00465	0.420422	1.20698	-1.23416
	50	PX	SWEST	2	104.521	25.5686	-	-	-	-	-
	49	YNTC	SWEST	9	98.5168	25.3048	1.9261	1.62552	0.731761	1.12661	-0.845872
	62	KOR	KOR	21	127.474	36.0523	2.27445	1.99879	0.470973	1.19511	-1.17614
	63	KYS	JPN	12	130.686	33.8476	2.45559	2.33832	0.154303	1.16206	-1.29309
	64	KNT	JPN	10	140.062	35.9074	2.18751	1.99078	0.360334	1.20236	-1.34036
	65	CGK	JPN	1	131.292	34.218	-	-	-	-	-
	67	CHB	JPN	5	136.518	36.0928	2.01354	1.76663	0.669523	1.27213	-1.04289
	68	THK	JPN	1	139.924	40.64	-	-	-	-	-
	66	SKK	JPN	5	133.302	33.9192	2.25673	2.07765	0.40413	1.2451	-1.2286
	69	EUR	EUR	16	8.67134	49.4158	2.04553	1.65593	0.865792	1.24753	-0.753161
	70	USA	USA	16	-87.7959	41.8916	2.22864	1.99178	0.397375	1.17511	-1.19353
	Total	-		545	-	-	2.20414	2.00687	0.401614	1.21179	-1.30796

## Sheet: 70个亚群体遗传多样性
	AL_BF					AL_LY					AL_WY					CHB					CQSZ					CX					DF					ES_QT					ES_XQ					ES_YS
Chr	π(10-3)	θw(10-3)	Tajima's D	Fay's H	Zeng's E	π(10-3)	θw(10-3)	Tajima's D	Fay's H	Zeng's E	π(10-3)	θw(10-3)	Tajima's D	Fay's H	Zeng's E	π(10-3)	θw(10-3)	Tajima's D	Fay's H	Zeng's E	π(10-3)	θw(10-3)	Tajima's D	Fay's H	Zeng's E	π(10-3)	θw(10-3)	Tajima's D	Fay's H	Zeng's E	π(10-3)	θw(10-3)	Tajima's D	Fay's H	Zeng's E	π(10-3)	θw(10-3)	Tajima's D	Fay's H	Zeng's E	π(10-3)	θw(10-3)	Tajima's D	Fay's H	Zeng's E	π(10-3)	θw(10-3)	Tajima's D	Fay's H
1	2.38586	2.20514	0.293596	1.1795	-1.29719	2.03676	1.93621	0.306813	1.31397	-1.57394	2.32003	2.21573	0.166143	1.21726	-1.62995	2.02738	1.75156	0.765002	1.28264	-0.957788	2.21731	1.89246	0.682768	1.21526	-0.972335	2.45715	2.40152	0.0415674	1.13174	-1.51272	2.14657	1.84752	0.722255	1.24693	-0.904152	2.20368	1.97866	0.508956	1.25981	-1.48607	1.64002	1.57314	0.24188	1.36742	-1.83526	2.2834	2.11398	0.261876	1.15723
2	2.42749	2.21727	0.349997	1.18396	-1.24986	1.79569	1.66004	0.523874	1.26963	-1.32384	2.31854	2.22345	0.150259	1.22008	-1.6444	1.99912	1.75809	0.668082	1.25588	-1.02672	2.24244	1.92538	0.660274	1.20318	-0.986992	2.42164	2.37086	0.0278478	1.12899	-1.53023	2.16708	1.8999	0.677798	1.23525	-0.934055	2.25316	2.08914	0.3469	1.24371	-1.63095	1.66369	1.59468	0.251746	1.36267	-1.81354	2.23726	2.04766	0.322563	1.16453
3	2.36368	2.17692	0.309916	1.17827	-1.28438	1.97927	1.88286	0.309482	1.30401	-1.55048	2.32118	2.22516	0.136355	1.21452	-1.633	1.97275	1.74546	0.617911	1.24574	-1.06543	2.16006	1.7944	0.811732	1.20048	-0.835478	2.42501	2.39184	-0.011071	1.11957	-1.54715	2.12677	1.87189	0.61265	1.22932	-0.988423	2.22032	2.05792	0.33013	1.24207	-1.6466	1.64144	1.56812	0.247149	1.36004	-1.80295	2.21794	1.98049	0.417403	1.1753
4	2.38511	2.21353	0.286986	1.17467	-1.30043	1.8152	1.71871	0.315552	1.2838	-1.5169	2.30933	2.20832	0.156885	1.21913	-1.62576	1.96685	1.68073	0.804593	1.28588	-0.923037	2.12422	1.83327	0.630073	1.20384	-1.01639	2.42231	2.38508	-0.00531536	1.12646	-1.54568	2.01241	1.71971	0.781363	1.23927	-0.840074	2.19313	1.91811	0.643286	1.24078	-1.35325	1.57154	1.50457	0.241847	1.35891	-1.81927	2.19533	2.02918	0.274781	1.15578
5	2.38228	2.17913	0.338923	1.16863	-1.24375	1.99141	1.90779	0.261832	1.31612	-1.61885	2.33715	2.24028	0.161581	1.21277	-1.61733	1.98738	1.76078	0.611518	1.25809	-1.08486	1.94524	1.63012	0.783291	1.19829	-0.86176	2.44104	2.40487	-0.00818972	1.1204	-1.55052	2.15951	1.85336	0.745917	1.22243	-0.848754	2.28964	2.13155	0.320006	1.24277	-1.6626	1.67966	1.58574	0.338071	1.35379	-1.7246	2.19609	2.00857	0.30836	1.1425
6	2.47785	2.31972	0.232177	1.1568	-1.33646	2.05215	1.93898	0.371265	1.29321	-1.48425	2.34668	2.20961	0.224146	1.22083	-1.56667	1.94747	1.74044	0.559578	1.25829	-1.13678	2.27164	1.91245	0.733036	1.23304	-0.960045	2.52348	2.469	0.0234395	1.13006	-1.52586	2.27341	1.95678	0.756198	1.25401	-0.877171	2.28202	2.19629	0.136508	1.22952	-1.80773	1.73953	1.66953	0.198027	1.3722	-1.85567	2.32081	2.10363	0.344182	1.16735
7	2.41777	2.22692	0.304407	1.1626	-1.27105	1.98621	1.87456	0.354476	1.2926	-1.50111	2.41001	2.31934	0.127611	1.2076	-1.64408	1.99146	1.76126	0.621937	1.25934	-1.07521	2.31483	1.9401	0.784011	1.23821	-0.910487	2.4912	2.42906	0.046157	1.12358	-1.5051	2.08869	1.76385	0.852168	1.25342	-0.788943	2.25853	2.08233	0.367796	1.23351	-1.58489	1.75212	1.66934	0.279218	1.35738	-1.77322	2.30577	2.0946	0.354238	1.1772
8	2.3825	2.16884	0.368103	1.18364	-1.24334	1.93083	1.86174	0.257583	1.29539	-1.5733	2.22965	2.18062	0.0627443	1.21006	-1.70668	2.01608	1.78647	0.631471	1.27282	-1.0852	2.23992	1.87748	0.782353	1.24618	-0.931728	2.37699	2.35411	-0.0173739	1.11671	-1.55057	2.18522	1.90102	0.701544	1.26205	-0.942328	2.15783	1.96542	0.427697	1.24063	-1.54871	1.5907	1.52297	0.244619	1.36508	-1.79267	2.22534	2.11217	0.15605	1.13149
9	2.42281	2.26431	0.267113	1.17113	-1.31195	1.97916	1.87311	0.349116	1.29156	-1.51074	2.35773	2.2659	0.148537	1.22091	-1.63717	1.93218	1.69441	0.644591	1.28883	-1.09431	2.29925	1.94757	0.754582	1.238	-0.934219	2.44705	2.41053	0.00327808	1.11787	-1.52973	2.1644	1.84003	0.832229	1.24337	-0.798861	2.13912	1.95515	0.424935	1.23634	-1.53929	1.64364	1.57776	0.235988	1.36587	-1.82703	2.26422	2.10251	0.270784	1.15795
10	2.3841	2.20265	0.320257	1.16826	-1.26505	1.95163	1.8578	0.302687	1.29817	-1.54326	2.31221	2.25668	0.0678321	1.19601	-1.6758	2.15819	1.87256	0.756636	1.28622	-0.966276	2.29808	1.9512	0.741472	1.22119	-0.932854	2.40078	2.38055	0.013673	1.11454	-1.51259	1.98331	1.69498	0.842718	1.17448	-0.709473	2.24557	2.06455	0.375258	1.2479	-1.61068	1.67463	1.58127	0.332737	1.34479	-1.73076	2.17778	2.02018	0.259535	1.14022
11	2.40486	2.18873	0.377981	1.18048	-1.21833	2.20018	2.07429	0.389374	1.32421	-1.51277	2.33079	2.27681	0.0602364	1.20337	-1.71971	2.10726	1.81887	0.763792	1.29448	-0.973671	2.22113	1.76089	1.01215	1.295	-0.752038	2.44163	2.43597	-0.0334875	1.11804	-1.57455	2.22594	1.98266	0.561083	1.23589	-1.04929	2.30432	2.17772	0.226962	1.24836	-1.75265	1.63818	1.57407	0.222072	1.36954	-1.85615	2.13414	2.02205	0.159474	1.12396
12	2.43684	2.24837	0.339615	1.18242	-1.24562	1.98457	1.87233	0.370248	1.28841	-1.49807	2.37112	2.29041	0.11022	1.2096	-1.6771	2.05631	1.82898	0.589169	1.27731	-1.12539	2.20269	1.87617	0.696294	1.22867	-0.977605	2.48044	2.44385	0.0149082	1.12329	-1.52384	2.3305	2.04991	0.626441	1.25479	-1.00268	2.37062	2.20422	0.338953	1.24764	-1.64021	1.76929	1.69549	0.233191	1.3771	-1.83978	2.34802	2.19014	0.227196	1.14044
Average	2.40593	2.21763	0.315756	1.1742	-1.27228	1.97526	1.87154	0.342692	1.29759	-1.51729	2.33037	2.24269	0.131046	1.21268	-1.64814	2.01354	1.76663	0.669523	1.27213	-1.04289	2.2114	1.86179	0.756003	1.22678	-0.922661	2.44406	2.40644	0.00795279	1.1226	-1.53405	2.15532	1.86513	0.72603	1.2376	-0.89035	2.24316	2.06842	0.370616	1.24275	-1.6053	1.66704	1.59306	0.255545	1.3629	-1.80591	2.24217	2.06876	0.279703	1.15283
[truncated: 251 more columns]
