# Supplementary material for: Resequencing 545 ginkgo genomes across the world reveals the evolutionary history of the living fossil
Source: Nat Commun. 2019 Sep 13;10:4201. doi: 10.1038/s41467-019-12133-5 (PMC6744486; doi:10.1038/s41467-019-12133-5)
Supplement: Supplementary file 6 — Supplementary Data 2 [file 41467_2019_12133_MOESM6_ESM.xlsx]

## Sheet: Supplementary Data 2
Supplementary Data 2. The statistics of raw reads, clean reads, reads mapping and sequencing depth.
Accession No.	Sample name	Population	Lineage	Raw reads						Clean reads						Mapping rate (%)	Raw depth (X)	Clean depth (X)
				Read_1 (bp)	Read_2 (bp)	Read_1 Q20 (%)	Read_2 Q20 (%)	Read_1 Q30 (%)	Read_2 Q30 (%)	Read_1 (bp)	Read_2 (bp)	Read_1 Q20 (%)	Read_2 Q20 (%)	Read_1 Q30 (%)	Read_2 Q30 (%)
1	AL8042	AL	NORTH	62148403600	62148403600	97.1468	88.9823	89.6331	75.2079	48383176400	48383176400	98.4985	94.2081	92.3825	82.7947	94	10.863	8.45696
2	AL8043	AL	NORTH	30801848250	30801848250	96.37	89.72	87.78	76.27	24669356050	24669356050	98.04	94.69	90.92	83.72	93.7	5.3839	4.31199
3	AL8044	AL	NORTH	63328785950	63328785950	98.042	89.4911	91.4305	75.7168	53027187450	53027187450	98.737	94.9614	92.9916	83.2618	87.9	11.0693	9.2687
4	AL8056	AL	NORTH	30766692050	30766692050	97.57	86.75	90.29	70.54	24428315900	24428315900	98.57	93.93	92.47	80.49	90.9	5.37775	4.26986
5	AL8146	AL	NORTH	60758516200	60758516200	96.9778	87.6595	89.1763	73.0754	48020106000	48020106000	98.2951	94.0794	91.8382	82.1699	89.7	10.6201	8.3935
6	AL8147	AL	NORTH	32325730100	32325730100	97.37	91.04	89.89	78.55	26550188050	26550188050	98.48	95.05	92.12	84.59	94.2	5.65026	4.64074
7	ALBF14	AL	NORTH	34355034800	34355034800	97.71	94.9	90.95	84.87	30684115950	30684115950	98.58	97.02	92.59	88.01	94.65	6.00496	5.36332
8	ALBF18	AL	NORTH	34792794700	34792794700	97.88	97.43	90.02	89.91	33523450750	33523450750	98.19	98.17	90.59	91.03	95.03	6.08148	5.85961
9	ALBF19	AL	NORTH	33789676250	33789676250	97.63	97.49	89.12	90	32034120400	32034120400	97.97	98.21	89.73	91.08	94.2	5.90614	5.59929
10	ALBF1	AL	NORTH	37262335100	37262335100	98.94	98.29	93.46	91.79	36079260800	36079260800	99.08	98.72	93.75	92.42	94.92	6.51313	6.30634
11	ALBF21	AL	NORTH	36976097300	36976097300	98.78	98.16	92.53	90.98	35329041250	35329041250	98.98	98.7	92.88	91.71	94.25	6.4631	6.17521
12	ALBF3	AL	NORTH	34570981000	34570981000	98.49	97.57	91.92	90.07	32539048850	32539048850	98.74	98.3	92.46	91.13	95.2	6.04271	5.68755
13	ALBF40	AL	NORTH	37185487650	37185487650	98.9	98.25	93.01	91.25	35574503700	35574503700	99.1	98.76	93.35	91.95	94.69	6.4997	6.21812
14	ALBF41	AL	NORTH	37189046400	37189046400	98.94	98.04	93.22	91.44	35157474500	35157474500	99.12	98.63	93.53	92.27	95.28	6.50032	6.14522
15	ALBF8	AL	NORTH	32181925850	32181925850	98.31	97.5	91.65	90	30135345850	30135345850	98.66	98.29	92.38	91.17	95.06	5.62512	5.2674
16	ALBF9	AL	NORTH	34302016650	34302016650	97.62	94.89	90.71	84.78	30839193150	30839193150	98.52	96.99	92.4	87.92	95.52	5.9957	5.39042
17	ALUS01	USA	OVERSEAS	27332143600	27332143600	97.19	90.65	87.76	77.5	22559401550	22559401550	98.31	95	90.51	83.67	92.6	4.77742	3.94319
18	ATV1	EUR	OVERSEAS	61620792700	61620792700	96.5648	87.7693	88.4048	72.5589	49872333150	49872333150	98.0999	94.0398	91.4599	81.6144	94.9	10.7708	8.71725
19	ATV2	EUR	OVERSEAS	59555416100	59555416100	96.8599	87.9764	88.6208	72.8453	48235320050	48235320050	98.2653	94.1331	91.5265	81.6315	94.5	10.4098	8.43112
20	ATV3	EUR	OVERSEAS	56909128350	56909128350	96.4253	84.1622	88.2717	67.2365	41491932200	41491932200	98.2226	92.7133	91.808	79.1368	94	9.94722	7.25243
21	ATV4	EUR	OVERSEAS	63708340450	63708340450	97.1136	93.8827	89.8526	84.2237	56548942550	56548942550	98.2384	96.7174	91.9025	88.3746	93.38	11.1357	9.88427
22	CC02	HNS	OVERSEAS	33366504250	33366504250	97.66	90.62	90.49	77.09	27564693950	27564693950	98.64	95.1	92.62	83.68	91.5	5.83218	4.81807
23	CC21	HNS	OVERSEAS	32270202250	32270202250	97.36	90.46	89.89	76.84	26857153900	26857153900	98.51	95	92.25	83.5	92.8	5.64055	4.6944
24	CC22	HNS	OVERSEAS	28413896450	28413896450	96.47	90.85	87.73	77.3	23613299150	23613299150	97.9	95.14	90.41	83.45	94.2	4.9665	4.1274
25	CGK1601	HNS	OVERSEAS	38129572750	38129572750	98.51	96.85	92.32	88.7	35516968950	35516968950	98.81	97.97	92.9	90.25	94.4	6.66472	6.20806
26	CHB109	HNS	OVERSEAS	35738936650	35738936650	98.7	97.05	92.7	89.25	33491240300	33491240300	99.02	98.15	93.33	90.84	94	6.24686	5.85398
27	CHB260	HNS	OVERSEAS	35738936650	35738936650	98.7	98.7	92.7	92.7	34555737900	34555737900	98.91	98.91	92.97	92.97	94.1	6.24686	6.04004
28	CHB261	HNS	OVERSEAS	36728973850	36728973850	98.17	97.66	91.86	90.34	34411280600	34411280600	98.54	98.38	92.43	91.34	92	6.41991	6.0148
29	CHB283	HNS	OVERSEAS	35760976650	35760976650	98.11	95.91	91.96	87.32	31765154000	31765154000	98.62	97.37	92.9	89.53	94.4	6.25071	5.55227
30	CHB291	HNS	OVERSEAS	35643054700	35643054700	98.35	95.78	91.98	86.88	31536330250	31536330250	98.74	97.2	92.81	89.01	94.3	6.2301	5.51228
31	CQSZ01	CQSZ	SWEST	36807081100	36807081100	99.02	98.35	93.04	91.62	35325666250	35325666250	99.16	98.79	93.3	92.21	93.92	6.43356	6.17462
32	CQSZ03	CQSZ	SWEST	35947993550	35947993550	98.97	98.43	92.89	91.75	34553584400	34553584400	99.14	98.86	93.21	92.36	95.19	6.2834	6.03967
33	CQSZ05	CQSZ	SWEST	34926920950	34926920950	98.73	97.8	92.37	90.68	33717363350	33717363350	98.93	98.38	92.78	91.55	94.66	6.10492	5.8935
34	CQSZ07	CQSZ	SWEST	31757846900	31757846900	98.49	97.34	91.48	89.6	30512005000	30512005000	98.74	98.04	92.02	90.67	95.04	5.551	5.33324
35	CQSZ08	CQSZ	SWEST	29943248550	29943248550	98.41	97.56	91.08	90.17	28006136650	28006136650	98.65	98.28	91.56	91.19	94.24	5.23382	4.89523
36	CQSZ11	CQSZ	SWEST	33478677600	33478677600	98.66	98.04	91.94	91.17	32064394950	32064394950	98.83	98.54	92.26	91.88	95.05	5.85178	5.60458
37	CQSZ14	CQSZ	SWEST	36830592700	36830592700	98.56	97.98	91.92	91.13	35028280900	35028280900	98.74	98.55	92.29	91.96	93.48	6.43767	6.12264
38	CQSZ15	CQSZ	SWEST	35759645550	35759645550	98.68	97.81	91.98	90.64	33870868850	33870868850	98.89	98.44	92.38	91.53	94.83	6.25048	5.92034
39	CQSZ16	CQSZ	SWEST	37242440050	37242440050	98.88	98.21	92.57	91.18	35869017800	35869017800	99.02	98.64	92.87	91.8	94.39	6.50966	6.26959
40	CQSZ17	CQSZ	SWEST	35237065150	35237065150	98.84	98.05	92.21	90.83	33786485200	33786485200	99.01	98.63	92.55	91.62	94.41	6.15914	5.90559
41	CX301	CX	EAST	35931058150	35931058150	98.41	94.98	91.58	83.64	32628512350	32628512350	98.78	96.68	92.54	86.73	95	6.28044	5.70318
42	CX302	CX	EAST	33160815000	33160815000	98.17	89.38	91.51	76.38	26947212900	26947212900	98.94	94.18	93.35	83.49	93.8	5.79622	4.71014
43	CX306	CX	EAST	30569965800	30569965800	96.44	84.26	88.15	67.31	23033308950	23033308950	98.22	92.66	91.7	78.95	93.6	5.34337	4.02602
44	CX307	CX	EAST	30937340300	30937340300	96.57	85.23	88.4	68.64	23452873250	23452873250	98.3	93.18	91.8	79.71	90.4	5.40758	4.09936
45	CX308	CX	EAST	34707630750	34707630750	97.79	92.31	90.63	79.94	30318616650	30318616650	98.62	95.63	92.32	84.93	93.1	6.06659	5.29943
46	CX309	CX	EAST	32180688650	32180688650	96.62	85.2	88.93	68.7	24021758400	24021758400	98.31	93.57	92.24	80.3	94.1	5.62491	4.1988
47	CX310	CX	EAST	34772535150	34772535150	97.93	92.91	90.82	81.01	30747160400	30747160400	98.65	95.81	92.31	85.39	94.6	6.07794	5.37434
48	CX312	CX	EAST	31455853900	31455853900	97.66	86.67	90.63	72.3	23128186650	23128186650	98.84	92.92	93.27	81.27	94.5	5.49821	4.04261
49	CX313	CX	EAST	30035855500	30035855500	96.8	84.58	89.12	67.58	22282213600	22282213600	98.43	93.24	92.36	79.59	90.4	5.25001	3.89474
50	CX315	CX	EAST	61160098800	61160098800	97.0974	87.109	89.2826	72.2546	47454441900	47454441900	98.417	93.7708	92.0252	81.6017	92.6	10.6903	8.29463
51	CXS007	CX	EAST	63142838950	63142838950	97.0854	87.3436	89.2592	72.5953	48318076600	48318076600	98.4161	93.8317	91.9546	81.6665	92.7	11.0368	8.44558
52	CXS012	CX	EAST	60749487250	60749487250	96.3327	88.9643	87.8789	74.5534	49138089300	49138089300	98.0296	94.7436	91.0091	82.8629	93	10.6185	8.58891
53	CXS019	CX	EAST	57168951900	57168951900	96.4659	88.4082	88.3311	74.014	44765232850	44765232850	98.2056	94.4996	91.5989	82.856	92.7	9.99264	7.82458
54	CXS020	CX	EAST	29813670650	29813670650	95.84	84.33	86.99	67.68	22353385150	22353385150	97.87	92.54	90.85	79.32	93.4	5.21117	3.90718
55	DEHD3	EUR	OVERSEAS	62876192500	62876192500	97.4387	87.0884	89.6931	72.5295	48032110800	48032110800	98.5984	93.9565	92.7089	82.2682	94	10.9902	8.3956
56	DEJ1	EUR	OVERSEAS	30882916100	30882916100	97.8	90.81	89.82	77.38	26607488250	26607488250	98.67	94.99	92.29	83.82	92.4	5.39807	4.65076
57	DEJ3	EUR	OVERSEAS	58805257950	58805257950	95.6086	79.8704	87.7531	63.6439	37388089050	37388089050	98.1684	90.8882	91.9421	77.0752	93.5	10.2787	6.53512
58	DEW1	EUR	OVERSEAS	58993910150	58993910150	95.6299	79.9192	88.1507	64.2376	37329162800	37329162800	98.1739	90.9109	92.2908	77.4977	93.9	10.3116	6.52482
59	DEW2	EUR	OVERSEAS	32323530900	32323530900	92.57	89.79	83.8	75.65	24275678400	24275678400	97.62	95.42	90.96	83.48	94.2	5.64987	4.24318
60	DF04	DF	SWEST	37558645850	37558645850	98.49	97	92.35	88.74	35660535650	35660535650	98.82	98.01	92.97	90.19	93.7	6.56493	6.23315
61	DF11	DF	SWEST	36689223650	36689223650	98.7	96.94	92.26	88.59	34874490250	34874490250	98.95	97.94	92.79	89.98	92.5	6.41296	6.09576
62	DF02	DF	SWEST	37596365150	37596365150	98.57	97.29	92.33	89.44	35071533250	35071533250	98.86	98.19	92.87	90.69	94.1	6.57152	6.1302
63	DF31	DF	SWEST	37950772850	37950772850	98.68	97.61	92.37	89.97	36065875550	36065875550	98.92	98.34	92.81	90.99	92.4	6.63347	6.304
64	DF34	DF	SWEST	38524238950	38524238950	98.74	97.57	92.65	89.99	37102587200	37102587200	98.93	98.23	93.09	90.96	94.6	6.7337	6.48521
65	DF37	DF	SWEST	36895393500	36895393500	98.32	97.54	90.66	90.09	34826717150	34826717150	98.56	98.29	91.15	91.15	93.8	6.449	6.08741
66	DHLY5	AL	NORTH	28997839150	28997839150	97.27	85.75	89.67	68.77	22841299950	22841299950	98.45	93.51	92.19	79.51	92.9	5.06857	3.99246
67	DHLY8	AL	NORTH	61594593550	61594593550	95.9676	89.5753	87.5897	77.1323	49538390550	49538390550	97.7109	94.8437	90.5432	84.3369	94	10.7662	8.65888
68	DHLY9	AL	NORTH	60835020100	60835020100	95.5739	86.9554	86.8159	71.659	45607082250	45607082250	97.7697	93.705	90.6589	81.2282	93.3	10.6334	7.97172
69	ES03	ES	NORTH	28249090250	28249090250	97.1	90.78	87.82	77.13	23428926200	23428926200	98.35	94.83	90.78	83.89	92.2	4.9377	4.09517
70	ES05	ES	NORTH	31344173350	31344173350	96.53	91.47	89.66	78.73	26889675600	26889675600	98.13	95.55	92.15	84.85	89.6	5.47869	4.70008
71	ES06	ES	NORTH	32885669000	32885669000	96.95	89.98	89.35	76.4	25268135950	25268135950	98.5	94.66	92.24	83.36	88.1	5.74813	4.41665
72	ES07	ES	NORTH	34866344000	34866344000	97.73	91.52	91.11	79.23	28709816350	28709816350	98.82	95.13	93.23	84.67	89.6	6.09434	5.01823
73	ES08	ES	NORTH	33237819550	33237819550	97.36	93.64	90.07	81.91	28950746850	28950746850	98.41	96.31	91.88	85.78	92.5	5.80968	5.06034
74	ES10	ES	NORTH	33853052050	33853052050	97.6	93.9	90.55	82.39	29439740950	29439740950	98.55	96.37	92.22	86.01	91.6	5.91722	5.14581
75	ES11	ES	NORTH	31980979250	31980979250	97.4	90.67	89.7	76.78	26997001850	26997001850	98.51	94.8	91.96	82.84	92.8	5.59	4.71884
76	ES12	ES	NORTH	31258650300	31258650300	97.1	90.78	89.14	77.05	25858952500	25858952500	98.35	94.83	91.54	83.05	90.6	5.46374	4.51992
77	ES14	ES	NORTH	33769297750	33769297750	97.8	89.75	91.12	76.24	26723472800	26723472800	98.92	94.2	93.47	82.92	91.7	5.90258	4.67103
78	ESBG13	ES	NORTH	29186596800	29186596800	96.06	85.93	86.99	69.44	22274409900	22274409900	97.85	93.73	90.42	80.06	90.6	5.10157	3.89337
79	ESBG14	ES	NORTH	32009552550	32009552550	96.82	87.16	88.54	71.26	25296257100	25296257100	98.21	94.03	91.34	80.71	89.5	5.59499	4.42157
80	ESBG15	ES	NORTH	32707869350	32707869350	96.92	88.83	88.77	73.6	26366458400	26366458400	98.2	94.69	91.24	81.44	91.6	5.71705	4.60863
81	ESY20	ES	NORTH	178775000000	178775000000	97.62	96.37	90.42	88.22	161030000000	161030000000	98.26	97.76	91.49	90.29	95.655	31.4	28.3
82	ESY24	ES	NORTH	32284290050	32284290050	97.81	96.84	89.84	89.81	29254038300	29254038300	98.32	98.35	90.7	91.95	93.17	5.64302	5.11335
83	ESY27	ES	NORTH	37374472150	37374472150	98.97	98.6	93.7	92.91	34728988750	34728988750	99.21	99.02	94.04	93.45	93.18	6.53274	6.07033
84	ESY30	ES	NORTH	38243155650	38243155650	98.85	98.03	93.1	91.62	36266923650	36266923650	99.04	98.6	93.43	92.44	93.4	6.68457	6.33915
85	ESY34	ES	NORTH	32019662950	32019662950	98.09	96.26	91.12	89.29	28401101900	28401101900	98.57	98.5	91.9	92.47	93.32	5.59676	4.96427
86	ESY36	ES	NORTH	31724240550	31724240550	97.68	97.5	89.63	91.23	28978378400	28978378400	98.17	98.74	90.39	93	93.76	5.54512	5.06517
87	ESY41	ES	NORTH	32605864600	32605864600	98.08	95.84	91.39	87.53	29046465150	29046465150	98.64	97.84	92.37	90.27	92.96	5.69922	5.07707
88	ESY45	ES	NORTH	27836764950	27836764950	97.63	92.63	90.56	83.27	21530756600	21530756600	98.57	97.65	92.05	90	93.66	4.86563	3.76339
89	ESY47	ES	NORTH	36654082150	36654082150	98.86	98.16	92.72	91.36	35160899350	35160899350	99.01	98.72	93.05	92.14	94.21	6.40682	6.14582
90	ESY6	ES	NORTH	186885421250	186885421250	98.0909	96.799	91.5209	89.1584	169387627600	169387627600	98.4878	97.9474	92.2557	90.8514	95.88	32.8351	29.7608
91	FF0584	FF	SWEST	33479646050	33479646050	96.86	93.86	88.39	83.09	30143034300	30143034300	98.04	96.6	90.62	87.1	94.2	5.85195	5.26874
92	FF0586	FF	SWEST	33479646050	33479646050	96.86	93.86	88.39	83.09	30143034300	30143034300	98.04	96.6	90.62	87.1	94.3	5.85195	5.26874
93	FF0587	FF	SWEST	34675665800	34675665800	98.42	96.88	91.34	88.12	32506777850	32506777850	98.73	97.9	92.02	89.58	93.2	6.06101	5.6819
94	FF0588	FF	SWEST	35264582350	35264582350	98.53	97	91.67	88.57	33832169000	33832169000	98.75	98.04	92.21	90.02	92.8	6.16394	5.91357
95	FF0590	FF	SWEST	37252243100	37252243100	98.47	97.06	92.04	88.9	35144387300	35144387300	98.77	97.93	92.67	90.2	93.8	6.51137	6.14294
96	FF0591	FF	SWEST	39397453950	39397453950	98.92	98.32	93.53	91.85	37512103300	37512103300	99.12	98.8	93.9	92.54	93.7	6.88634	6.55679
97	FF0595	FF	SWEST	37723023800	37723023800	98.51	98.06	91.63	91.28	35280128400	35280128400	98.8	98.69	92.11	92.16	93.6	6.59366	6.16666
98	FF0599	FF	SWEST	37157616300	37157616300	98.64	96.77	91.78	88.41	35199503450	35199503450	98.89	97.81	92.4	89.93	91.3	6.49483	6.15257
99	FF0600	FF	SWEST	33971752550	33971752550	98.03	96.45	86.08	86.08	29739733850	29739733850	98.41	97.32	88.63	88.63	94.2	5.93797	5.19825
100	FF0602	FF	SWEST	36741915150	36741915150	98.54	97.33	92.3	89.42	33920459750	33920459750	98.86	98.14	92.95	90.6	95.1	6.42217	5.929
101	FF0603	FF	SWEST	36718238150	36718238150	98.3	97.12	91.43	89.33	34063226450	34063226450	98.61	98.11	92.05	90.76	94.6	6.41803	5.95396
102	FF0605	FF	SWEST	37432231750	37432231750	98.63	97.19	92.48	89.13	35395206750	35395206750	98.92	98	93.07	90.35	92.8	6.54283	6.18678
103	FF0607	FF	SWEST	35750271000	35750271000	98.2	96.93	91	88.88	32647800200	32647800200	98.53	97.98	91.65	90.37	94.8	6.24884	5.70655
104	FF0608	FF	SWEST	36892572750	36892572750	98.43	97.4	91.58	90.02	34909401200	34909401200	98.66	98.24	92.08	91.26	94.6	6.4485	6.10186
105	FF0611	FF	SWEST	35750271000	35750271000	98.2	96.93	91	88.88	32647800200	32647800200	98.53	97.98	91.65	90.37	93.2	6.24884	5.70655
106	FF0615	FF	SWEST	37352527850	37352527850	96.31	95.15	88.41	86.36	33722329350	33722329350	97.04	96.67	89.76	88.7	94.2	6.5289	5.89437
107	FF0616	FF	SWEST	37558645850	37558645850	98.49	97	92.35	88.74	35660535650	35660535650	98.82	98.01	92.97	90.19	91.8	6.56493	6.23315
108	FF0618	FF	SWEST	37989571600	37989571600	98.82	97.93	92.85	90.69	36411497800	36411497800	99	98.51	93.24	91.53	93.4	6.64025	6.36442
109	FF0619	FF	SWEST	36951836100	36951836100	98.13	96.87	91.17	88.34	34510476050	34510476050	98.52	97.84	91.96	89.8	92	6.45886	6.03213
110	FJPC07	FJPC	SOUTH	34956700600	34956700600	98.73	98.65	92.81	93.22	33760996600	33760996600	98.9	99.03	93.11	93.78	94.86	6.11013	5.90113
111	FJPC19	FJPC	SOUTH	25540930750	25540930750	96.33	97.88	87.41	91.55	21621591850	21621591850	97.28	98.72	88.65	92.68	94.27	4.46433	3.77927
112	FJPC20	FJPC	SOUTH	32523295100	32523295100	97.79	96.51	89.72	88.42	30270314450	30270314450	98.14	97.87	90.35	90.48	94.31	5.68479	5.29099
113	FJPC23	FJPC	SOUTH	36618763250	36618763250	98.92	98.44	93.37	92.23	34258259450	34258259450	99.12	98.88	93.7	92.83	95.77	6.40064	5.98805
114	FJPC26	FJPC	SOUTH	16561295550	16561295550	98.14	98.53	90.87	92.62	16013693400	16013693400	98.34	98.97	91.24	93.25	94.31	2.89477	2.79906
115	FJPC29	FJPC	SOUTH	34528396800	34528396800	98.68	98.57	92.7	93.09	33356375350	33356375350	98.86	98.96	93.05	93.67	94.25	6.03527	5.83041
116	FJPC32	FJPC	SOUTH	28117480650	28117480650	97.89	96.69	89.98	88.93	25866244250	25866244250	98.24	98.26	90.57	91.19	93.02	4.91469	4.5212
117	FJPC33	FJPC	SOUTH	35860978700	35860978700	97.65	98.18	91.62	91.62	29162547900	29162547900	99.03	98.83	93.36	92.44	95.11	6.26819	5.09736
118	FJPC36	FJPC	SOUTH	35401114300	35401114300	97.95	98.26	92.13	91.8	29637662700	29637662700	99.04	98.88	93.52	92.59	95.3	6.18781	5.18041
119	FJPC38	FJPC	SOUTH	37053290250	37053290250	98.78	98.25	93.18	91.5	34007673950	34007673950	99.2	98.81	93.81	92.25	95.18	6.4766	5.94425
120	FJSC04	FJSC	SOUTH	31066712650	31066712650	97.96	97.66	90.72	90.23	28108079400	28108079400	98.51	98.39	91.48	91.25	94.23	5.43019	4.91305
121	FJSC05	FJSC	SOUTH	32134668300	32134668300	97.74	98.2	89.51	91.38	29787277500	29787277500	98.22	98.76	90.18	92.2	94.44	5.61686	5.20656
122	FJSC07	FJSC	SOUTH	30233631700	30233631700	97.97	97.25	91.15	89.75	26902720400	26902720400	98.48	98.2	91.9	91.04	93.93	5.28458	4.70236
123	FJSC08	FJSC	SOUTH	32651175200	32651175200	98.35	97.57	91.48	90.37	28703020000	28703020000	98.77	98.42	92.09	91.5	94.9	5.70714	5.01704
124	FJSC10	FJSC	SOUTH	26468003800	26468003800	97.37	96.06	88.69	87.35	22889526500	22889526500	97.97	97.41	89.6	89.25	93.46	4.62638	4.00089
125	FJSC11	FJSC	SOUTH	32352088500	32352088500	98.23	98	91.22	91.16	29355184350	29355184350	98.67	98.7	91.82	92.11	93.78	5.65487	5.13103
126	FJSC13	FJSC	SOUTH	30307538200	30307538200	97.64	97.65	89.58	90.93	26780444300	26780444300	98.22	98.48	90.34	92.08	93.47	5.2975	4.68099
127	FJSC15	FJSC	SOUTH	29873760350	29873760350	97.91	97.73	90.96	91	26310489600	26310489600	98.45	98.49	91.67	92.07	92.95	5.22168	4.59885
128	FJSC16	FJSC	SOUTH	26577230150	26577230150	96.46	97.7	88.4	91.08	20410053700	20410053700	97.64	98.47	89.75	92.12	92.18	4.64547	3.5675
129	FJSC30	FJSC	SOUTH	34803888850	34803888850	98.46	97.7	91.51	90.49	32341300300	32341300300	98.74	98.43	92.01	91.49	93.66	6.08342	5.65298
130	FJYX21	FJYX	SOUTH	35635804150	35635804150	98.57	97.62	91.91	90.27	33265511700	33265511700	98.85	98.35	92.41	91.31	94.85	6.22883	5.81452
131	FJYX22	FJYX	SOUTH	35972081350	35972081350	98.58	97.91	92	90.95	33418737150	33418737150	98.86	98.57	92.46	91.85	95.5	6.28761	5.84131
132	FJYX24	FJYX	SOUTH	35399867150	35399867150	98.86	97.94	92.98	91.29	33158929700	33158929700	99.06	98.56	93.33	92.15	93.7	6.18759	5.79589
133	FJYX51	FJYX	SOUTH	36383181550	36383181550	98.89	98.08	93	91.41	34860665650	34860665650	99.08	98.61	93.34	92.19	94.98	6.35947	6.09334
134	FJYX52	FJYX	SOUTH	36834717950	36834717950	98.71	97.62	92.59	90.76	33988992300	33988992300	98.99	98.34	93.07	91.77	95.12	6.43839	5.94098
135	FJYX63	FJYX	SOUTH	36821478850	36821478850	98.71	97.72	92.8	91.01	34112721850	34112721850	99.01	98.4	93.28	91.97	95.07	6.43608	5.96261
136	FJYX64	FJYX	SOUTH	36877056350	36877056350	98.62	98.21	91.95	91.64	34619626300	34619626300	98.84	98.75	92.35	92.4	94.52	6.44579	6.05121
137	FJYX71	FJYX	SOUTH	36740671950	36740671950	98.81	98.06	92.62	91.03	35008450000	35008450000	98.98	98.62	92.98	91.82	95.23	6.42195	6.11918
138	FJYX75	FJYX	SOUTH	36451623200	36451623200	98.8	98.15	92.48	91.3	34817190900	34817190900	98.98	98.67	92.85	92.03	94.37	6.37143	6.08574
139	FJYX79	FJYX	SOUTH	35410999600	35410999600	98.64	98.17	91.7	91.33	34487332600	34487332600	98.79	98.67	92.02	92.05	94.9	6.18954	6.02809
140	FJZH01	FJZH	SOUTH	36564051500	36564051500	98.87	98.34	93.34	91.86	33925685850	33925685850	99.2	98.88	93.84	92.57	94.5	6.39108	5.92992
141	FJZH03	FJZH	SOUTH	37085186300	37085186300	98.87	98.27	93.29	91.85	34572795850	34572795850	99.09	98.82	93.68	92.59	94.94	6.48217	6.04303
142	FJZH09	FJZH	SOUTH	36316571500	36316571500	98.8	98.15	92.77	91.3	34898755200	34898755200	99	98.68	93.2	92.09	94.78	6.34782	6.1
143	FJZH12	FJZH	SOUTH	36137291550	36137291550	98.9	98.31	93.36	92.12	33910342750	33910342750	99.08	98.83	93.73	92.87	95.28	6.31649	5.92724
144	FJZH13	FJZH	SOUTH	35481001350	35481001350	98.7	98.06	92.93	91.63	32468901800	32468901800	98.95	98.76	93.37	92.56	94.95	6.20177	5.67528
145	FJZH14	FJZH	SOUTH	36594651700	36594651700	98.43	98.16	92.52	91.83	33456830000	33456830000	98.92	98.71	93.21	92.61	93.75	6.39643	5.84797
146	FJZH19	FJZH	SOUTH	37050990050	37050990050	98.52	98.04	92.44	91.39	35269192150	35269192150	98.77	98.62	92.9	92.25	94.98	6.47619	6.16475
147	FJZH26	FJZH	SOUTH	35813784850	35813784850	98.5	97.78	92.02	90.64	33815188850	33815188850	98.77	98.43	92.55	91.62	93	6.25994	5.9106
148	FJZH27	FJZH	SOUTH	35127256900	35127256900	98.18	97.73	91.59	90.63	32883818600	32883818600	98.53	98.46	92.2	91.71	95.09	6.13994	5.74781
149	FJZH41	FJZH	SOUTH	26390627050	26390627050	97.36	96.03	88.66	87.27	22724998950	22724998950	97.96	97.39	89.58	89.2	93.41	4.61285	3.97213
150	FREU12	EUR	OVERSEAS	29129365250	29129365250	97.8	90.81	88.77	77.04	23885103800	23885103800	98.67	94.99	91.59	83.66	92.4	5.09156	4.17491
151	FREU13	EUR	OVERSEAS	61976541250	61976541250	96.3745	94.6481	88.119	85.2389	54428486550	54428486550	97.7448	97.1485	90.2606	89.0207	95.35	10.833	9.51363
152	FREU14	EUR	OVERSEAS	31215432700	31215432700	97.94	84.65	86.8	69.62	22781701200	22781701200	98.88	93.73	91.24	79.46	94.6	5.45619	3.98204
153	FRFP1	EUR	OVERSEAS	61122967400	61122967400	97.0381	83.0566	89.7172	72.388	47202848950	47202848950	98.6385	92.5021	92.7646	82.3281	93.85	10.6838	8.25065
154	FUK04	KYS	OVERSEAS	60977101450	60977101450	97.4314	88.9115	89.9735	74.6307	49326481700	49326481700	98.6368	94.6473	92.6249	82.8378	93.1	10.6583	8.62184
155	FUK06	KYS	OVERSEAS	50797083300	50797083300	96.134	89.3209	87.2921	75.8593	40592998250	40592998250	97.7583	94.8876	90.2982	83.7517	93.6	8.87889	7.09531
156	FUK15	KYS	OVERSEAS	33723235150	33723235150	97.54	93.01	90.15	80.83	29569767450	29569767450	98.37	95.85	91.77	84.97	92.2	5.89453	5.16854
157	FUK16	KYS	OVERSEAS	33238285900	33238285900	97.71	92.47	90.51	79.64	28793245650	28793245650	98.49	95.63	92.07	84.18	92.6	5.80977	5.03281
158	FUK17	KYS	OVERSEAS	31692594100	31692594100	97.59	89.14	90.47	74.57	26049795000	26049795000	98.73	94.6	92.9	82.65	92.5	5.53959	4.55328
159	GX07	GXLC	SOUTH	32042270000	32042270000	97.97	89.7	90.94	75.89	26186726350	26186726350	98.74	94.74	92.77	83.2	91.2	5.60071	4.57721
160	GX09	GXLC	SOUTH	27866347750	27866347750	97.29	88.62	89.39	74.07	22088384050	22088384050	98.38	94.3	91.79	82.37	92.5	4.8708	3.86086
161	GX10	GXLC	SOUTH	33616302400	33616302400	97.73	90.04	90.59	76.5	27222261000	27222261000	98.73	94.76	92.76	83.43	92.2	5.87584	4.75822
162	GX17	GXLC	SOUTH	30839198800	30839198800	97.24	88.84	89.63	74.83	23953714300	23953714300	98.58	94.34	92.43	82.9	92.8	5.39043	4.1869
163	GXLC02	GXLC	SOUTH	37292708600	37292708600	98.76	97.62	92.56	90.6	36046968550	36046968550	98.92	98.34	92.93	91.66	95.3	6.51844	6.3007
164	GXLC06	GXLC	SOUTH	34835849150	34835849150	98.16	97.44	90.94	89.85	32862041950	32862041950	98.44	98.25	91.54	91.05	94.98	6.08901	5.744
165	GXLC11	GXLC	SOUTH	36964770350	36964770350	98.33	97.84	91.9	90.98	35259227450	35259227450	98.6	98.54	92.43	92.02	94.55	6.46112	6.16301
166	GXLC12	GXLC	SOUTH	35472895650	35472895650	98.45	96.92	91.57	89.05	33087973300	33087973300	98.69	97.86	92.08	90.45	95.01	6.20036	5.78349
167	GXLC13	GXLC	SOUTH	35478650150	35478650150	98.66	97.03	92.44	89.22	33583556900	33583556900	98.87	97.86	92.92	90.49	95.09	6.20136	5.87012
168	GXLC14	GXLC	SOUTH	34854642950	34854642950	98.49	94.58	91.72	84.2	31826793750	31826793750	98.81	96.5	92.59	87.17	95.27	6.09229	5.56305
169	GXLC15	GXLC	SOUTH	35593649800	35593649800	98.9	94.63	93.25	84.49	32497920300	32497920300	99.18	96.61	94.05	87.53	95.1	6.22146	5.68036
170	GXLC16	GXLC	SOUTH	37898578500	37898578500	98.88	98.05	93.02	91.73	36796771250	36796771250	99	98.63	93.33	92.6	95.64	6.62434	6.43176
171	GXLC17	GXLC	SOUTH	37012013350	37012013350	98.68	98.07	92.38	91.85	36161790100	36161790100	98.81	98.67	92.7	92.76	95.16	6.46938	6.32077
172	GXLC18	GXLC	SOUTH	35931815450	35931815450	98.68	93.94	92.66	82.87	32290515000	32290515000	99.04	96.11	93.67	86.29	94.98	6.28057	5.6441
173	GXXA02	GXXA	SOUTH	182916256900	182916256900	97.5157	94.5991	90.4372	84.4363	161528575900	161528575900	98.33	96.7481	92.0106	87.7354	96.49	32.1377	28.38
174	GXXA06	GXXA	SOUTH	36693374450	36693374450	98.82	95.67	93.15	86.23	34340686900	34340686900	99.12	97.14	93.87	88.5	95.11	6.41369	6.00246
175	GXXA09	GXXA	SOUTH	36165727050	36165727050	98.77	96.65	93.09	88.33	34175928250	34175928250	99.05	97.65	93.71	89.88	94.82	6.32146	5.97366
176	GXXA15	GXXA	SOUTH	36213428650	36213428650	98.54	94.51	92.72	83.32	33755480750	33755480750	98.87	96.4	93.57	86.25	95.9	6.3298	5.90017
177	GXXA24	GXXA	SOUTH	33918692600	33918692600	98.91	91.55	93.65	78.82	29565297100	29565297100	99.26	94.82	94.64	83.89	95	5.92869	5.16776
178	GXXA26	GXXA	SOUTH	34262041800	34262041800	98.28	94.82	91.91	84.35	31799148900	31799148900	98.67	96.53	92.76	86.97	94.64	5.98871	5.55822
179	GXXA30	GXXA	SOUTH	31687173950	31687173950	98.12	92.98	91.08	80.81	28597759300	28597759300	98.54	95.51	92.19	84.69	94.83	5.53864	4.99864
180	GXXA31	GXXA	SOUTH	34599398450	34599398450	98.79	95.68	92.77	86.04	32100811000	32100811000	99.03	97.12	93.37	88.24	95.35	6.04768	5.61094
181	GXXA34	GXXA	SOUTH	32326336500	32326336500	98.41	94.98	91.58	84.95	30143918200	30143918200	98.78	96.68	92.54	87.67	95.21	5.65036	5.2689
182	GXXA35	GXXA	SOUTH	37127456400	37127456400	98.93	98.08	93.16	91.48	35287950500	35287950500	99.09	98.62	93.48	92.24	95.2	6.48956	6.16803
183	GYSP01	GY	SWEST	36719344000	36719344000	98.03	97.45	90.99	89.84	36719344000	36719344000	98.41	98.32	91.6	91.03	92	6.41822	6.41822
184	GYSP04	GY	SWEST	34498969450	34498969450	97.79	97.1	90.33	89.24	34498969450	34498969450	98.16	98.19	91.03	90.79	89.6	6.03012	6.03012
185	GYSP05	GY	SWEST	38211702200	38211702200	98.35	97.69	91.78	90.65	38211702200	38211702200	98.62	98.46	92.27	91.71	94	6.67908	6.67908
186	GYSP06	GY	SWEST	37957093800	37957093800	98.48	97.87	92.19	90.95	37957093800	37957093800	98.78	98.53	92.67	91.88	92.2	6.63457	6.63457
187	GYSP13	GY	SWEST	28387771150	28387771150	98.03	97.45	89.14	88.12	26370574750	26370574750	98.41	98.32	89.76	89.32	92.3	4.96194	4.60935
188	HESX10	HESX	NORTH	36993110250	36993110250	98.88	97.62	93.01	90.54	35291321500	35291321500	99.03	98.29	93.39	91.55	94.8	6.46608	6.16862
189	HESX12	HESX	NORTH	36839895450	36839895450	98.63	97.96	92.19	91.06	34903317000	34903317000	98.84	98.52	92.6	91.89	94.47	6.4393	6.1008
190	HESX15	HESX	NORTH	36777240900	36777240900	98.84	97.89	92.92	90.86	35528098150	35528098150	99	98.46	93.3	91.73	94.23	6.42834	6.21001
191	HESX16	HESX	NORTH	34755406000	34755406000	98.27	95.2	91.29	85.29	31290716750	31290716750	98.72	96.88	92.24	87.91	94.25	6.07495	5.46935
192	HESX19	HESX	NORTH	32263226850	32263226850	98.18	94.76	90.72	84.4	29843134800	29843134800	98.61	96.58	91.77	87.28	94.82	5.63933	5.21632
193	HESX1	HESX	NORTH	184479756200	184479756200	97.7183	96.0073	90.8316	87.2682	165992758400	165992758400	98.3446	97.5363	91.996	89.5577	96.375	32.4124	29.1643
194	HESX20	HESX	NORTH	35794461800	35794461800	98.42	97.87	91.63	90.78	33797235350	33797235350	98.66	98.47	92.07	91.63	95.22	6.25656	5.90747
195	HESX4	HESX	NORTH	34737529400	34737529400	98.54	95.77	92	86.73	32258698150	32258698150	98.79	97.01	92.65	88.68	94.56	6.07182	5.63854
196	HESX6	HESX	NORTH	33500457800	33500457800	98.38	97.41	91.33	89.88	31173263650	31173263650	98.69	98.22	91.88	91.04	94.13	5.85559	5.44882
197	HESX8	HESX	NORTH	36579900800	36579900800	98.6	97.13	91.96	89.32	35080481850	35080481850	98.79	97.97	92.43	90.61	94.73	6.39385	6.13177
198	HEXX10	HEXX	NORTH	33642496400	33642496400	98.34	97.13	91.27	89.34	31707907900	31707907900	98.59	97.98	91.83	90.66	95.15	5.88042	5.54227
199	HEXX12	HEXX	NORTH	34084993800	34084993800	98.64	96.86	92.4	88.73	32317015350	32317015350	98.87	97.77	92.93	90.12	94.75	5.95776	5.64874
200	HEXX13	HEXX	NORTH	35520684500	35520684500	98.77	92.89	92.68	80.94	32290710800	32290710800	99.11	95.54	93.79	85.11	95.03	6.20871	5.64414
201	HEXX15	HEXX	NORTH	36777240900	36777240900	98.84	97.89	92.92	90.86	35528098150	35528098150	99	98.46	93.3	91.73	94.23	6.42834	6.21001
202	HEXX18	HEXX	NORTH	36937179650	36937179650	98.77	97.28	92.66	89.65	35644385350	35644385350	98.93	98.1	93.08	90.89	93.65	6.4563	6.23033
203	HEXX1	HEXX	NORTH	35831208300	35831208300	98.42	97.87	91.71	90.82	33751897450	33751897450	98.7	98.47	92.2	91.69	94.4	6.26299	5.89954
204	HEXX2	HEXX	NORTH	35509853600	35509853600	98.57	95.42	92.25	86.02	32641294850	32641294850	98.88	96.74	93	88.11	94.95	6.20682	5.70542
205	HEXX4	HEXX	NORTH	34737529400	34737529400	98.54	95.77	92	86.73	32258698150	32258698150	98.79	97.01	92.65	88.68	94.56	6.07182	5.63854
206	HEXX7	HEXX	NORTH	37472565050	37472565050	98.88	98.36	93.6	92.08	33233366450	33233366450	99.2	98.81	94.04	92.69	94.77	6.54988	5.80891
207	HEXX8	HEXX	NORTH	37009034200	37009034200	98.89	98.35	93.54	92	33798064200	33798064200	99.19	98.8	93.97	92.63	94.61	6.46886	5.90761
208	HP01	HP	NORTH	59658958350	59658958350	96.7144	87.0515	88.5639	72.2335	44704821400	44704821400	98.304	93.5665	91.73	81.4992	93	10.4279	7.81402
209	HP02	HP	NORTH	71635578700	71635578700	97.48	93.93	90.66	82.34	64424712000	64424712000	98.5	96.57	92.46	86.3	92.5	12.5213	11.2609
210	HP03	HP	NORTH	61506342500	61506342500	96.4614	89.2237	88.4771	75.1389	49876955450	49876955450	98.137	94.9579	91.5357	83.3047	91.2	10.7508	8.71806
211	HP04	HP	NORTH	61680652600	61680652600	96.5005	88.5095	88.3999	74.1804	49370632150	49370632150	98.2065	94.6395	91.6044	82.9873	89.5	10.7812	8.62956
212	HP05	HP	NORTH	28373637250	28373637250	97.48	88.45	90.02	74.37	22435824100	22435824100	98.72	93.61	92.72	82.04	94	4.95947	3.92159
213	HP06	HP	NORTH	58374303650	58374303650	96.6283	89.794	88.5521	77.6513	46476544600	46476544600	98.0518	95.1095	91.1159	84.9502	93.4	10.2033	8.1237
214	HP07	HP	NORTH	51815001600	51815001600	96.0975	87.0697	87.6571	72.3328	39296738250	39296738250	98.0435	94.0333	91.2924	82.2546	90.7	9.05682	6.86873
215	HP08	HP	NORTH	31908724100	31908724100	97.43	90.17	90.08	76.59	26439517300	26439517300	98.61	94.56	92.54	83.12	92.1	5.57737	4.6214
216	HP09	HP	NORTH	56547126700	56547126700	96.5645	86.86	88.2501	71.3993	44067805500	44067805500	98.1898	93.8769	91.4979	81.3982	93.3	9.88395	7.70267
217	HS01	HS	SOUTH	47063366900	47063366900	93.6294	88.6991	84.3095	74.9944	35856422050	35856422050	97.1292	94.9718	89.5493	83.8619	90.2	8.22627	6.26739
218	HS03	HS	SOUTH	46775465050	46775465050	93.6625	87.9213	84.1696	73.37	35780725450	35780725450	97.1477	94.4974	89.5197	82.6418	91.9	8.17595	6.25416
219	HS10A	HS	SOUTH	64231375650	64231375650	97.0863	93.5161	89.8905	83.4961	56231256400	56231256400	98.1734	96.3853	91.8896	87.7463	94.5	11.2271	9.82874
220	HX01	HX	NORTH	60237195700	60237195700	97.9918	87.6768	90.9679	72.6098	46400824550	46400824550	98.9197	93.7456	93.2562	81.2771	88	10.5289	8.11046
221	HX04	HX	NORTH	26175481400	26175481400	97.3	97.3	89.85	89.85	24643892000	24643892000	98.01	98.01	90.83	90.83	84.4	4.57525	4.30754
222	HX09	HX	NORTH	30024264900	30024264900	97.17	87.02	89.62	71.46	22837675700	22837675700	98.6	93.69	92.66	81.31	82.5	5.24798	3.99183
223	HX11	HX	NORTH	29103451350	29103451350	97.19	86.99	89.7	71.51	22431510300	22431510300	98.61	93.71	92.7	81.33	93.4	5.08703	3.92083
224	HX13	HX	NORTH	57453519750	57453519750	96.9516	89.1177	88.9305	74.4442	46636715250	46636715250	98.3674	94.4803	91.7602	82.1278	91.8	10.0424	8.1517
225	HX16	HX	NORTH	59191435700	59191435700	97.6775	91.731	89.846	78.9094	51693384800	51693384800	98.459	95.5143	91.6221	84.3901	90.8	10.3462	9.03556
226	HX19	HX	NORTH	33211471950	33211471950	97.79	89.26	90.6	75.29	26536306350	26536306350	98.82	94.42	92.86	83.01	92.9	5.80508	4.63832
227	HX22	HX	NORTH	51451434150	51451434150	97.0152	88.483	88.5496	73.9294	41151511700	41151511700	98.3136	94.0712	91.3851	82.0187	91.6	8.99327	7.19293
228	HX23	HX	NORTH	31865457600	31865457600	97.33	89.24	89.9	74.82	25948041550	25948041550	98.57	94.58	92.47	82.85	91.1	5.56981	4.53549
229	HX26	HX	NORTH	30560226450	30560226450	97.38	89.94	89.88	75.78	24936580900	24936580900	98.52	94.71	92.21	82.9	93.2	5.34166	4.3587
230	HX28	HX	NORTH	33823362450	33823362450	97.81	91.54	90.86	78.7	28282641900	28282641900	98.61	95.29	92.5	84.16	92.7	5.91203	4.94356
231	HX29	HX	NORTH	30778278350	30778278350	97.19	90.65	89.48	77.08	25500764200	25500764200	98.31	95	91.66	83.34	93.5	5.37978	4.45731
232	HX30	HX	NORTH	29314481250	29314481250	96.86	90.2	88.44	75.99	23756760550	23756760550	98.17	94.88	91.15	82.86	93.4	5.12392	4.15248
233	HX32	HX	NORTH	27857710050	27857710050	96.43	90.52	87.88	76.74	23013060750	23013060750	97.92	95.09	90.73	83.47	93.3	4.86929	4.02248
234	HX33	HX	NORTH	34015608750	34015608750	97.38	90.28	90.1	76.53	28049061950	28049061950	98.48	94.72	92.4	83.18	93.5	5.94564	4.90273
235	HX35	HX	NORTH	32043257200	32043257200	97.59	90.46	90.28	76.57	26621014150	26621014150	98.6	94.76	92.42	83.07	91.5	5.60089	4.65312
236	HX36	HX	NORTH	31653780900	31653780900	97.02	90.78	89.23	76.75	25511865250	25511865250	98.38	94.9	91.68	82.78	91	5.53281	4.45925
237	HX38	HX	NORTH	31494262050	31494262050	97.23	91.2	89.42	77.28	26009735700	26009735700	98.36	94.99	91.57	82.85	93.7	5.50493	4.54628
238	HX39	HX	NORTH	29931439650	29931439650	97.56	89.91	89.82	75.36	25051738850	25051738850	98.61	94.59	92.15	82.28	93.8	5.23176	4.37883
239	ID02	USA	OVERSEAS	33358577050	33358577050	97.54	93.01	90.22	81.18	28686224600	28686224600	98.37	95.85	92.24	85.85	94.6	5.83079	5.0141
240	IL02	USA	OVERSEAS	56626668400	56626668400	96.9674	89.3402	88.0447	74.8066	44703073850	44703073850	98.2451	94.5903	91.0386	82.7978	93.4	9.89785	7.81371
241	JF304	JF	SWEST	53649511500	53649511500	97.1946	87.9123	89.3734	73.4268	37436187900	37436187900	98.3777	94.4105	91.8673	82.1316	89.9	9.37747	6.54352
242	JF312	JF	SWEST	53170281400	53170281400	97.0099	91.4394	89.2087	79.6138	41474011700	41474011700	98.1837	95.721	91.193	85.3921	92.5	9.29371	7.2493
243	JF314	JF	SWEST	63318110850	63318110850	97.5572	90.3661	90.1024	76.1933	53373269750	53373269750	98.5355	94.7342	92.1758	82.4975	92.7	11.0675	9.32919
244	JF316	JF	SWEST	62447714550	62447714550	97.7263	90.765	90.3328	76.7565	53480339350	53480339350	98.6019	94.8587	92.2353	82.671	93.58	10.9153	9.3479
245	JFDL03	JF	SWEST	36192540850	36192540850	98.81	97.95	92.61	90.91	34242468400	34242468400	99.07	98.55	93.05	91.74	94.19	6.32614	5.98529
246	JFDL11	JF	SWEST	35727297600	35727297600	98.64	98.08	91.57	90.7	33995128550	33995128550	98.83	98.59	91.93	91.41	93.96	6.24482	5.94206
247	JFDL17	JF	SWEST	35976870950	35976870950	98.55	98.21	91.58	90.93	34137162000	34137162000	98.79	98.7	91.99	91.61	94.55	6.28845	5.96688
248	JFDL19	JF	SWEST	36076063200	36076063200	98.63	97.12	91.76	89.33	34637404850	34637404850	98.82	97.77	92.21	90.32	94.96	6.30578	6.05432
249	JFDL22	JF	SWEST	36018538200	36018538200	98.8	97.18	92.47	89.9	33921052000	33921052000	99.01	97.83	92.92	90.89	94.77	6.29573	5.92911
250	JFDL24	JF	SWEST	37718557050	37718557050	98.85	98.06	93.07	91.51	35754347500	35754347500	99.04	98.57	93.44	92.26	93.77	6.59288	6.24955
251	JFDL33	JF	SWEST	189185000000	189185000000	98.18	96.83	92.1	88.86	168735000000	168735000000	98.66	97.86	92.95	90.38	96.16	33.2	29.6
252	JFDL39	JF	SWEST	187259951450	187259951450	98.5426	96.7469	92.8025	88.8525	159006387400	159006387400	98.9036	97.8979	93.4724	90.4611	96.31	32.9009	27.9369
253	JFDL48	JF	SWEST	32142485550	32142485550	98.93	98.32	93.78	92.43	30635865350	30635865350	99.19	98.86	94.21	93.18	94.05	5.61823	5.35489
254	JFDL50	JF	SWEST	36486459050	36486459050	98.82	98.16	92.57	91.39	33940536250	33940536250	99.04	98.71	92.94	92.12	93.53	6.37752	5.93251
255	JFDY01	JF	SWEST	36487236650	36487236650	98.82	98.08	92.83	91.35	34449082050	34449082050	99.05	98.73	93.24	92.25	93.56	6.37765	6.0214
256	JFDY02	JF	SWEST	36513735800	36513735800	99	98.33	92.97	91.77	35194943150	35194943150	99.13	98.76	93.25	92.39	94.37	6.38229	6.15177
257	JFDY03	JF	SWEST	36555996650	36555996650	98.88	98.32	92.74	91.89	34564377750	34564377750	99.06	98.79	93.07	92.54	93.58	6.38967	6.04156
258	JFDY04	JF	SWEST	36279794800	36279794800	98.64	97.91	92.51	91.03	33086497600	33086497600	99.03	98.5	93.14	91.86	91.83	6.3414	5.78323
259	JFDY05	JF	SWEST	37691576550	37691576550	98.83	98.31	93.22	92.06	34923705600	34923705600	99.13	98.78	93.66	92.7	94.11	6.58816	6.10436
260	JFDY06	JF	SWEST	37717651700	37717651700	99.11	98.29	93.65	91.84	36258542550	36258542550	99.22	98.73	93.92	92.47	91.13	6.59272	6.33768
261	JFDY07	JF	SWEST	36856781600	36856781600	99.14	98.24	93.72	91.69	35580958400	35580958400	99.25	98.71	93.98	92.37	95.4	6.44225	6.21924
262	JFPY03	JF	SWEST	62201538200	62201538200	97.5649	89.0478	90.259	74.7929	49299314650	49299314650	98.6096	93.9957	92.556	81.9394	93.9	10.8723	8.6171
263	JFPY16	JF	SWEST	31933702100	31933702100	97.95	90.65	91.23	76.69	26852850350	26852850350	98.85	95.06	93.24	83.26	93.9	5.58174	4.69365
264	JFPY17	JF	SWEST	30728809300	30728809300	97.74	90.92	90.58	77.14	26517689450	26517689450	98.65	95.02	92.59	83.24	91	5.37113	4.63506
265	JFPY19	JF	SWEST	56497500600	56497500600	95.8525	88.6162	87.8756	74.0397	43833215500	43833215500	98.2292	94.6972	91.9661	82.5398	92.5	9.87528	7.66167
266	JFPY20	JF	SWEST	54712848150	54712848150	95.5381	85.979	87.4661	70.8019	39034847350	39034847350	98.2047	93.7199	92.1813	81.7851	90.6	9.56333	6.82295
267	JFPY21	JF	SWEST	32735739500	32735739500	97.31	92.63	89.63	79.52	26877391000	26877391000	98.45	95.52	91.58	83.65	94.2	5.72192	4.69794
268	JR03	JR	EAST	30208215150	30208215150	96.45	84.82	88.49	68.3	22390178500	22390178500	98.27	93.07	92.08	79.9	93.3	5.28014	3.91361
269	JR06	JR	EAST	29165172250	29165172250	96.16	83.93	88	66.92	21008385150	21008385150	98.18	92.68	91.82	79.26	92.6	5.09782	3.67208
270	JR07	JR	EAST	30357870050	30357870050	95.76	85.5	86.91	69.12	22548175300	22548175300	97.98	93.69	91.05	80.48	94	5.30629	3.94123
271	JSNT03	JSNT	EAST	29618572850	29618572850	96.09	86.2	87.39	69.91	22455152500	22455152500	98.1	94	91.17	80.71	93.8	5.17707	3.92497
272	JSYX06	JSYX	EAST	31913380850	31913380850	95.45	87.36	86.66	71.86	25056984700	25056984700	97.62	94.46	90.49	81.81	89.5	5.57818	4.37974
273	JSYX08	JSYX	EAST	31511542100	31511542100	96.64	86.28	88.24	70.16	24925044950	24925044950	98.29	94.01	91.61	80.85	90.6	5.50795	4.35668
274	JZ01	JZ	NORTH	26831861100	26831861100	95.71	90.68	86.75	77.31	22169819300	22169819300	97.67	95.11	90.2	84.65	92.7	4.68998	3.87509
275	JZ02	JZ	NORTH	30917481450	30917481450	97.78	91.49	89.33	78.94	26316540850	26316540850	98.55	95.02	91.92	84.88	93.9	5.40411	4.5999
276	JZ04	JZ	NORTH	27708003650	27708003650	97.81	90.33	88.56	76.61	22963199850	22963199850	98.69	94.9	91.56	83.73	93	4.84312	4.01377
277	JZ06	JZ	NORTH	27215098500	27215098500	96.95	92.31	88.12	78.31	23321130950	23321130950	98.12	95.96	90.75	84.07	92.2	4.75696	4.07633
278	JZ07	JZ	NORTH	27628781050	27628781050	96.43	91.82	88.28	79.36	23297454850	23297454850	98.25	95.67	90.67	84.74	93.7	4.82927	4.07219
279	JZ09	JZ	NORTH	62410714250	62410714250	97.7155	95.504	90.8197	86.4006	55861329200	55861329200	98.551	97.3893	92.2955	89.1471	94.3	10.9089	9.76408
280	JZ11	JZ	NORTH	60716183850	60716183850	97.1731	90.0967	90.2004	79.0172	47804253200	47804253200	98.6169	95.2535	92.9498	85.9414	91.4	10.6127	8.35577
281	JZ14	JZ	NORTH	43432888900	43432888900	96.7802	92.434	88.417	80.451	37681005400	37681005400	98.1334	95.9737	90.9134	85.8071	92.5	7.59169	6.58631
282	JZ15	JZ	NORTH	64213411400	64213411400	96.9963	90.7129	89.936	79.6704	51541351650	51541351650	98.316	95.3203	92.295	85.9735	92.7	11.224	9.00898
283	KNT296	HNS	OVERSEAS	37248718250	37248718250	97.81	97.42	91.3	90.56	34594692500	34594692500	98.47	98.46	92.38	92.17	94.3	6.51075	6.04685
284	KOR02	KOR	OVERSEAS	34171630450	34171630450	97.8	90.81	90.63	77.51	28463275300	28463275300	98.67	94.99	92.56	83.57	94.3	5.97291	4.97514
285	KOR03	KOR	OVERSEAS	31702904300	31702904300	97.55	91.15	90.44	78.31	26830538600	26830538600	98.66	95.06	92.7	84.19	92.7	5.54139	4.68975
286	KOR04	KOR	OVERSEAS	33269060150	33269060150	97.18	92.31	89.93	79.61	27619058400	27619058400	98.59	95.79	92.33	84.67	93.2	5.81514	4.82757
287	KOR05	KOR	OVERSEAS	31351311400	31351311400	97.24	89.31	89.44	75.01	25626845250	25626845250	98.44	94.45	91.96	82.53	92.2	5.47994	4.47935
288	KOR06	KOR	OVERSEAS	34279710550	34279710550	97.74	92.7	90.78	80.45	29941978950	29941978950	98.68	95.95	92.64	85.26	93.4	5.9918	5.2336
289	KOR07	KOR	OVERSEAS	33540240400	33540240400	97.05	91.56	89.26	78.32	28961131350	28961131350	98.33	95.51	91.64	84.11	94.7	5.86254	5.06216
290	KOR08	KOR	OVERSEAS	29807944050	29807944050	97.28	89.54	89.62	76.22	24414366050	24414366050	98.6	94.54	92.33	83.67	92.8	5.21017	4.26742
291	KOR10	KOR	OVERSEAS	30589134550	30589134550	97.5	89.25	90.1	74.87	24039389400	24039389400	98.63	94.58	92.45	82.66	91.3	5.34672	4.20188
292	KOR11	KOR	OVERSEAS	32937355200	32937355200	97.7	92.96	90.38	81.09	29385583950	29385583950	98.56	96.11	92.1	85.67	91	5.75717	5.13635
293	KOR12	KOR	OVERSEAS	32337198600	32337198600	97.87	90	90.98	75.92	26508109050	26508109050	98.79	94.77	92.97	82.99	91.1	5.65226	4.63339
294	KOR13	KOR	OVERSEAS	30792665850	30792665850	96.71	87.58	88.33	73.31	23772877550	23772877550	98.49	93.64	92.01	82.32	92	5.38229	4.15529
295	KOR14	KOR	OVERSEAS	64314006950	64314006950	97.6969	92.7537	90.4259	82.0126	56001713600	56001713600	98.6534	96.1025	92.4157	86.9359	93.27	11.2415	9.78862
296	KOR15	KOR	OVERSEAS	30223577950	30223577950	96.23	90.32	87.81	76.79	25354274450	25354274450	98.01	95.37	91	84.03	89.9	5.28282	4.43171
297	KOR16	KOR	OVERSEAS	33782458650	33782458650	98.15	92.6	91.57	81.02	29103200700	29103200700	98.89	95.94	93.17	85.99	89.7	5.90488	5.08699
298	KOR17	KOR	OVERSEAS	30693895450	30693895450	95.99	90.33	87.59	76.62	25230645700	25230645700	98	95.42	91.01	83.98	92.5	5.36503	4.4101
299	KOR18	KOR	OVERSEAS	32044590700	32044590700	97.27	92.6	89.43	80.54	27902947850	27902947850	98.35	95.87	91.5	85.4	90.8	5.60112	4.87719
300	KOR19	KOR	OVERSEAS	34019255400	34019255400	97.61	93.16	90.41	81.63	30203868750	30203868750	98.58	96.15	92.26	86.16	89.9	5.94627	5.27938
301	KOR24	KOR	OVERSEAS	34458350100	34458350100	97.15	93.97	89.53	82.91	29863780150	29863780150	98.2	96.53	91.33	86.71	90.1	6.02302	5.21993
302	KOR30	KOR	OVERSEAS	30305862450	30305862450	97.71	92.47	88.24	79.1	25124250950	25124250950	98.49	95.63	91.11	85.02	91.7	5.2972	4.3915
303	KOR34	KOR	OVERSEAS	32649090150	32649090150	97.78	96.07	90.41	87.31	25838530950	25838530950	98.26	97.56	91.26	89.35	88.6	5.70678	4.51635
304	KOR35	KOR	OVERSEAS	29740928800	29740928800	97.08	89.09	89.09	75.32	24358306950	24358306950	98.52	94.4	92	83.23	92.4	5.19846	4.25762
305	KX13	KX	NORTH	37447587300	37447587300	98.96	98.58	93.34	92.57	36019998850	36019998850	99.12	98.97	93.63	93.14	94.6	6.54552	6.29599
306	KX14	KX	NORTH	36723708050	36723708050	98.49	97.79	92.34	90.83	34279431200	34279431200	98.78	98.4	92.83	91.72	93.77	6.41899	5.99175
307	KX19	KX	NORTH	36860425550	36860425550	98.76	97.94	92.87	91.27	34449757950	34449757950	99.01	98.53	93.28	92.08	94.62	6.44288	6.02152
308	KX1	KX	NORTH	36637832900	36637832900	98.97	98.25	93.11	91.55	34996573500	34996573500	99.12	98.78	93.42	92.29	94.76	6.40398	6.1171
309	KX34	KX	NORTH	37179575500	37179575500	98.71	98.02	92.76	91.17	35298723500	35298723500	98.91	98.58	93.14	91.94	93.67	6.49867	6.16991
310	KX40	KX	NORTH	37635586200	37635586200	98.59	98.17	92.37	91.41	35307412750	35307412750	98.83	98.69	92.8	92.15	94.22	6.57838	6.17143
311	KX41	KX	NORTH	36671662750	36671662750	98.75	98.19	92.71	91.59	34222471950	34222471950	98.99	98.77	93.12	92.36	93.48	6.40989	5.98179
312	KX42	KX	NORTH	37726913650	37726913650	98.86	98.2	92.97	91.48	35888691750	35888691750	99.06	98.7	93.33	92.18	94.19	6.59434	6.27303
313	KX6	KX	NORTH	37016633500	37016633500	98.69	98.35	92.72	92.03	34753740350	34753740350	98.93	98.86	93.12	92.73	94.78	6.47019	6.07465
314	KYS29	KYS	OVERSEAS	35829368050	35829368050	98.29	97.14	91.36	88.95	32000475050	32000475050	98.71	98.1	92.04	90.23	92.7	6.26266	5.59341
315	KYS370	KYS	OVERSEAS	37191629700	37191629700	98.65	97.82	92.51	90.68	35779268450	35779268450	98.86	98.48	92.95	91.67	92	6.50078	6.25391
316	KYS371	KYS	OVERSEAS	37559870000	37559870000	98.18	97.58	91.81	90.21	35569639050	35569639050	98.56	98.39	92.52	91.46	93.6	6.56514	6.21727
317	KYS375	KYS	OVERSEAS	37493327850	37493327850	98.69	97.76	92.74	90.75	34771191450	34771191450	98.96	98.51	93.22	91.8	93.7	6.55351	6.0777
318	KYS376	KYS	OVERSEAS	37267621300	37267621300	98.42	97.49	92.09	90.13	35282771800	35282771800	98.65	98.36	92.59	91.37	93.3	6.51406	6.16712
319	KYS377	KYS	OVERSEAS	38224340150	38224340150	98.63	97.62	92.72	90.4	35982027750	35982027750	98.88	98.41	93.2	91.52	94	6.68128	6.28935
320	KYS47	KYS	OVERSEAS	37493327850	37493327850	98.69	97.76	92.74	90.75	34771191450	34771191450	98.96	98.51	93.22	91.8	93.8	6.55351	6.0777
321	LYG06	LYG	EAST	29547183950	29547183950	96.11	86.17	87.89	70.19	29255550100	29255550100	96.14	86.24	87.91	70.24	93.6	5.16459	5.11362
322	LYG10	LYG	EAST	62410125800	62410125800	97.885	94.9631	90.5741	84.7553	55004601150	55004601150	98.5812	97.2124	92.3011	88.8052	94.6	10.9088	9.61433
323	LYG11	LYG	EAST	28675887500	28675887500	96.28	86.61	88.12	70.57	22256446350	22256446350	97.91	93.69	91.27	80.63	90.5	5.0123	3.89023
324	LYG12	LYG	EAST	64548778200	64548778200	98.5022	95.1975	90.9393	85.695	64548778200	64548778200	98.9501	97.1947	92.4668	89.0397	94.2	11.2826	11.2826
325	LYG15	LYG	EAST	29994439700	29994439700	97.71	92.47	87	78.74	25534553500	25534553500	98.49	95.63	89.74	84.27	93.2	5.24277	4.46322
326	MAPH3	USA	OVERSEAS	47452985950	47452985950	96.6445	79.6045	88.8553	61.9332	28811818750	28811818750	98.668	90.9704	93.1045	77.291	92.4	8.29437	5.03606
327	MAPH4	USA	OVERSEAS	48887540950	48887540950	92.6581	81.3185	83.1912	64.0493	29569090900	29569090900	97.1397	92.2319	90.2307	79.1137	93.8	8.54512	5.16842
328	MAPH5	USA	OVERSEAS	59346216900	59346216900	96.85	82.71	89.5198	72.5433	45121266350	45121266350	98.49	92.21	92.3756	82.0273	92	10.3732	7.88681
329	MT01	MT	SWEST	37564748400	37564748400	98.49	97.27	92.07	89.1	36160294550	36160294550	98.74	98.07	92.61	90.29	93.8	6.56599	6.32051
330	MT02	MT	SWEST	38207811500	38207811500	98.73	97.44	92.64	89.5	36389418900	36389418900	98.94	98.16	93.1	90.52	94.4	6.6784	6.36056
331	MT03	MT	SWEST	36032993650	36032993650	98.26	96.9	91.2	88.3	33317031750	33317031750	98.59	97.84	91.9	89.67	95.2	6.29826	5.82353
332	MT05	MT	SWEST	35639768400	35639768400	98.42	96.94	91.55	88.47	33436095300	33436095300	98.72	97.92	92.2	89.88	94.3	6.22952	5.84434
333	MT08	MT	SWEST	36951836100	36951836100	98.13	96.87	91.17	88.34	34510476050	34510476050	98.52	97.84	91.96	89.8	94.2	6.45886	6.03213
334	MT12	MT	SWEST	36741915150	36741915150	98.54	97.33	92.3	89.42	33920459750	33920459750	98.86	98.14	92.95	90.6	93.4	6.42217	5.929
335	NC02	USA	OVERSEAS	61407669050	61407669050	97.3093	89.8555	89.4619	75.9763	49894378700	49894378700	98.5257	94.9055	92.1686	83.7504	93.6	10.7335	8.72111
336	NC07	USA	OVERSEAS	29710252750	29710252750	97.78	91.49	89.16	78.43	25483213350	25483213350	98.55	95.02	91.47	84.1	94.4	5.1931	4.45425
337	NC08	USA	OVERSEAS	59647245850	59647245850	97.0066	88.5356	89.5183	72.4324	37038067050	37038067050	98.3335	94.4729	92.4391	81.8089	94.9	10.4258	6.47393
338	NC09	USA	OVERSEAS	29209623850	29209623850	96.86	90.2	88.24	75.36	27119167450	27119167450	98.17	94.88	89.58	82.28	86.3	5.10559	4.7402
339	NLEU1	EUR	OVERSEAS	35323215700	35323215700	98.79	94.26	92.59	84.25	31160911600	31160911600	99.11	96.88	93.39	87.84	94.7	6.17419	5.44666
340	NLEU2	EUR	OVERSEAS	35793433800	35793433800	98.68	96.35	92.62	87.89	32407687250	32407687250	99.05	97.8	93.34	89.94	94.3	6.25638	5.66458
341	NX01	NX	SOUTH	34816309500	34816309500	98.52	97.99	91.65	91.1	32899344150	32899344150	98.72	98.61	92.03	91.97	95.4	6.08559	5.75052
342	NX05	NX	SOUTH	35171301550	35171301550	98.33	97.84	91.19	90.75	33159962250	33159962250	98.63	98.56	91.71	91.77	95.23	6.14764	5.79608
343	NX11	NX	SOUTH	34437865650	34437865650	98.45	97.87	91.06	90.5	32100836700	32100836700	98.69	98.5	91.49	91.38	95.51	6.01944	5.61095
344	NX20	NX	SOUTH	36318635550	36318635550	98.24	97.73	91.17	90.19	34175330600	34175330600	98.51	98.4	91.7	91.18	95.02	6.34818	5.97355
345	NX25	NX	SOUTH	35116545300	35116545300	98.55	98.02	91.52	90.7	33828586050	33828586050	98.75	98.54	91.92	91.48	95.48	6.13807	5.91295
346	NX31	NX	SOUTH	34159494200	34159494200	98.25	97.67	90.13	89.93	32209394350	32209394350	98.48	98.36	90.58	90.9	95.69	5.97078	5.62992
347	NX34	NX	SOUTH	34573494550	34573494550	98.37	97.86	90.72	90.39	33194891200	33194891200	98.57	98.42	91.12	91.21	95.59	6.04315	5.80218
348	NX39	NX	SOUTH	36957258250	36957258250	98.81	97.97	92.61	90.91	33006326050	33006326050	99.11	98.64	93.07	91.77	95.56	6.45981	5.76922
349	NX43	NX	SOUTH	36598948650	36598948650	98.78	98.13	92.3	90.99	34666098700	34666098700	99.02	98.62	92.69	91.68	95.49	6.39718	6.05934
350	NX46	NX	SOUTH	35919878750	35919878750	98.67	97.85	92.13	90.87	33510446350	33510446350	98.9	98.54	92.57	91.83	95.75	6.27849	5.85734
351	NY01	USA	OVERSEAS	28750838700	28750838700	97.66	90.62	87.52	77.84	23647368850	23647368850	98.64	95.1	90.68	84.74	93.7	5.0254	4.13336
352	PAPH1	USA	OVERSEAS	30417321950	30417321950	96.04	85.48	87.52	68.54	23410785000	23410785000	97.98	93.17	91.18	79.27	92.6	5.31669	4.092
353	PAPH2	USA	OVERSEAS	31241213900	31241213900	96.4	85.64	88.16	69.01	24426056100	24426056100	98.14	93.23	91.58	79.58	93.2	5.46069	4.26946
354	PXLM07	PX	SWEST	31531741200	31531741200	97.26	88.31	89.24	73.67	25002107550	25002107550	98.51	93.96	92.11	82.01	92.5	5.51148	4.37015
355	PXLM15	PX	SWEST	27034030250	27034030250	97.74	86.1	90.51	70.55	19783884750	19783884750	98.7	93.3	92.82	81.02	92.5	4.72532	3.45805
356	QC03	QC	NORTH	52560213600	52560213600	97.2009	88.1508	89.5889	73.4982	39148234850	39148234850	98.5073	94.2763	92.1609	82.2338	91.3	9.18707	6.84277
357	QC05	QC	NORTH	27867213000	27867213000	97.58	90.37	90.12	76.62	23265718000	23265718000	98.47	94.86	91.99	83.15	90.4	4.87095	4.06665
358	QC10	QC	NORTH	32138417900	32138417900	97.95	91.08	90.69	77.52	27523877300	27523877300	98.67	95.02	92.37	83.31	93.1	5.61752	4.81094
359	QC11	QC	NORTH	29933887100	29933887100	97.48	89.95	89.82	75.53	24985634600	24985634600	98.49	94.67	91.95	82.39	92.7	5.23219	4.36727
360	QY04	HNS	OVERSEAS	31687072950	31687072950	96.58	91.22	89.03	78.04	26578057450	26578057450	98.23	95.3	91.91	84.17	90.2	5.53863	4.64562
361	QY07	HNS	OVERSEAS	28598560450	28598560450	97	89.28	89.07	75.16	22904044350	22904044350	98.38	94.53	91.89	82.92	93.2	4.99878	4.00343
362	QY08	HNS	OVERSEAS	28643926450	28643926450	96.85	88.93	88.69	74.55	23008422050	23008422050	98.29	94.39	91.65	82.6	93.1	5.00671	4.02167
363	RZ08	RZ	EAST	30300162650	30300162650	96.67	91.95	88.6	79.98	26319045650	26319045650	98.1	95.78	91.13	85.21	92.9	5.29621	4.60034
364	RZ12	RZ	EAST	28866939550	28866939550	97.06	87.08	89.08	71.22	22559180650	22559180650	98.37	93.75	91.82	80.54	94	5.04569	3.94315
365	RZ15	RZ	EAST	30816432350	30816432350	96.68	92.2	87.8	80.75	26786630000	26786630000	98.09	95.92	90.11	85.35	92.6	5.38645	4.68207
366	RZ16	RZ	EAST	31364735050	31364735050	98.18	93.12	88.84	82.01	27853134150	27853134150	98.76	96.47	90.77	86.12	90	5.48229	4.86849
367	SC01	USA	OVERSEAS	29373416200	29373416200	96.87	87	88.55	71.1	23476742600	23476742600	98.24	93.87	91.4	80.64	92.5	5.13422	4.10353
368	SCQL01	SCQL	NORTH	34800591800	34800591800	98.37	97.63	91.82	90.5	32375986800	32375986800	98.61	98.34	92.27	91.49	93.51	6.08284	5.65904
369	SCQL02	SCQL	NORTH	35006671550	35006671550	98.28	97.78	91.63	90.74	33079865700	33079865700	98.57	98.4	92.14	91.65	93.5	6.11886	5.78208
370	SCQL03	SCQL	NORTH	35951731450	35951731450	98.33	97.75	91.59	90.53	33591218050	33591218050	98.57	98.42	92.05	91.47	94.06	6.28405	5.87146
371	SCQL04	SCQL	NORTH	35927605250	35927605250	98.56	97.89	92.15	90.81	33710150900	33710150900	98.8	98.51	92.58	91.66	94.71	6.27984	5.89224
372	SCQL06	SCQL	NORTH	35286601300	35286601300	98.51	97.64	92.05	90.41	33289951850	33289951850	98.75	98.31	92.53	91.39	95.04	6.16779	5.8188
373	SCQL08	SCQL	NORTH	35576882150	35576882150	98.66	97.86	92.66	90.91	33978807800	33978807800	98.87	98.47	93.07	91.81	95.55	6.21853	5.9392
374	SCWY01	SCWY	NORTH	36974312500	36974312500	98.76	97.65	92.55	90.41	34382312400	34382312400	98.96	98.35	92.94	91.35	94.77	6.46279	6.00973
375	SCWY03	SCWY	NORTH	37249230050	37249230050	98.87	97.89	92.93	90.9	35036140350	35036140350	99.08	98.48	93.3	91.69	95.55	6.51084	6.12402
376	SCWY04	SCWY	NORTH	36599712600	36599712600	98.73	98.37	92.77	92.28	34005628050	34005628050	99.02	98.89	93.21	93.01	95.43	6.39731	5.94389
377	SCWY06	SCWY	NORTH	36596737600	36596737600	98.79	98.52	93.01	92.62	34064207800	34064207800	99.1	98.97	93.46	93.26	95.44	6.39679	5.95413
378	SCWY07	SCWY	NORTH	35986666350	35986666350	98.75	97.64	92.11	89.94	34636988250	34636988250	98.93	98.25	92.5	90.84	95.53	6.29016	6.05425
379	SCWY08	SCWY	NORTH	37542781850	37542781850	99.04	97.92	93.12	90.7	35973784050	35973784050	99.18	98.48	93.43	91.5	95.26	6.56215	6.28791
380	SCWY12	SCWY	NORTH	31776659150	31776659150	98.12	97.21	90.27	88.62	29633295500	29633295500	98.49	98.05	90.99	89.83	94.92	5.55429	5.17964
381	SCWY15	SCWY	NORTH	29185211950	29185211950	98.16	97.32	90.03	88.97	27071906050	27071906050	98.51	98.15	90.69	90.14	94.04	5.10132	4.73194
382	SCWY18	SCWY	NORTH	37142767000	37142767000	98.96	98.33	92.94	91.54	35107540150	35107540150	99.2	98.81	93.3	92.18	95.51	6.49224	6.1365
383	SCWY23	SCWY	NORTH	36118203700	36118203700	98.49	98.11	91.96	91.14	34873492550	34873492550	98.72	98.66	92.39	91.94	93.36	6.31315	6.09559
384	SG07	NX	SOUTH	29673928250	29673928250	96.87	87.34	88.34	71.31	23437252950	23437252950	98.1	93.94	90.95	80.39	94.7	5.18675	4.09663
385	SKK354	SKK	OVERSEAS	38305996150	38305996150	98.6	97.71	92.61	90.69	35489196550	35489196550	98.82	98.52	93.06	91.78	93.6	6.69556	6.20321
386	SKK355	SKK	OVERSEAS	37071629300	37071629300	98.45	97.63	92.15	90.33	34210757600	34210757600	98.8	98.44	92.76	91.47	93.3	6.4798	5.97975
387	SKK364	SKK	OVERSEAS	38033280400	38033280400	98.44	97.39	91.9	89.8	35170798550	35170798550	98.72	98.2	92.42	90.92	94	6.64789	6.14755
388	SKK365	SKK	OVERSEAS	38033280400	38033280400	98.44	97.39	91.9	89.8	35170798550	35170798550	98.72	98.2	92.42	90.92	94.8	6.64789	6.14755
389	SKK72	SKK	OVERSEAS	36982489750	36982489750	98.46	96.57	92.08	88.16	33925907350	33925907350	98.8	97.85	92.69	89.89	95.1	6.46422	5.92996
390	SN01	SN	NORTH	33542000700	33542000700	97.59	89.7	90.34	75.31	27460282600	27460282600	98.51	95.06	92.17	82.53	89.1	5.86285	4.79982
391	SN02	SN	NORTH	57522770250	57522770250	96.1606	88.0644	87.6657	73.5862	44518149850	44518149850	97.9498	94.2493	90.9083	82.3833	91.5	10.0545	7.78139
392	SN03	SN	NORTH	29703605750	29703605750	97.12	86.02	89.3	70.2	22951074350	22951074350	98.34	93.19	91.92	80.44	89.1	5.19193	4.01165
393	SN04	SN	NORTH	32215286600	32215286600	97.06	87.03	89.46	71.24	25080512950	25080512950	98.37	94.12	92.09	81.11	91.9	5.63095	4.38386
394	SN05	SN	NORTH	31624486250	31624486250	96.67	86.91	88.78	70.88	25113643600	25113643600	98.17	94.04	91.72	81.01	91.3	5.52769	4.38965
395	SP03	GY	SWEST	34204626350	34204626350	97.99	90.65	91.22	77.22	27744721150	27744721150	98.84	94.84	93.11	83.45	94.2	5.97867	4.84954
396	SP10	GY	SWEST	34507813050	34507813050	98.34	90.93	92.02	77.32	29853212800	29853212800	98.96	94.94	93.56	83.34	90.2	6.03167	5.21808
397	SX04	HESX	NORTH	56976633700	56976633700	94.9528	86.7875	85.7925	71.1717	44020833250	44020833250	97.4207	94.1266	90.1116	81.6611	91.5	9.95902	7.69446
398	SX05	HESX	NORTH	59353631200	59353631200	96.0182	87.8912	87.4721	73.3554	46759284000	46759284000	97.89	94.3679	90.9353	82.6429	92	10.3745	8.17312
399	SX15	HESX	NORTH	33621466550	33621466550	96.67	91.95	88.41	79.32	28515050500	28515050500	98.1	95.78	90.99	85.07	90.7	5.87674	4.98418
400	THK336	HNS	OVERSEAS	37582821900	37582821900	98.48	97.64	92.26	90.87	35406134350	35406134350	98.83	98.44	92.93	92.09	93.2	6.56915	6.18869
401	TM010	TM	EAST	60136668700	60136668700	97.5934	85.963	88.2849	74.1789	43657053150	43657053150	98.7441	92.9195	91.3922	82.7899	93	10.5114	7.63088
402	TM012	TM	EAST	51841347000	51841347000	96.9082	85.6712	88.8553	70.6514	37690304650	37690304650	98.4274	92.9485	91.9897	80.456	93.4	9.06142	6.58794
403	TM016	TM	EAST	19026366300	19026366300	99.28	98.14	97.9	95.62	17262078400	17262078400	99.77	99.4	99.05	97.9	97.8	3.32564	3.01726
404	TM191-2	TM	EAST	60461179750	60461179750	95.6943	82.3067	87.5443	66.5719	31286194300	31286194300	98.0559	91.8444	91.3953	78.062	89.5	10.5681	5.46856
405	TM010-2	TM	EAST	60234302750	60234302750	92.8072	84.1437	82.7324	67.0897	42219564000	42219564000	95.3789	93.1023	87.013	79.7531	91.8	10.5284	7.37962
406	TM033	TM	EAST	32654645350	32654645350	94.95	89.79	86.3	76.11	26155065950	26155065950	97.64	94.86	90.52	83.19	94	5.70775	4.57168
407	TM038	TM	EAST	27519948200	27519948200	94.42	87.78	84.6	72.3	20989939450	20989939450	96.79	94.06	88.61	81.19	93.9	4.81025	3.66886
408	TM011	TM	EAST	57909202850	57909202850	95.7796	83.8715	87.1292	66.8604	40183443300	40183443300	97.9739	92.8001	91.3357	79.2527	91.5	10.122	7.02372
409	TM049	TM	EAST	48119694100	48119694100	93.1274	87.328	82.871	71.9838	36181492550	36181492550	95.5068	94.2873	86.7709	82.0401	92.6	8.41091	6.32421
410	TM485	TM	EAST	32046834750	32046834750	96.51	86.09	88.04	69.58	24985004200	24985004200	97.93	93.43	90.95	79.7	91.4	5.60151	4.36716
411	TM050	TM	EAST	51083172800	51083172800	93.3752	87.3951	83.4651	72.0152	39063419700	39063419700	95.8122	94.3018	87.424	82.0846	93.2	8.9289	6.82795
412	TM052	TM	EAST	57899493400	57899493400	96.2419	88.4727	87.6077	74.004	46533660900	46533660900	97.9717	94.6777	90.7899	82.7281	92.5	10.1203	8.13368
413	TM054	TM	EAST	18459768400	18459768400	99.33	97.34	98.05	94.25	16293195000	16293195000	99.8	99.38	99.16	97.86	97.6	3.22661	2.84791
414	TM2217	TM	EAST	33849220500	33849220500	97.71	90.65	90.79	76.89	28771914950	28771914950	98.48	95.17	92.33	83.24	94	5.91655	5.02908
415	TM062	TM	EAST	28698338900	28698338900	95.81	85.79	86.7	69.36	22088822450	22088822450	97.89	93.74	90.62	80.44	94.5	5.01622	3.86094
416	TM064	TM	EAST	53111606500	53111606500	96.4306	86.4628	87.9354	71.3621	39268055050	39268055050	98.1178	93.5441	91.2178	81.315	91.5	9.28345	6.86372
417	TM065	TM	EAST	57078898200	57078898200	96.9489	87.3523	89.1877	72.7792	43599485950	43599485950	98.4041	93.9517	92.1013	82.0277	94.2	9.9769	7.62081
418	TM067	TM	EAST	59904420100	59904420100	96.3675	88.2172	88.1817	73.6209	47001585050	47001585050	98.1734	94.5338	91.5368	82.4705	93.3	10.4708	8.21547
419	TM068	TM	EAST	60282941250	60282941250	96.3662	87.58	88.103	72.92	47141736100	47141736100	98.1485	94.2233	91.4993	82.2645	94	10.5369	8.23997
420	TM070	TM	EAST	61056305850	61056305850	96.7419	85.6136	88.5072	69.0092	47054244250	47054244250	98.2123	93.3075	91.5136	79.72	93.95	10.6721	8.22468
421	TM106	TM	EAST	206404131650	206404131650	97.9694	91.763	89.8797	80.2879	172072132150	172072132150	98.6725	95.387	91.8809	85.5208	96.1	36.2645	30.2325
422	TM110	TM	EAST	32058238900	32058238900	96.77	86.46	88.6	71.26	24751490950	24751490950	98.25	93.6	91.63	81.28	92.8	5.6035	4.32635
423	TM111	TM	EAST	33784267450	33784267450	97.18	87.18	89.56	72.17	26273589350	26273589350	98.49	93.9	92.25	81.67	91.5	5.9052	4.5924
424	TM127	TM	EAST	33386187450	33386187450	97.65	85.56	90.89	69.89	25310757050	25310757050	98.72	93.69	93.22	81.34	88.6	5.83562	4.4241
425	TM130	TM	EAST	31858062400	31858062400	96.74	85.42	89.26	69.34	23856264450	23856264450	98.34	93.59	92.34	80.88	92.3	5.56851	4.16987
426	TM137	TM	EAST	59209829150	59209829150	96.5886	86.4201	88.4808	70.3611	44478267800	44478267800	98.1759	93.6283	91.702	80.3974	92.8	10.3494	7.77442
427	TM139	TM	EAST	21415790500	21415790500	99.35	97.59	98.09	94.65	19048801900	19048801900	99.8	99.37	99.15	97.84	97.9	3.7433	3.32957
428	TM140	TM	EAST	20687731800	20687731800	99.21	98.14	97.72	95.66	18765985200	18765985200	99.74	99.44	98.94	98.06	96.9	3.61604	3.28013
429	TM142	TM	EAST	29839382200	29839382200	97.7	86.56	90.9	71.11	22894785600	22894785600	98.82	93.63	93.47	80.83	88.1	5.21567	4.00181
430	TM147	TM	EAST	61378341500	61378341500	96.0687	85.8992	87.5183	69.8458	45567911950	45567911950	96.9798	89.1588	89.273	74.274	93.7	10.7284	7.96488
431	TM150	TM	EAST	56180618150	56180618150	96.664	88.248	86.9062	73.883	44492334950	44492334950	98.2141	93.8122	90.5021	81.868	94.9	9.81989	7.77688
432	TM164	TM	EAST	29678295150	29678295150	96.87	85.55	88.6	69.5	22613939750	22613939750	98.33	93.28	91.7	80.44	93.1	5.18751	3.95272
433	TM165	TM	EAST	56716324400	56716324400	97.4151	86.9929	89.9718	71.5464	44294252200	44294252200	98.6561	93.8143	92.6759	81.3387	91.3	9.91352	7.74225
434	TM169	TM	EAST	205971573750	205971573750	97.4783	91.758	90.2628	79.7019	174410409450	174410409450	98.428	95.4864	92.1657	85.0556	95.75	36.1885	30.6433
435	TM171	TM	EAST	159782867500	159782867500	98.1125	93.5398	91.7128	82.8634	142248523300	142248523300	98.8426	96.3931	93.2932	87.1909	95.55	27.9287	24.8638
436	TM179	TM	EAST	58943281100	58943281100	97.2572	84.7619	88.6769	72.871	45404667600	45404667600	98.6053	92.8025	91.7855	81.8289	93	10.3028	7.93634
437	TM190	TM	EAST	57434151000	57434151000	96.2316	83.9424	89.3154	67.147	38350545350	38350545350	98.1126	92.4381	92.577	79.3558	90.4	10.039	6.70334
438	TM191	TM	EAST	49989325050	49989325050	95.7332	83.7193	86.958	68.7847	32355299000	32355299000	97.9553	91.5246	91.1927	78.9481	92.1	8.7377	5.65543
439	TM217	TM	EAST	56043341600	56043341600	96.6348	84.9156	89.0717	68.2932	42501722900	42501722900	98.2171	92.721	92.3829	79.7115	92.9	9.79589	7.42893
440	TM218	TM	EAST	56868015750	56868015750	96.4022	85.4455	87.632	70.1997	41558960550	41558960550	98.2384	92.4696	91.248	79.975	93.5	9.94004	7.26415
441	TM226	TM	EAST	57689864950	57689864950	96.5117	86.4109	88.3083	71.7583	43176030950	43176030950	98.2546	93.0527	91.5614	80.9568	94.6	10.0837	7.5468
442	TM231	TM	EAST	28741191350	28741191350	97.17	92.14	89.39	79.65	24761571600	24761571600	98.23	95.59	91.37	84.85	94.7	5.02371	4.32811
443	TM257	TM	EAST	53094580300	53094580300	91.3564	85.6144	80.3414	69.7327	37653123300	37653123300	94.6153	93.6912	85.3216	81.3966	85.7	9.28047	6.58144
444	TM270	TM	EAST	50722053150	50722053150	92.2218	84.7927	81.7914	68.7057	34744174700	34744174700	95.186	93.379	86.6165	81.1269	90.6	8.86578	6.07298
445	TM282	TM	EAST	48425339500	48425339500	92.6719	85.6906	82.4431	70.3127	33812560550	33812560550	95.5415	93.664	86.8992	81.417	91.7	8.46433	5.91014
446	TM286	TM	EAST	50651459750	50651459750	92.7959	86.5373	82.8643	71.4723	36437416850	36437416850	95.6239	93.9699	87.2213	81.9357	94	8.85344	6.36895
447	TM289	TM	EAST	48390685050	48390685050	96.3806	84.4172	87.9269	68.8375	33421873300	33421873300	98.2721	92.5948	91.6719	79.8493	93	8.45827	5.84186
448	TM358	TM	EAST	61455531200	61455531200	96.7754	86.3498	88.6257	70.0214	47774522950	47774522950	98.2048	93.5999	91.5289	80.1567	93.4	10.7419	8.35057
449	TM407	TM	EAST	48547001050	48547001050	95.3684	83.6008	86.0369	68.3645	31450321200	31450321200	97.7248	91.4174	90.4679	78.6038	91.5	8.4856	5.49724
450	TM425	TM	EAST	21717439800	21717439800	99.01	98.42	97.18	96.14	19471166100	19471166100	99.65	99.5	98.57	98.2	98.1	3.79602	3.40339
451	TM428	TM	EAST	25986546100	25986546100	99.03	97.9449	97.2051	95.12	23281044000	23281044000	99.68	99.3599	98.715	97.7349	98.1	4.54222	4.06933
452	TM432	TM	EAST	23141274800	23141274800	99.1101	98.1952	97.4705	95.6456	20986548500	20986548500	99.7051	99.4301	98.8303	97.9304	97.4	4.0449	3.66827
453	TM439	TM	EAST	27074098300	27074098300	99.06	97.98	97.2751	95.175	24312224700	24312224700	99.69	99.3799	98.745	97.7799	97.9	4.73232	4.24957
454	TM474	TM	EAST	55854786200	55854786200	93.7143	85.9407	84.1506	69.1804	41599810850	41599810850	95.8632	93.7331	87.8132	80.2408	95	9.76293	7.27129
455	TMAB0715	TM	EAST	26371889000	26371889000	99.0851	98.1301	97.4053	95.4954	23871644100	23871644100	99.6951	99.4101	98.8052	97.8603	98	4.60958	4.17256
456	TMAB0722	TM	EAST	16977186600	16977186600	99.14	98.48	97.53	96.35	15283209200	15283209200	99.68	99.52	98.73	98.3	97.9	2.96747	2.67137
457	TMAB0759	TM	EAST	26396867900	26396867900	99.1501	98.2151	97.5704	95.7404	23937443600	23937443600	99.7051	99.4401	98.8403	98.0003	98.2	4.61394	4.18406
458	TMAB0759-2	TM	EAST	33545387600	33545387600	98.06	90.11	91.55	76.07	28208594250	28208594250	98.92	94.79	93.59	83.06	90.7	5.86344	4.93062
459	TOK03	HNS	OVERSEAS	31891745750	31891745750	98.29	90.53	91.77	76.71	27225159150	27225159150	98.96	95.03	93.36	83.35	93.3	5.5744	4.75872
460	TOK06	HNS	OVERSEAS	32754650900	32754650900	97.71	91.18	90.2	77.5	27711398450	27711398450	98.51	94.95	91.88	82.9	93.7	5.72523	4.84371
461	TOK16	HNS	OVERSEAS	29935038750	29935038750	97	90.4	88.69	76.3	25120844950	25120844950	98.11	94.64	90.89	82.41	93.7	5.23239	4.39091
462	TW01	TW	EAST	31519229900	31519229900	97.49	90.27	90.16	76.09	26149038650	26149038650	98.58	94.85	92.4	82.8	90.7	5.50929	4.57063
463	TX06	TX	EAST	30353220750	30353220750	95.71	85.34	86.87	69	22930030000	22930030000	97.78	92.94	90.67	79.87	93.5	5.30548	4.00797
464	TX10	TX	EAST	53065387150	53065387150	96.8261	85.6406	88.7982	70.2314	39851935500	39851935500	98.4347	93.1942	92.1413	80.8724	90.7	9.27537	6.96577
465	TX11	TX	EAST	64621789200	64621789200	97.0762	89.8407	89.8867	77.4861	50670065800	50670065800	98.4224	95.0528	92.4001	84.7581	92.7	11.2953	8.85669
466	TX14	TX	EAST	61194493550	61194493550	97.1532	89.9865	89.2457	77.4718	50105740200	50105740200	98.376	95.368	91.64	84.9514	91.4	10.6963	8.75805
467	TX20	TX	EAST	61405632450	61405632450	96.423	88.9484	88.0056	74.962	49565931300	49565931300	98.1049	94.8591	91.0845	83.315	93.1	10.7332	8.6637
468	UK02	EUR	OVERSEAS	59585620800	59585620800	96.8308	87.4999	88.7044	72.8385	45113523500	45113523500	98.3044	93.5406	91.8324	81.8862	93	10.4151	7.88545
469	WA01	WA	SOUTH	36211063850	36211063850	98.6	98.07	91.98	91.29	34217456450	34217456450	98.8	98.58	92.34	92.02	94.58	6.32938	5.98092
470	WA07	WA	SOUTH	35975869150	35975869150	98.52	98.09	91.44	91.37	34162267250	34162267250	98.69	98.61	91.79	92.1	94.67	6.28827	5.97127
471	WA08	WA	SOUTH	35859826450	35859826450	98.63	97.7	91.77	90.36	32714841550	32714841550	98.84	98.48	92.18	91.39	95.55	6.26799	5.71827
472	WA11	WA	SOUTH	35829920900	35829920900	98.64	97.89	91.63	90.54	34185153700	34185153700	98.83	98.5	92.02	91.39	95.08	6.26276	5.97527
473	WA13	WA	SOUTH	36595689300	36595689300	98.74	97.23	91.96	89.44	33967255150	33967255150	98.93	98.09	92.41	90.61	95.64	6.39661	5.93718
474	WA22	WA	SOUTH	36050302050	36050302050	98.8	97.38	92.06	89.61	34496609850	34496609850	98.97	98.13	92.48	90.69	94.92	6.30128	6.02971
475	WA24	WA	SOUTH	29122186450	29122186450	98.52	97.49	91.53	89.57	27488322750	27488322750	98.76	98.18	92.02	90.57	95.4	5.09031	4.80472
476	WA25	WA	SOUTH	29427831750	29427831750	98.73	97.67	92.04	90.03	28077142700	28077142700	98.92	98.31	92.47	90.96	95.79	5.14373	4.90764
477	WA27	WA	SOUTH	35788204400	35788204400	98.32	97.87	92.43	90.83	31093746800	31093746800	98.94	98.53	93.36	91.76	95.77	6.25547	5.43492
478	WC004	WC	SWEST	37601728750	37601728750	98.53	97.58	92.53	90.37	35312720750	35312720750	98.86	98.34	93.1	91.46	93.8	6.57246	6.17236
479	WC005	WC	SWEST	34603014800	34603014800	98.54	96.43	92.06	88.09	31725296900	31725296900	98.87	97.85	92.66	90.05	94.2	6.04831	5.54531
480	WC006	WC	SWEST	34784852450	34784852450	98.15	96.41	91.43	88.27	30979434950	30979434950	98.84	97.9	92.46	90.29	94.5	6.08009	5.41494
481	WC012	WC	SWEST	36096603600	36096603600	97.93	97.48	89.85	90.08	33758654500	33758654500	98.26	98.31	90.43	91.25	94.1	6.30937	5.90072
482	WC019	WC	SWEST	37652447000	37652447000	98.75	97.92	93.03	90.98	35612807650	35612807650	99.02	98.55	93.5	91.87	94.7	6.58132	6.22481
483	WC027	WC	SWEST	36180197300	36180197300	98.55	97.24	92.09	89.49	33823930000	33823930000	98.81	98.21	92.6	90.85	92.7	6.32399	5.91213
484	WC034	WC	SWEST	36576244300	36576244300	98.59	97.04	92.09	89.08	34543313550	34543313550	98.82	98.11	92.57	90.56	93.8	6.39321	6.03787
485	WC036	WC	SWEST	37228873750	37228873750	98.65	97.44	92.46	89.82	35117745100	35117745100	98.96	98.23	92.97	90.93	94.2	6.50729	6.13828
486	WC040	WC	SWEST	37545732500	37545732500	98.51	97.28	92.13	89.38	35542492050	35542492050	98.78	98.11	92.67	90.62	94.6	6.56267	6.21252
487	WC047	WC	SWEST	37440145700	37440145700	98.73	97.44	92.71	89.65	34531938050	34531938050	99.01	98.13	93.21	90.65	94.6	6.54421	6.03588
488	WC048	WC	SWEST	38532558450	38532558450	98.63	97.62	92.72	90.4	36849832050	36849832050	98.88	98.41	93.2	91.52	93.2	6.73516	6.44103
489	WC054	WC	SWEST	37552130550	37552130550	98.62	97.6	92.71	90.51	35389423000	35389423000	98.97	98.39	93.29	91.64	91.3	6.56379	6.18577
490	WC068	WC	SWEST	37702666050	37702666050	98.51	97.51	92.49	90.05	34761193300	34761193300	98.78	98.28	92.97	91.06	91.1	6.5901	6.07596
491	WC073	WC	SWEST	35870989450	35870989450	98.2	96.93	91.87	89.65	33806484400	33806484400	98.53	97.98	92.41	90.78	93.8	6.26994	5.90908
492	WC087	WC	SWEST	31920757000	31920757000	97.89	96.58	90.17	87.95	29391680450	29391680450	98.37	97.74	91.14	89.64	92.4	5.57947	5.13741
493	WC092	WC	SWEST	35019668650	35019668650	98.46	96.77	91.83	88.58	32894562550	32894562550	98.74	97.79	92.41	90.05	94.3	6.12114	5.74969
494	WC101	WC	SWEST	35206034900	35206034900	98.69	96.95	92.47	89.08	33187786000	33187786000	98.96	97.9	93.03	90.47	95.2	6.15371	5.80094
495	WC103	WC	SWEST	36661167700	36661167700	98.13	97.37	91.76	89.72	34079235450	34079235450	98.59	98.35	92.52	91.11	94.6	6.40806	5.95676
496	WCBL2	WC	SWEST	30254294850	30254294850	97.44	88.26	90.03	73.75	24009435600	24009435600	98.59	94.08	92.59	82.36	93.5	5.28819	4.19664
497	WCBL5	WC	SWEST	30099229800	30099229800	98.13	88.46	91.59	73.55	23691107100	23691107100	98.93	94.35	93.53	82.08	89.9	5.26109	4.141
498	WCBY206	WC	SWEST	30126086850	30126086850	97.78	86.84	90.67	72.03	22437667500	22437667500	98.76	93.39	93.06	81.54	92.8	5.26578	3.92191
499	WCCF32	WC	SWEST	25002107550	25002107550	97.44	88.26	90.03	73.75	15765870600	15765870600	98.59	94.08	92.59	82.36	94	4.37015	2.75574
500	WCCF69	WC	SWEST	56404034600	56404034600	97.4276	91.8486	89.7394	80.1727	47668491450	47668491450	98.2366	95.6484	91.3516	85.696	92.9	9.85894	8.33204
501	WCNT52	WC	SWEST	29011441750	29011441750	97.78	89.69	90.77	75.99	23162127700	23162127700	98.77	94.87	92.97	83.39	88.2	5.07095	4.04854
502	WCNT81	WC	SWEST	29915985050	29915985050	97.8	90.36	90.75	76.53	24534702000	24534702000	98.75	95	92.84	83.41	91.8	5.22906	4.28845
503	WCSE25	WC	SWEST	29915985050	29915985050	97.8	90.36	90.75	76.53	24534702000	24534702000	98.75	95	92.84	83.41	91.8	5.22906	4.28845
504	WCSE31	WC	SWEST	52623992850	52623992850	96.1739	89.9303	87.4732	75.9432	42485073450	42485073450	97.8863	94.846	90.6707	83.1096	92.3	9.19822	7.42602
505	WCSE35	WC	SWEST	30838752200	30838752200	97.56	90.55	90.41	77.12	25795457250	25795457250	98.54	95.12	92.5	83.92	93.5	5.39035	4.50882
506	WCSE39	WC	SWEST	31629397050	31629397050	97.26	87.74	89.78	72.19	24565232300	24565232300	98.62	94.13	92.63	81.23	88.1	5.52855	4.29379
507	WCSE57	WC	SWEST	31115273550	31115273550	96.98	88.59	89.14	73.53	24718479600	24718479600	98.46	94.43	92.1	81.86	93	5.43868	4.32058
508	WCSE70	WC	SWEST	31818497650	31818497650	97.81	90.33	90.63	76.41	26443618650	26443618650	98.69	94.9	92.57	83.01	90.7	5.5616	4.62212
509	WCSE71	WC	SWEST	33089643100	33089643100	98.17	90.52	91.56	76.57	28393495900	28393495900	98.89	94.98	93.24	83.06	84.5	5.78378	4.96294
510	WI01	USA	OVERSEAS	58905668950	58905668950	96.6901	79.3757	89.183	68.1916	38191272450	38191272450	98.5675	90.5429	92.6574	79.5529	93.9	10.2962	6.67551
511	WX10	WX	NORTH	34097174050	34097174050	98.11	98.5	90.85	92.49	32647464250	32647464250	98.35	98.95	91.28	93.14	94.76	5.95989	5.7065
512	WX1	WX	NORTH	37251039600	37251039600	98.94	98.14	93.16	91.35	35795826650	35795826650	99.11	98.66	93.51	92.1	94.94	6.51116	6.2568
513	WX4	WX	NORTH	36686723400	36686723400	98.79	98.3	92.97	91.87	34633121900	34633121900	98.99	98.78	93.33	92.56	94.25	6.41252	6.05357
514	WX5	WX	NORTH	36628636500	36628636500	98.83	98.31	93.22	91.92	34669955100	34669955100	99.06	98.83	93.63	92.67	94.46	6.40237	6.06001
515	WX6	WX	NORTH	37904197650	37904197650	98.89	98.22	92.57	91.16	36924746800	36924746800	99.01	98.66	92.85	91.79	94.96	6.62533	6.45413
516	WX7	WX	NORTH	37868504450	37868504450	98.75	98.21	92.44	91.07	36596064250	36596064250	98.94	98.68	92.79	91.71	93.86	6.61909	6.39668
517	WX8	WX	NORTH	8756323300	8756323300	97.9	97.9	90.38	91.07	8207971050	8207971050	98.24	98.53	90.97	92.01	94.15	1.53053	1.43468
518	WX9	WX	NORTH	35334241000	35334241000	98.42	98.4	91.72	92.58	32972621800	32972621800	98.7	98.9	92.12	93.27	93.89	6.17612	5.76333
519	XA01	XA	NORTH	30331189800	30331189800	97.8	90.66	90.58	76.62	26316291150	26316291150	98.68	94.92	92.56	82.92	90.5	5.30163	4.59986
520	XA03	XA	NORTH	29161130150	29161130150	96.71	88.08	88.68	72.91	23417477500	23417477500	98.31	94.08	91.84	81.65	93.4	5.09711	4.09317
521	XA04	XA	NORTH	31181959450	31181959450	96.9	89.31	89.08	74.63	25741456500	25741456500	98.37	94.54	91.98	82.38	91	5.45034	4.49938
522	XA05	XA	NORTH	29679748750	29679748750	97.11	90.94	89.17	77.38	24710000750	24710000750	98.3	95.11	91.54	83.44	91.7	5.18776	4.3191
523	XC04	XC	EAST	30715974300	30715974300	97.1	87.58	89.21	71.95	24204214400	24204214400	98.41	93.89	91.97	80.85	92.9	5.36889	4.23069
524	XX05	XX	NORTH	33470668350	33470668350	96.77	91.83	88.76	79.23	28107488550	28107488550	98.2	95.72	91.35	85.11	93	5.85038	4.91295
525	XX06	XX	NORTH	56943736000	56943736000	95.503	87.9974	86.4669	72.7936	45067007450	45067007450	97.634	94.3313	90.1735	81.8346	94.7	9.95327	7.87732
526	XX08	XX	NORTH	55289568250	55289568250	95.8896	88.8356	87.2865	74.5044	43645097250	43645097250	97.8172	94.7441	90.7204	82.9539	94.6	9.66414	7.62879
527	XX13	XX	NORTH	29014863950	29014863950	96.58	85.36	88.14	68.23	22608743250	22608743250	98.02	93.26	91.09	79.03	93.4	5.07155	3.95181
528	XX14	XX	NORTH	31128481050	31128481050	97.33	85.98	89.83	69.23	24616488600	24616488600	98.44	93.46	92.24	79.55	92.9	5.44099	4.30275
529	YNTC06	YNTC	SWEST	28790442100	28790442100	97.92	92.46	90.17	80.11	25831868600	25831868600	98.43	95.34	91.61	84.56	95.21	5.03232	4.51519
530	YNTC14	YNTC	SWEST	37195259400	37195259400	98.91	98.09	93.03	91.4	35638031300	35638031300	99.06	98.62	93.36	92.14	95.39	6.50141	6.22922
531	YNTC17	YNTC	SWEST	35858882750	35858882750	98.58	97.75	92.1	90.7	33923293850	33923293850	98.78	98.38	92.48	91.62	95.44	6.26782	5.9295
532	YNTC18	YNTC	SWEST	36042820850	36042820850	98.63	97.79	92.15	90.79	33858632250	33858632250	98.8	98.42	92.49	91.66	94.47	6.29997	5.9182
533	YNTC19	YNTC	SWEST	35774600650	35774600650	98.7	97.37	92.5	89.77	33669203350	33669203350	98.92	98.14	92.99	90.93	94.61	6.25309	5.88509
534	YNTC22	YNTC	SWEST	35114216000	35114216000	98.41	97.42	91.56	89.46	32835079750	32835079750	98.72	98.2	92.14	90.56	94.72	6.13766	5.73929
535	YNTC25	YNTC	SWEST	36930181800	36930181800	98.87	97.22	93.12	88.73	35266981900	35266981900	99.05	98.05	93.53	89.9	94.44	6.45508	6.16436
536	YNTC26	YNTC	SWEST	35451757850	35451757850	98.64	97.71	92.48	90.65	32956355700	32956355700	98.93	98.45	93.06	91.73	94.67	6.19666	5.76049
537	YNTC27	YNTC	SWEST	33201001800	33201001800	98.39	97.58	91.36	89.98	31509856200	31509856200	98.68	98.3	91.92	91.07	94.27	5.80325	5.50765
538	YX01	YX	SOUTH	65437044350	65437044350	96.229	86.0098	87.9485	71.038	48215848650	48215848650	97.9648	92.4015	91.2157	80.0719	94.2	11.4378	8.42771
539	YX03	YX	SOUTH	58499684300	58499684300	95.998	84.4946	87.3704	68.4679	41784564650	41784564650	97.9695	91.5464	91.1611	78.5249	91.3	10.2252	7.30358
540	YX08	YX	SOUTH	31434284500	31434284500	96.9	86.27	88.97	70.12	24823727650	24823727650	98.29	93.65	91.9	80.41	93	5.49444	4.33897
541	YX09	YX	SOUTH	58845471250	58845471250	96.5482	88.4659	88.1929	74.0322	46667578350	46667578350	98.1762	94.4924	91.2906	82.6362	93.3	10.2857	8.15709
542	YX10	YX	SOUTH	31893259250	31893259250	97.25	87.43	89.41	71.67	25692290850	25692290850	98.36	94.12	91.82	80.79	92.8	5.57467	4.49079
543	ZH02	ZH	EAST	61645807900	61645807900	97.7292	87.6974	90.5078	73.3834	48878644700	48878644700	98.6593	94.0851	92.4923	82.2036	87.5	10.7752	8.54357
544	ZH04	ZH	EAST	55556960700	55556960700	96.4183	84.6623	88.2821	68.7481	39615394400	39615394400	98.107	92.99	91.4438	80.292	85.5	9.71088	6.92443
545	IL05	USA	OVERSEAS	62567448650	62567448650	97.1218	85.1876	89.7225	75.3211	48318763100	48318763100	98.6782	93.2346	92.4678	83.4697	92.6	10.9363	8.4457
