# Supplementary material for: Resequencing 545 ginkgo genomes across the world reveals the evolutionary history of the living fossil
Source: Nat Commun. 2019 Sep 13;10:4201. doi: 10.1038/s41467-019-12133-5 (PMC6744486; doi:10.1038/s41467-019-12133-5)
Supplement: Supplementary file 7 — Supplementary Data 3 [file 41467_2019_12133_MOESM7_ESM.xlsx]

## Sheet: Supplementary Data 3
Supplementary Data 3. Genes with selection signals of the EAST and SWEST groups identified by Z(HE) and Z(FST) computed by 100kb windows
Group	Chromosome	Start	End	SNPs number	HE	Z(HE)	FST	Z(FST)	Gene
EAST-g	10	143100001	143200000	777	0.061	-2.7023	0.1936	2.6784	Gb_18616
	10	143200001	143300000	1115	0.0625	-2.6766	0.2358	3.5481	-
	10	143300001	143400000	601	0.0628	-2.6704	0.2381	3.595	Gb_18601；Gb_18615
	10	143400001	143500000	420	0.0652	-2.6287	0.2591	4.0281	Gb_18601
	10	143500001	143600000	703	0.0661	-2.6136	0.2548	3.9405	Gb_18614
	10	143700001	143800000	868	0.0656	-2.6216	0.2469	3.7771	Gb_18600
	10	144500001	144600000	1136	0.0672	-2.5942	0.2761	4.3787	-
SWEST-g	2	102300001	102400000	467	0.084	-2.6193	0.3503	5.909	-
	2	102800001	102900000	390	0.0631	-2.9687	0.2339	3.508	Gb_04777；Gb_04778
	2	102900001	103000000	378	0.0597	-3.025	0.2735	4.3254	Gb_04777
	2	103000001	103100000	594	0.059	-3.038	0.2755	4.3655	-
	2	103100001	103200000	400	0.0524	-3.1485	0.3005	4.8826	Gb_13753
	2	103200001	103300000	507	0.0793	-2.6983	0.2531	3.9045	Gb_13752；Gb_13753
	8	219700001	219800000	953	0.0771	-2.735	0.2259	3.3428	-
	8	219800001	219900000	854	0.0816	-2.6602	0.2045	2.9036	-
	11	297400001	297500000	1049	0.0696	-2.8608	0.2199	3.2201	Gb_36252
	11	298900001	299000000	1370	0.0728	-2.8073	0.2014	2.8394	-
	11	302700001	302800000	1758	0.0851	-2.6013	0.2371	3.5742	Gb_12482
	11	303200001	303300000	1202	0.0807	-2.6744	0.2107	3.031	-
	11	305800001	305900000	505	0.0776	-2.7264	0.226	3.3449	Gb_05351；Gb_05352
	11	306000001	306100000	981	0.0771	-2.7343	0.2151	3.122	Gb_05350
	11	306200001	306300000	1051	0.0862	-2.5821	0.2167	3.1534	-
	11	306300001	306400000	825	0.0817	-2.6575	0.1989	2.788	-
	11	306400001	306500000	953	0.0815	-2.6613	0.1953	2.7126	-
	11	306500001	306600000	933	0.0841	-2.6172	0.2115	3.0463	Gb_05347
	11	306700001	306800000	912	0.0848	-2.6059	0.1997	2.8029	-
	11	306900001	307000000	1613	0.0768	-2.7393	0.2123	3.0641	-
	11	307300001	307400000	2019	0.0737	-2.7909	0.1907	2.6184	-
	11	307400001	307500000	1670	0.0831	-2.6339	0.2292	3.4113	-
	11	309600001	309700000	864	0.08	-2.6857	0.2078	2.9705	Gb_12756
	11	309800001	309900000	731	0.0724	-2.8133	0.1941	2.6879	-
	11	309900001	310000000	403	0.0834	-2.63	0.2294	3.4163	Gb_12754
	11	310000001	310100000	500	0.076	-2.7525	0.2216	3.2546	Gb_12754
	11	310100001	310200000	836	0.0849	-2.6037	0.2353	3.5373	-
	11	310300001	310400000	973	0.0827	-2.6409	0.2465	3.7676	-
	11	313400001	313500000	775	0.0774	-2.7289	0.1909	2.6225	Gb_04748
	11	313600001	313700000	958	0.0829	-2.637	0.2378	3.5893	-
	11	314500001	314600000	791	0.0794	-2.6968	0.2048	2.9083	Gb_38270
	11	315400001	315500000	699	0.0785	-2.7112	0.2221	3.2646	Gb_38271
	11	315500001	315600000	701	0.0739	-2.7882	0.1949	2.7058	Gb_38268；Gb_38271
	11	315600001	315700000	925	0.0768	-2.7405	0.1994	2.7971	Gb_38267
	11	315700001	315800000	921	0.0763	-2.7478	0.1959	2.7258	-
	11	315800001	315900000	809	0.079	-2.703	0.2031	2.8738	-
	11	315900001	316000000	615	0.0836	-2.6253	0.2335	3.5003	Gb_11158
	11	316100001	316200000	899	0.0841	-2.6178	0.2178	3.1779	-
	11	316200001	316300000	841	0.0853	-2.5976	0.2259	3.3437	Gb_26523
	11	316300001	316400000	918	0.0847	-2.607	0.223	3.2847	-
	11	316600001	316700000	1099	0.0836	-2.6256	0.1953	2.713	-
	11	316800001	316900000	1104	0.0792	-2.6991	0.1912	2.6291	Gb_26524
	11	317600001	317700000	448	0.0847	-2.6081	0.2259	3.3446	-
	11	317700001	317800000	257	0.0765	-2.744	0.2287	3.4007	Gb_26528
	11	318600001	318700000	370	0.0849	-2.6035	0.2028	2.8686	-
	11	325600001	325700000	661	0.083	-2.6368	0.1957	2.7206	Gb_28299
