# Supplementary material for: Resequencing 545 ginkgo genomes across the world reveals the evolutionary history of the living fossil
Source: Nat Commun. 2019 Sep 13;10:4201. doi: 10.1038/s41467-019-12133-5 (PMC6744486; doi:10.1038/s41467-019-12133-5)
Supplement: Supplementary file 8 — Supplementary Data 4 [file 41467_2019_12133_MOESM8_ESM.xlsx]

## Sheet: Supplementary Data 4
Supplementary Data 4. Genes with selection signals of the EAST and SWEST groups identified by Z(HE) and Z(FST) computed by 50kb windows
Group	Chromosome	Start	End	SNPs number	HE	Z(HE)	FST	Z(FST)	Gene
EAST-g	10	142950001	143000000	424	0.0593	-2.6456	0.2091	2.9312	-
	10	143100001	143150000	410	0.0632	-2.5808	0.1977	2.7018	Gb_18616
	10	143200001	143250000	613	0.0624	-2.593	0.228	3.3125	-
	10	143250001	143300000	502	0.0625	-2.5913	0.244	3.6335	-
	10	143300001	143350000	355	0.059	-2.6507	0.2359	3.4709	Gb_18601; Gb_18615
	10	143400001	143450000	209	0.0554	-2.7128	0.2528	3.811	Gb_18601
	10	143500001	143550000	366	0.0631	-2.5821	0.2555	3.8665	-
SWEST-g	2	102350001	102400000	248	0.0725	-2.723	0.3586	5.9427	-
	2	102800001	102850000	234	0.0666	-2.8192	0.2114	2.9779	Gb_04778
	2	102850001	102900000	156	0.058	-2.9594	0.266	4.0766	Gb_04777
	2	102900001	102950000	167	0.0527	-3.0453	0.2346	3.4446	Gb_04777
	2	102950001	103000000	211	0.0656	-2.836	0.3004	4.7707	-
	2	103000001	103050000	253	0.0543	-3.0187	0.2998	4.7576	-
	2	103050001	103100000	341	0.0625	-2.8849	0.2569	3.894	-
	2	103100001	103150000	162	0.0499	-3.0893	0.3015	4.7917	Gb_13753
	2	103150001	103200000	238	0.054	-3.0234	0.2999	4.7597	Gb_13753
	2	103200001	103250000	242	0.0538	-3.0273	0.303	4.8236	Gb_13752; Gb_13753
	8	219700001	219750000	617	0.0779	-2.6361	0.2283	3.317	-
	8	219750001	219800000	336	0.0756	-2.6736	0.2214	3.1797	-
	8	219850001	219900000	433	0.0787	-2.623	0.2203	3.1563	-
	10	576100001	576150000	496	0.0776	-2.6413	0.2267	3.2848	Gb_40902
	11	302750001	302800000	700	0.0735	-2.7068	0.2445	3.6436	Gb_12482
	11	303200001	303250000	536	0.0807	-2.5904	0.2169	3.0891	-
	11	303250001	303300000	666	0.0807	-2.5902	0.2057	2.8633	-
	11	303750001	303800000	342	0.0781	-2.6318	0.2264	3.2804	Gb_00346
	11	305900001	305950000	507	0.0786	-2.6238	0.1975	2.6975	-
	11	306400001	306450000	370	0.0789	-2.6202	0.2079	2.9074	-
	11	307300001	307350000	1036	0.0718	-2.7353	0.1922	2.5904	-
	11	307400001	307450000	1166	0.0732	-2.712	0.1936	2.6188	-
	11	309800001	309850000	280	0.073	-2.7146	0.2011	2.7696	-
	11	309900001	309950000	210	0.0809	-2.5864	0.2091	2.9318	Gb_12754
	11	310050001	310100000	235	0.0679	-2.7979	0.2188	3.1264	Gb_12754
	11	310250001	310300000	265	0.0801	-2.6003	0.2554	3.8648	-
	11	310350001	310400000	437	0.0809	-2.5877	0.2335	3.4235	-
	11	313450001	313500000	436	0.069	-2.7809	0.1976	2.6986	-
	11	313600001	313650000	453	0.0691	-2.7779	0.1957	2.6618	-
	11	314500001	314550000	444	0.0748	-2.6857	0.2031	2.811	-
	11	315400001	315450000	354	0.0794	-2.6117	0.2235	3.2214	Gb_38271
	11	315450001	315500000	345	0.0776	-2.6409	0.2205	3.1614	Gb_38271
	11	315500001	315550000	277	0.0738	-2.7016	0.2038	2.825	Gb_38268; Gb_38271
	11	315650001	315700000	473	0.0777	-2.6393	0.2088	2.9259	Gb_38267
	11	315700001	315750000	555	0.0775	-2.6426	0.2036	2.8196	-
	11	316150001	316200000	467	0.0806	-2.5926	0.2103	2.9551	-
	11	316300001	316350000	448	0.0783	-2.6287	0.2174	3.0984	-
	11	316700001	316750000	266	0.0791	-2.6163	0.1949	2.6455	-
	11	317600001	317650000	266	0.0805	-2.5929	0.2421	3.5954	-
	11	317700001	317750000	133	0.0726	-2.722	0.2712	4.1813	-
	11	322450001	322500000	472	0.0785	-2.6258	0.2007	2.7627	Gb_34108
