# Supplementary material for: Resequencing 545 ginkgo genomes across the world reveals the evolutionary history of the living fossil
Source: Nat Commun. 2019 Sep 13;10:4201. doi: 10.1038/s41467-019-12133-5 (PMC6744486; doi:10.1038/s41467-019-12133-5)
Supplement: Supplementary file 9 — Supplementary Data 5 [file 41467_2019_12133_MOESM9_ESM.xlsx]

## Sheet: Supplementary Data 5
Supplementary Data 5. Genes with selection signals of the EAST and SWEST groups identified by Z(HE) and Z(FST) computed by 200kb windows
Group	Chromosome	Start	End	SNP number	HE	Z(HE)	FST	Z(FST)	Gene
EAST-g	10	143200001	143400000	1716	0.0626	-2.8132	0.2366	3.6743	Gb_18601; Gb_18615
	10	143400001	143600000	1123	0.0658	-2.7554	0.2564	4.0959	Gb_18601; Gb_18614
	10	143600001	143800000	1378	0.0668	-2.7363	0.2462	3.879	Gb_18600; Gb_18614
	10	143800001	144000000	2008	0.0737	-2.6109	0.2221	3.3666	Gb_18600
	10	144000001	144200000	1799	0.0747	-2.5917	0.2385	3.7152	-
	10	144200001	144400000	1666	0.0719	-2.6435	0.2757	4.5048	Gb_18613
	10	144400001	144600000	2143	0.0735	-2.6143	0.2692	4.3671	-
SWEST-g	2	102800001	103000000	768	0.0615	-3.1447	0.2542	4.048	Gb_04777; Gb_04778
	2	103000001	103200000	994	0.0562	-3.2364	0.2857	4.718	Gb_13753
	8	219600001	219800000	2063	0.0845	-2.7416	0.2406	3.76	Gb_39304
	11	297400001	297600000	2130	0.0872	-2.6936	0.2548	4.0608	Gb_36252
	11	298800001	299000000	2257	0.0802	-2.8164	0.2043	2.9878	-
	11	299000001	299200000	2902	0.0784	-2.8483	0.2159	3.2337	Gb_36256
	11	301600001	301800000	1584	0.0874	-2.6906	0.187	2.6184	Gb_36266; Gb_36267
	11	302600001	302800000	3822	0.0877	-2.6857	0.2424	3.7981	Gb_12482
	11	303200001	303400000	1888	0.0916	-2.6172	0.2141	3.1959	Gb_09276
	11	303600001	303800000	2163	0.0871	-2.696	0.2158	3.2317	Gb_00346; Gb_09277
	11	304400001	304600000	2131	0.0917	-2.6159	0.2279	3.4887	Gb_00340; Gb_00341; Gb_00342
	11	305400001	305600000	2073	0.0902	-2.6423	0.2227	3.379	Gb_05353
	11	305800001	306000000	1441	0.0856	-2.7217	0.2269	3.4673	Gb_05351; Gb_05352
	11	306000001	306200000	1934	0.0741	-2.9238	0.1879	2.6376	Gb_05348; Gb_05349; Gb_05350
	11	306200001	306400000	1876	0.0843	-2.7457	0.2094	3.0956	-
	11	306400001	306600000	1886	0.0828	-2.7718	0.2035	2.97	Gb_05347
	11	306600001	306800000	1765	0.0891	-2.6607	0.2007	2.91	Gb_05346
	11	306800001	307000000	2517	0.0855	-2.7248	0.2389	3.7234	Gb_27271
	11	307400001	307600000	2520	0.0924	-2.603	0.2512	3.985	Gb_27270
	11	309800001	310000000	1134	0.0761	-2.889	0.2084	3.0751	Gb_12754
	11	310000001	310200000	1336	0.0815	-2.794	0.2298	3.5291	Gb_12754
	11	310200001	310400000	1608	0.0852	-2.7293	0.243	3.8108	Gb_12751; Gb_12753
	11	313600001	313800000	2069	0.0932	-2.5886	0.2305	3.5443	-
	11	314400001	314600000	1598	0.0887	-2.6673	0.2258	3.4446	Gb_38270
	11	315400001	315600000	1400	0.0762	-2.887	0.2092	3.0919	Gb_38268; Gb_38271
	11	315600001	315800000	1846	0.0765	-2.881	0.1976	2.8456	Gb_38267
	11	315800001	316000000	1424	0.081	-2.8031	0.2173	3.2627	Gb_11158
	11	316000001	316200000	1780	0.0881	-2.6788	0.2209	3.3393	-
	11	316200001	316400000	1759	0.085	-2.7328	0.2244	3.4147	Gb_26523
	11	316400001	316600000	2119	0.0888	-2.6668	0.2323	3.5833	Gb_26526
	11	316600001	316800000	1707	0.0823	-2.7794	0.192	2.7263	Gb_26524
	11	316800001	317000000	1738	0.0897	-2.6502	0.2018	2.9339	Gb_26524
	11	317400001	317600000	1049	0.0922	-2.6073	0.2478	3.9123	-
	11	317600001	317800000	705	0.0817	-2.7913	0.2269	3.4674	Gb_26528
	11	325600001	325800000	1383	0.0929	-2.5948	0.202	2.9381	Gb_28299
