# Supplementary material for: Resequencing 545 ginkgo genomes across the world reveals the evolutionary history of the living fossil
Source: Nat Commun. 2019 Sep 13;10:4201. doi: 10.1038/s41467-019-12133-5 (PMC6744486; doi:10.1038/s41467-019-12133-5)
Supplement: Supplementary file 10 — Supplementary Data 6 [file 41467_2019_12133_MOESM10_ESM.xlsx]

## Sheet: Supplementary Data 6
Supplementary Data 6. Genes with selection signals of the EAST and SWEST groups identified by SweeD.
Group	Chromosome	Region_start	Region_end	Likelihood	Alpha	Genes
EAST-g	1	1	119060	301.072	2.21481e-06
	1	119066	319066	60.2394	9.80793e-05
	1	219070	419070	6.38658	0.000213469
	1	419076	619076	27.8603	7.45637e-05	Gb_12295
	1	2019131	2219131	61.1467	5.33714e-05
	1	2119134	2319134	8.38454	0.00446901
	1	2219137	2419137	11.7254	0.000576904
	1	7019300	7219300	9.27323	0.000877173	Gb_00116;Gb_20397
	1	23619861	23819861	9.84573	0.000209643	Gb_18474;Gb_18473;Gb_18471
	1	33120183	33320183	7.91353	0.00033615	Gb_27006
	1	60621113	60821113	8.11163	0.000890304
	1	86421986	86621986	30.3876	8.37198e-05	Gb_07419
	1	91222148	91422148	10.6701	0.000274098	Gb_07441
	1	91322151	91522151	16.9343	9.26841e-05	Gb_07425;Gb_07442
	1	146024002	146224002	7.56014	0.00100763	Gb_13272;Gb_13278;Gb_13277
	1	156524357	156724357	10.0043	0.00115432	Gb_01996;Gb_02014
	1	200825856	201025856	9.74964	0.000482384
	1	212126238	212326238	7.39895	0.000475167	Gb_13544
	1	220726529	220926529	19.6621	0.00252979
	1	220826532	221026532	25.5682	0.000826183	Gb_10460
	1	233526962	233726962	93.9565	1.49325e-05
	1	233626965	233826965	6.80938	0.00602373	Gb_00362
	1	233726969	233926969	8.04586	0.000866748	Gb_00362;Gb_00361
	1	233826972	234026972	142.181	6.14285e-06	Gb_00361
	1	233926975	234126975	433.43	6.37784e-06
	1	234026979	234226979	43.9315	2.80027e-05
	1	246027385	246227385	98.986	3.72302e-05
	1	246127388	246327388	43.0544	8.16396e-05
	1	246427398	246627398	137.388	3.2093e-05	Gb_13423;Gb_13441
	1	246627405	246827405	142.977	1.07104e-05	Gb_13423;Gb_13441;Gb_13422
	1	246827412	247027412	35.4781	0.000161461	Gb_13422
	1	247027418	247227418	10.7893	0.00273093
	1	247327429	247527429	7.10533	0.00116695	Gb_18581;Gb_18585;Gb_18580
	1	247727442	247927442	24.6883	8.1967e-05	Gb_18584;Gb_18578;Gb_18583
	1	258727814	258927814	35.3481	5.63782e-05	Gb_35372
	1	267028095	267228095	14.5296	0.000241627
	1	279328511	279528511	17.2168	0.000695469
	1	288328816	288528816	7.58589	0.00240432	Gb_17759
	1	288528822	288728822	27.5642	9.39345e-05	Gb_17762;Gb_17763;Gb_17760
	1	295129046	295329046	7.37877	0.000563203	Gb_08427
	1	330230233	330430233	18.4928	0.000206014
	1	337930493	338130493	7.98658	0.000756424
	1	338030497	338230497	22.5794	0.000107841	Gb_40771
	1	338130500	338330500	17.3026	0.000603197	Gb_40771
	1	338230504	338430504	27.4878	0.000462472	Gb_19630
	1	338330507	338530507	403.396	8.27255e-06	Gb_19630
	1	338430510	338630510	85.555	2.20939e-05
	1	338530514	338730514	6.74303	0.00267537	Gb_19623;Gb_19622
	1	339030531	339230531	15.8696	0.000173805	Gb_19621
	1	348130838	348330838	15.4763	0.000634484	Gb_09985
	1	348430849	348630849	29.2806	0.00024121	Gb_21671;Gb_21670
	1	357631160	357831160	6.53552	0.00120333
	1	378131853	378331853	8.52409	0.00265144	Gb_12522;Gb_13585;Gb_13588
	1	383532036	383732036	8.33829	0.000333808	Gb_15024
	1	407432844	407632844	6.93113	0.000543572	Gb_06713
	1	434633765	434833765	6.69776	0.000131629
	1	491935703	492135703	6.42415	0.00107066	Gb_07897;Gb_07899
	1	495435821	495635821	6.55591	0.000772826
	1	498935940	499135940	93.7599	5.20021e-05
	1	499135947	499335947	76.1406	0.000131011	Gb_14532
	1	500635997	500835997	83.0366	0.000157042	Gb_14538
	1	500736001	500936001	591.754	3.24994e-05	Gb_14538
	1	500836004	501036004	146.136	0.000110133	Gb_14538
	1	500936007	501136007	660.228	1.36317e-05
	1	501036011	501236011	35.1741	0.000126713
	1	524336799	524536799	11.3462	0.000451175
	1	526036856	526236856	9.47238	0.00156234
	1	585138856	585338856	7.61573	0.000670908	Gb_02391;Gb_02400
	1	675441910	675641910	9.05866	0.00018876
	1	722343497	722543497	6.96563	0.00169818	Gb_13342
	1	738244035	738444035	7.47771	0.00162408	Gb_22330;Gb_22329
	1	767445023	767645023	19.4381	0.000627176	Gb_27388;Gb_27394;Gb_27393
	1	768345053	768545053	6.46963	0.000346894
	1	786845679	787045679	10.8106	0.000500072	Gb_02315;Gb_02314
	1	788845747	789045747	7.78172	0.000317979	Gb_41559;Gb_16685;Gb_16686
	1	792945885	793145885	7.1662	0.00164548
	1	800946156	801146156	25.3072	5.14112e-05	Gb_25268;Gb_25269
	1	870448507	870648507	6.85647	0.000530342	Gb_36560
	1	874148632	874348632	6.4449	0.000581331
	1	889849163	890049163	7.84081	0.00140318	Gb_13982;Gb_13993
	1	903849637	904049637	6.73438	0.000569857	Gb_19972;Gb_19967
	1	904349654	904549654	17.2624	0.000143393	Gb_19971
	1	905449691	905649691	10.0206	0.000398571	Gb_08408
	1	905549694	905749694	14.8756	0.000202811	Gb_08408;Gb_08411
	1	921850246	922050246	12.2605	2.87037e-05
	1	936250733	936450733	13.1126	0.000422177
	1	1045554430	1045754430	15.7727	0.000139112	Gb_40728
	1	1045654434	1045854434	11.7205	0.000289912
	1	1047054481	1047254481	9.49677	0.000762204	Gb_40730
	1	1047854508	1048054508	7.89967	0.000298774
	1	1050154586	1050354586	13.1331	7.37617e-05
	1	1051254623	1051454623	12.5837	0.000510918
	1	1071755316	1071955316	7.88887	0.00169258
	1	1072755350	1072955350	8.42241	0.000587658
	1	1072855354	1073055354	15.478	0.000357004
	1	1073055360	1073255360	42.7166	0.000131442
	1	1073355371	1073555371	24.522	0.000404904
	1	1089855929	1090055929	8.32867	0.000536629
	1	1094656091	1094856091	6.57634	0.00196111	Gb_23235
	1	1098256213	1098456213	7.20259	0.000140454	Gb_18880;Gb_18881;Gb_18882
	1	1100456287	1100656287	8.87112	0.000866015	Gb_38743
	1	1106056477	1106256477	7.30512	0.000549275	Gb_24160;Gb_24153
	1	1106256484	1106456484	7.28653	0.000249489	Gb_24160
	1	1107956541	1108156541	117.377	4.72776e-05
	1	1115856808	1116056808	21.1751	0.000123914
	2	15902819	16102819	10.8735	1.47646e-05
	2	31905225	32105225	6.33913	0.000567476	Gb_14793
	2	42706849	42906849	30.2091	0.000216917	Gb_04000
	2	43006894	43206894	13.6504	0.000302652
	2	54508624	54708624	10.7615	0.000117698	Gb_01374
	2	60609541	60809541	15.0141	0.000432198	Gb_19449
	2	87313557	87513557	15.2655	5.71659e-05	Gb_16308;Gb_16307
	2	87913647	88113647	12.6933	8.65478e-05	Gb_11301;Gb_11302;Gb_11304
	2	117218053	117418053	32.9829	0.000147042	Gb_25283
	2	121018625	121218625	9.90699	0.00189687
	2	128019678	128219678	73.5474	4.16333e-05
	2	128119693	128319693	8.61404	4.72131e-05
	2	128219708	128419708	27.5744	0.000198787
	2	133120445	133320445	9.51066	0.00066256	Gb_29004
	2	139521407	139721407	10.2228	8.81526e-05	Gb_23311
	2	144422144	144622144	6.72809	0.000244009	Gb_07458
	2	148922821	149122821	6.85178	0.00111922	Gb_28432;Gb_28433;Gb_28440;Gb_28441
	2	208231739	208431739	41.0017	0.000198727
	2	208431769	208631769	7.5037	0.00468065	Gb_18065
	2	223934100	224134100	6.21439	0.00265585
	2	267340627	267540627	14.9204	0.000151779
	2	355253846	355453846	8.99758	0.00018094	Gb_17176;Gb_17167
	2	359354463	359554463	8.22313	0.000584473
	2	361254749	361454749	10.9156	0.000102138	Gb_12513;Gb_12511;Gb_12512
	2	361354764	361554764	9.04912	0.000205825	Gb_12513;Gb_12511;Gb_12512
	2	386758584	386958584	20.2785	0.00022401	Gb_29143
	2	422964028	423164028	7.70115	0.000368413
	2	448667893	448867893	6.27353	0.000530142	Gb_09808;Gb_09803
	2	481272796	481472796	10.2785	0.000389812	Gb_04006;Gb_04005
	2	481372811	481572811	6.28306	0.000882726	Gb_04006;Gb_04005;Gb_16835;Gb_16834
	2	483373111	483573111	21.6616	7.2554e-05	Gb_12142
	2	483473126	483673126	12.6934	0.000503726	Gb_12142
	2	500875743	501075743	8.44851	0.000931377	Gb_21723
	2	508676916	508876916	6.38601	0.00431402	Gb_02752;Gb_02751
	2	523379127	523579127	8.61781	0.000206981	Gb_15063
	2	531280315	531480315	9.43496	0.000217966
	2	531380330	531580330	9.40948	0.000514581	Gb_24496
	2	531480345	531680345	6.82955	0.000477904	Gb_24496
	2	533580661	533780661	10.8205	0.000716121	Gb_41546
	2	534280766	534480766	193.867	2.76778e-05	Gb_01978
	2	538081338	538281338	66.7807	5.17684e-05
	2	557584270	557784270	25.5087	7.14223e-05
	2	578787459	578987459	24.6293	0.000100068	Gb_39432
	2	578887474	579087474	13.2828	0.000934592
	2	578987489	579187489	8.03961	0.00160828
	2	579087504	579287504	22.2604	0.000126106
	2	582788060	582988060	11.3872	0.000524822
	2	582888075	583088075	8.51574	0.000241129
	2	585188421	585388421	6.5884	0.00366032	Gb_11045
	2	585388451	585588451	14.1552	0.000569914
	2	585488466	585688466	20.788	0.000854007	Gb_11046
	2	595289940	595489940	19.1327	8.18959e-05	Gb_33291;Gb_33292
	2	595589985	595789985	7.4778	0.00042451	Gb_33293;Gb_33290
	2	595690000	595890000	21.7387	0.000173792	Gb_33293;Gb_34422
	2	595790015	595990015	10.3892	0.000175541	Gb_34422
	2	597790316	597990316	17.6511	0.000344556	Gb_00477
	2	597890331	598090331	9.89215	0.000453037
	2	626194587	626394587	6.64874	0.000802321	Gb_23776;Gb_23775
	2	646497640	646697640	10.9209	0.000228883
	2	775817086	776017086	8.93589	6.84575e-05	Gb_14208
	3	37404345	37604345	6.26183	0.000561933	Gb_05609;Gb_05606;Gb_05608
	3	38304444	38504444	8.90746	0.000350038	Gb_11062;Gb_11066;Gb_11067
	3	38504465	38704465	18.9184	0.000178682	Gb_11068;Gb_11069
	3	64707321	64907321	8.43132	0.000212165	Gb_33643;Gb_33644
	3	64807332	65007332	12.6135	0.000177594	Gb_33644
	3	64907342	65107342	10.4254	0.000243938
	3	80709064	80909064	8.1425	0.000463059
	3	91510241	91710241	7.30321	0.00102784	Gb_07626;Gb_07603
	3	91810274	92010274	16.3033	0.000129556	Gb_07630;Gb_07631;Gb_07604;Gb_07632;Gb_07633
	3	91910285	92110285	122.588	9.59128e-06	Gb_07632;Gb_07633
	3	95810710	96010710	7.84917	0.000242928	Gb_35203
	3	97010841	97210841	6.94399	0.000191368	Gb_35200;Gb_35207
	3	110112269	110312269	31.4977	2.29341e-05	Gb_34683
	3	110412301	110612301	7.2197	0.000749634	Gb_17000;Gb_17007
	3	115412846	115612846	7.06194	3.50766e-06
	3	115512857	115712857	7.74377	3.78464e-06	Gb_01427
	3	115612868	115812868	7.03242	4.34746e-06	Gb_01427;Gb_01432;Gb_01426
	3	117813108	118013108	57.3545	3.41948e-05	Gb_20239;Gb_20240
	3	125713969	125913969	190.912	2.19085e-05	Gb_15328;Gb_02734;Gb_02736
	3	125813980	126013980	6.60657	0.00315419	Gb_02734;Gb_02736
	3	126014001	126214001	34.9718	2.42418e-05	Gb_02734
	3	126114012	126314012	20.0091	4.16179e-05	Gb_02734
	3	139915516	140115516	12.2381	0.000458379	Gb_03996;Gb_03997
	3	148316432	148516432	8.59011	0.000754486	Gb_37295
	3	148416443	148616443	9.68767	0.000494182	Gb_37295;Gb_37294
	3	149516563	149716563	30.9386	0.000122056	Gb_37292
	3	192421238	192621238	10.5473	0.000530955	Gb_22989;Gb_22988;Gb_22984
	3	192921292	193121292	7.02121	0.000479343	Gb_22987;Gb_22983
	3	193121314	193321314	7.39325	0.000396487	Gb_22987;Gb_22983
	3	200322099	200522099	10.791	0.000224741	Gb_29731;Gb_29732
	3	203322426	203522426	34.5998	8.23497e-05
	3	207222851	207422851	28.8935	5.89292e-05	Gb_36931;Gb_36939;Gb_36940
	3	207622895	207822895	14.6702	0.000243378	Gb_34464
	3	213523538	213723538	26.1912	0.000163784	Gb_33941
	3	213723559	213923559	61.3071	4.58292e-05
	3	229525281	229725281	7.78799	0.00124555
	3	293732278	293932278	10.2232	0.000225576
	3	298132758	298332758	8.53893	0.00131052
	3	298532801	298732801	7.67358	0.00146914
	3	305233531	305433531	6.60138	0.00060912
	3	346338011	346538011	9.84697	0.000605952
	3	346738054	346938054	9.04978	0.000892489
	3	346838065	347038065	10.4586	0.000795482
	3	363539885	363739885	7.6067	0.00102692
	3	371040703	371240703	112.505	9.983e-05
	3	371140714	371340714	7.74909	0.00481898
	3	371240724	371440724	298.165	6.40864e-06
	3	371340735	371540735	14.5161	0.00103144
	3	371540757	371740757	218.073	3.20832e-06	Gb_08505;Gb_08504
	3	371640768	371840768	18.6798	0.000271973	Gb_08504
	3	371740779	371940779	17.8055	0.000261669	Gb_08516
	3	374241051	374441051	17.4659	0.000157058	Gb_08992
	3	374841117	375041117	17.9931	0.00075917	Gb_05413
	3	382241923	382441923	14.7329	3.01325e-05	Gb_12332;Gb_12333
	3	382441945	382641945	7.1457	0.000539303	Gb_12326
	3	393343133	393543133	8.05743	0.00247127
	3	393443144	393643144	8.74527	0.00171518
	3	393743177	393943177	20.4658	0.000198084	Gb_03354
	3	394143220	394343220	129.226	2.00272e-05
	3	394243231	394443231	7.79514	0.000385053
	3	394343242	394543242	12.8745	0.000343349	Gb_06495
	3	394543264	394743264	96.448	2.63959e-05
	3	394643275	394843275	27.682	0.00023569	Gb_21745
	3	394743286	394943286	20.2656	0.000290725	Gb_21745;Gb_21744
	3	394843296	395043296	30.3061	0.000149629	Gb_21744;Gb_21733
	3	400043863	400243863	6.87642	5.90237e-05	Gb_26020;Gb_20221
	3	400343896	400543896	8.7749	0.000170258	Gb_20220
	3	401243994	401443994	8.36975	0.000114451
	3	401444016	401644016	7.1209	9.51093e-05
	3	405644473	405844473	7.34383	0.00177797
	3	405744484	405944484	81.3318	1.76086e-05	Gb_29807
	3	409544899	409744899	6.27667	0.00133213	Gb_33022;Gb_33014
	3	409944942	410144942	8.70845	0.000952758	Gb_33013;Gb_33020
	3	410044953	410244953	18.3146	0.000220352	Gb_33013;Gb_33020
	3	414745465	414945465	20.8619	0.000125112	Gb_41097
	3	415245520	415445520	45.8196	8.22269e-05	Gb_41097
	3	418245847	418445847	6.49189	0.00115597	Gb_13464
	3	420746119	420946119	8.93076	0.000995411	Gb_31947
	3	457050075	457250075	8.5273	0.000181545	Gb_20168;Gb_20163
	3	463550784	463750784	11.2209	0.000280358
	3	463750805	463950805	104.773	4.89965e-05
	3	474852015	475052015	15.6928	0.000181378	Gb_16174;Gb_16182
	3	477652320	477852320	20.9886	0.000120069	Gb_07295;Gb_07294
	3	494754184	494954184	16.7561	0.000230998	Gb_26663
	3	518356756	518556756	8.15502	0.000212581	Gb_10731;Gb_10730
	3	541159241	541359241	8.36311	0.000194482
	3	554960745	555160745	7.39756	0.000264708	Gb_30940
	3	571262521	571462521	9.58284	0.0016472
	3	585164036	585364036	6.86756	0.00090934
	3	667773038	667973038	6.89766	0.000182193
	3	670173300	670373300	12.2747	0.000137523	Gb_30587
	3	742781212	742981212	7.07311	6.15506e-05
	4	27803715	28003715	9.49657	4.53357e-05
	4	74109633	74309633	7.81716	0.000249395
	4	74409672	74609672	6.85726	0.000340885	Gb_27858
	4	76909991	77109991	6.4896	0.00269868
	4	94312215	94512215	63.6724	5.18727e-05	Gb_13304
	4	97412611	97612611	15.2112	0.000618087	Gb_11555
	4	111314388	111514388	42.9444	8.61069e-05	Gb_40145
	4	111514413	111714413	15.5958	0.0010483	Gb_40145
	4	111814452	112014452	6.29469	0.00233791
	4	121415679	121615679	12.6913	0.000288622
	4	121515692	121715692	8.41887	0.00126392
	4	121815730	122015730	18.6683	0.000141753	Gb_08082;Gb_08085;Gb_08083;Gb_08086
	4	121915743	122115743	20.756	0.000269853	Gb_08084
	4	122015755	122215755	66.6678	4.03506e-05	Gb_08084
	4	122315794	122515794	6.19404	0.000253572	Gb_18937
	4	131016906	131216906	7.47365	0.000162585	Gb_07235;Gb_07251
	4	131817008	132017008	7.00278	0.000806286
	4	132417085	132617085	8.15184	0.000975759
	4	133017161	133217161	8.78303	0.000390395
	4	146818925	147018925	79.6202	5.44214e-05	Gb_05672;Gb_05673;Gb_05664
	4	147318989	147518989	11.1365	0.000306238	Gb_05667
	4	150219360	150419360	19.7195	0.000286349
	4	152119603	152319603	12.4863	0.000303481	Gb_17600;Gb_17608
	4	152619666	152819666	8.33101	0.000140008	Gb_17602;Gb_17603
	4	165021251	165221251	11.0567	0.0001342	Gb_20130;Gb_20143
	4	165821354	166021354	6.47438	0.000571754	Gb_02492;Gb_02493
	4	206626568	206826568	11.4469	9.85252e-05	Gb_10899;Gb_10905;Gb_10904
	4	211627207	211827207	16.3044	0.000214732
	4	211727220	211927220	19.4123	0.00052271
	4	219528217	219728217	66.6011	0.00024386
	4	219628230	219828230	8.44058	0.00226916
	4	221428460	221628460	7.66871	0.00437231	Gb_09579
	4	221628486	221828486	11.4064	0.000502671
	4	221728498	221928498	9.99119	0.0013543
	4	221928524	222128524	7.77396	0.000347707	Gb_09586
	4	224528856	224728856	12.7546	0.000528103
	4	231129700	231329700	6.53921	0.000637125	Gb_22699
	4	258633215	258833215	9.51284	0.000624789
	4	259933381	260133381	10.0843	0.00118313
	4	263533841	263733841	6.82571	0.000745811
	4	267634365	267834365	10.2883	0.000161755	Gb_37855
	4	267734378	267934378	45.1646	4.56872e-05	Gb_37855;Gb_37854
	4	267834390	268034390	32.0268	3.73882e-05	Gb_37854;Gb_37853
	4	284136474	284336474	7.53826	0.00149497	Gb_13552
	4	294837841	295037841	8.17127	0.00122578	Gb_05236
	4	299438429	299638429	7.14184	0.000452043	Gb_20432
	4	304839120	305039120	22.6694	0.000548797	Gb_04659;Gb_04660;Gb_04663
	4	327341995	327541995	6.32336	0.000343745	Gb_10109
	4	334842954	335042954	29.0543	4.47677e-05	Gb_16982
	4	355445587	355645587	7.60023	0.000447856
	4	355945651	356145651	10.5787	0.000286412	Gb_15257
	4	369447376	369647376	7.23369	0.000447198	Gb_00469;Gb_00467
	4	373347875	373547875	46.6076	0.000130971	Gb_17461;Gb_17457;Gb_17456;Gb_17455;Gb_17454
	4	389149894	389349894	8.01494	0.000209288
	4	389549945	389749945	10.6924	0.00409997	Gb_40609
	4	389949996	390149996	8.63559	0.000142279
	4	390350048	390550048	7.45681	0.000129046	Gb_09419
	4	391750226	391950226	6.37805	8.20327e-05	Gb_11830
	4	392050265	392250265	10.319	0.000104136	Gb_11828
	4	407652259	407852259	7.0146	0.00277163	Gb_29119;Gb_29124;Gb_29120;Gb_29121
	4	407752271	407952271	6.68093	0.00185201	Gb_29119;Gb_29124;Gb_29120;Gb_29121
	4	417253486	417453486	8.54096	0.000992018
	4	419153729	419353729	7.92779	0.00027247
	4	429755083	429955083	61.4569	8.86036e-05	Gb_08392;Gb_08385
	4	442256681	442456681	6.36658	0.000441106
	4	449757640	449957640	20.3898	0.000318712	Gb_24395;Gb_24396;Gb_24407;Gb_24397
	4	498863915	499063915	6.26896	0.000210073
	4	556771316	556971316	6.24989	5.944e-05	Gb_06374;Gb_06375
	4	556971341	557171341	150.398	1.27976e-05	Gb_06374;Gb_06376
	4	557171367	557371367	7.52635	5.40716e-05	Gb_06374;Gb_06911
	4	572873373	573073373	6.29632	0.00177753
	4	633581132	633781132	7.57564	0.00011386
	4	633981183	634181183	16.1618	0.000126542
	4	634081195	634281195	6.42646	0.00395875	Gb_17248;Gb_17247
	4	637681656	637881656	7.66116	0.000311499
	4	647482908	647682908	9.34622	0.000543176
	4	647682934	647882934	27.1526	5.90501e-05	Gb_28560;Gb_28562
	4	647982972	648182972	6.24063	0.000439922	Gb_28561
	4	657984250	658184250	8.07838	0.00058277	Gb_06472;Gb_06469
	4	658184276	658384276	8.84616	0.000133871	Gb_06472
	4	659284416	659484416	12.9022	4.44271e-05	Gb_41279;Gb_41283
	4	736494283	736694283	7.74638	0.000332086	Gb_27551;Gb_27555;Gb_27556
	4	752096277	752296277	8.55894	0.000237419
	5	35205748	35405748	6.53026	0.000397914
	5	41406697	41606697	6.70045	0.000300738	Gb_36206
	5	46407463	46607463	6.28018	0.000713348	Gb_18949
	5	55608872	55808872	12.8216	0.00193064
	5	67310663	67510663	8.79174	0.000237966	Gb_35514
	5	71611322	71811322	12.8174	0.000104897	Gb_17833;Gb_17837;Gb_03408;Gb_25990
	5	76612087	76812087	29.2089	2.11479e-05	Gb_08531;Gb_08529
	5	76712103	76912103	125.699	4.22322e-05	Gb_08529;Gb_08530
	5	76812118	77012118	49.3945	0.000101413	Gb_08530
	5	92414507	92614507	36.2993	0.000107967	Gb_37056;Gb_37062
	5	187429053	187629053	7.79142	0.000187118
	5	188929283	189129283	18.0737	0.000139566	Gb_29421;Gb_29423
	5	198730784	198930784	8.4358	0.000320625	Gb_27952
	5	228735378	228935378	7.6564	6.42952e-05	Gb_02432
	5	232035883	232235883	22.7934	6.95735e-05	Gb_39087;Gb_39088
	5	232135898	232335898	20.7352	2.4453e-05	Gb_39088
	5	243937705	244137705	7.37414	0.00126316	Gb_18468
	5	244137736	244337736	31.5269	0.000132948
	5	257239742	257439742	6.32603	0.000555117	Gb_33809
	5	257439772	257639772	8.80167	0.000625886	Gb_33809
	5	259440078	259640078	7.51192	0.00115758	Gb_11650
	5	290244795	290444795	9.05599	0.000219204
	5	350454013	350654013	19.6622	0.000210385	Gb_41248
	5	350554028	350754028	8.76627	0.00112656	Gb_41243
	5	358155192	358355192	29.3846	1.29885e-06	Gb_20442;Gb_20441
	5	358255207	358455207	86.8412	1.37997e-06	Gb_20442;Gb_20441
	5	358355223	358555223	124.984	1.78645e-06	Gb_20440;Gb_20445
	5	358455238	358655238	146.389	2.39984e-06	Gb_20440;Gb_20445
	5	358555253	358755253	149.783	3.75539e-06	Gb_20440
	5	358655268	358855268	92.5555	9.3151e-06
	5	378758346	378958346	7.40913	0.000189765	Gb_29833;Gb_29821
	5	381958836	382158836	7.04889	0.000425941
	5	384159173	384359173	32.7135	0.000106723	Gb_33674
	5	389860046	390060046	12.1143	2.35617e-05
	5	389960061	390160061	34.3489	7.72484e-06	Gb_20437
	5	390060077	390260077	34.8153	5.23184e-06	Gb_20437;Gb_20438
	5	390160092	390360092	33.9708	4.00187e-06	Gb_20438
	5	390260107	390460107	42.2214	3.16328e-06
	5	390360123	390560123	45.4158	2.93929e-06
	5	390460138	390660138	34.4565	3.05879e-06
	5	390560153	390760153	28.1804	2.34388e-06
	5	390660168	390860168	21.9028	3.44013e-06
	5	390760184	390960184	25.3804	4.46284e-06	Gb_20444;Gb_20439
	5	390860199	391060199	27.7375	6.7894e-06	Gb_20444;Gb_20439
	5	390960214	391160214	14.1535	2.01699e-05
	5	396561072	396761072	127.726	6.03595e-05	Gb_26990;Gb_26989
	5	396761103	396961103	92.08	9.68775e-05
	5	396861118	397061118	848.217	1.72277e-05
	5	398761409	398961409	18.7886	0.000947174	Gb_16900
	5	399061455	399261455	29.0451	0.000350048
	5	400561684	400761684	6.88884	0.00122222	Gb_38899;Gb_38903
	5	402962052	403162052	6.37836	0.000482617	Gb_26985
	5	415663997	415863997	9.82734	0.000311793
	5	417864333	418064333	25.9707	0.000400403	Gb_03556
	5	435467028	435667028	6.51362	0.0015483	Gb_12217
	5	445368544	445568544	39.9837	0.000314902
	5	445568575	445768575	8.07753	0.00171254
	5	453869846	454069846	7.82759	7.11605e-05	Gb_17532
	5	456870305	457070305	10.6488	0.000506312
	5	503977518	504177518	22.0739	4.0597e-05
	5	512478819	512678819	8.42057	0.000462071
	5	513779018	513979018	15.4054	0.000189474
	5	521280167	521480167	11.3321	0.00100098	Gb_41302
	5	535782387	535982387	12.4116	0.000512733	Gb_37409
	5	535982418	536182418	7.5927	0.00357564
	5	536082433	536282433	44.376	0.000166783
	5	576988696	577188696	9.7516	0.000412107	Gb_08967;Gb_08968
	5	587590319	587790319	10.9374	1.82134e-05
	5	587690334	587890334	158.081	4.28405e-06
	5	587790349	587990349	94.8626	5.80729e-06
	5	587890365	588090365	44.5402	1.66199e-05
	5	632097133	632297133	11.8047	0.000913276	Gb_39057;Gb_39058
	5	633897408	634097408	6.392	0.00184499
	5	675803824	676003824	8.56409	0.000131802
	5	703908127	704108127	10.7042	0.000345379	Gb_25445
	6	140017491	140217491	8.73697	0.00298995	Gb_20278
	6	150018710	150218710	20.1535	0.000152434
	6	150118722	150318722	52.3936	3.78277e-05
	6	157219587	157419587	29.5476	0.000117931	Gb_37869;Gb_37876
	6	158819782	159019782	138.468	8.75727e-05
	6	158919795	159119795	13.2827	0.00135995
	6	159119819	159319819	20.4877	0.000129587	Gb_09894
	6	161620124	161820124	22.8197	0.000315527
	6	162720258	162920258	115.547	4.30584e-05
	6	165220562	165420562	6.87276	0.00227795
	6	166620733	166820733	14.842	0.00120369
	6	173621586	173821586	46.9525	0.00011546	Gb_03680
	6	252731227	252931227	13.7083	0.00307126	Gb_24125;Gb_24132;Gb_24131
	6	303137369	303337369	10.0355	0.000226856
	6	303237381	303437381	10.4987	0.000429954
	6	320639502	320839502	7.60297	0.00122388	Gb_02923
	6	332440940	332640940	12.1425	9.42912e-05
	6	352643402	352843402	7.44584	0.00430073	Gb_23070;Gb_23071;Gb_23079
	6	352743414	352943414	10.2784	0.000949643	Gb_23071;Gb_23079
	6	353043451	353243451	11.9238	0.0015282	Gb_23080
	6	354343609	354543609	17.9622	0.00035784	Gb_04479
	6	404449715	404649715	9.81079	0.000716215	Gb_35774;Gb_35772
	6	455955992	456155992	9.4613	0.000643548	Gb_36410;Gb_36411
	6	480558990	480758990	11.8058	0.00019443	Gb_36049;Gb_36052
	6	481559112	481759112	11.3061	0.00116325
	6	481759136	481959136	8.66983	0.000827303
	6	483759380	483959380	6.81763	0.000761202	Gb_41140
	6	505462024	505662024	6.54091	0.000632238	Gb_12094;Gb_12093
	6	507062219	507262219	15.1093	0.00384746	Gb_22485
	6	507362256	507562256	43.5787	0.00055079
	6	508462390	508662390	8.22751	0.000794863	Gb_16151;Gb_16153
	6	529264925	529464925	6.61633	0.000916513	Gb_15077;Gb_15078
	6	530565083	530765083	8.73484	0.000435704
	6	550467509	550667509	7.14872	0.000621967	Gb_13757;Gb_12292
	6	562268947	562468947	8.88111	0.000100405
	6	562368959	562568959	7.58193	9.30905e-05	Gb_30648
	6	566369447	566569447	8.14432	0.000247852
	6	578570933	578770933	109.667	2.67261e-05	Gb_10284
	6	579671067	579871067	6.42036	0.000883341	Gb_10280
	6	595172957	595372957	8.91473	0.000233771	Gb_34666
	6	595573005	595773005	7.40916	0.000438074	Gb_34656;Gb_34665;Gb_34664
	6	600773639	600973639	6.52465	0.00124575
	6	605174175	605374175	6.84223	0.000608923
	6	610174785	610374785	9.99368	0.000692653	Gb_00651;Gb_00642
	6	610374809	610574809	9.89589	9.07863e-05	Gb_00651;Gb_00642
	6	610474821	610674821	13.87	0.000298727	Gb_00651;Gb_00642
	6	610774858	610974858	6.23748	0.00158798
	6	611174907	611374907	6.45344	0.00135784	Gb_09444
	6	634677771	634877771	21.4408	0.000133503
	6	640878526	641078526	8.31134	0.00215165
	6	641378587	641578587	22.4606	0.000219142
	6	641578612	641778612	22.1364	0.000411054	Gb_21558
	6	673182463	673382463	45.7585	4.78263e-05	Gb_37351
	6	673282475	673482475	6.88826	0.000443563	Gb_37352;Gb_37348;Gb_37353
	6	691184657	691384657	8.71879	0.000558955	Gb_17088
	6	691284669	691484669	20.7099	8.54041e-05	Gb_17088
	6	691384681	691584681	28.69	9.75777e-05	Gb_17086
	6	691484693	691684693	7.88986	0.000156647	Gb_17086
	6	691584705	691784705	26.7915	0.000105397	Gb_17086;Gb_17087
	6	691784730	691984730	6.80559	0.000596149	Gb_17089;Gb_17090
	6	706586533	706786533	11.2639	0.000626709	Gb_38404
	6	715387606	715587606	7.23554	0.00019	Gb_22094;Gb_22193
	6	721888398	722088398	9.47984	0.000152783
	7	35	200035	23.188	0.000143284
	7	200071	400071	12.5414	0.000196803	Gb_29533
	7	300089	500089	54.0624	5.70488e-05	Gb_29532;Gb_29528
	7	600142	800142	21.3478	0.000190583	Gb_29527
	7	700160	900160	17.0756	0.000150153	Gb_29527
	7	4000749	4200749	6.52995	0.000457304	Gb_08346
	7	10001820	10201820	8.72184	0.000144842
	7	10101838	10301838	47.7829	8.08639e-05	Gb_15131
	7	14602641	14802641	7.4191	0.000840468	Gb_28262;Gb_28256;Gb_28255;Gb_28254
	7	35906441	36106441	21.2798	0.00427101	Gb_02441;Gb_02443
	7	36006459	36206459	9.0459	0.000339208	Gb_02443;Gb_02444
	7	36106477	36306477	10.4984	0.00035115	Gb_02444;Gb_02445;Gb_02446;Gb_02447
	7	60710867	60910867	6.8564	0.000495698	Gb_32476
	7	69112365	69312365	40.6329	6.55076e-05
	7	87815702	88015702	7.9775	0.00140649	Gb_27173
	7	136424374	136624374	6.30401	0.00038063
	7	143725677	143925677	7.02838	0.000919807	Gb_37670
	7	144025730	144225730	9.71856	0.000615805	Gb_37669;Gb_37662
	7	144125748	144325748	33.1827	7.31347e-05	Gb_37669;Gb_37662
	7	144325784	144525784	15.6202	7.16734e-05	Gb_16633;Gb_16634;Gb_12767
	7	151427051	151627051	7.52332	0.00186991	Gb_20892
	7	154927675	155127675	25.3638	0.000229083
	7	155027693	155227693	24.7373	0.000189286	Gb_37205;Gb_37201;Gb_37202
	7	155227729	155427729	32.2318	4.97106e-05
	7	156127889	156327889	7.04777	0.000370889	Gb_33442;Gb_33443;Gb_33440;Gb_33444;Gb_33445;Gb_33446
	7	160828728	161028728	25.7921	0.000116811
	7	230341130	230541130	13.698	0.000201999	Gb_13656
	7	234041790	234241790	7.35626	0.000387959	Gb_08033;Gb_08034
	7	236042147	236242147	17.6446	0.000145357
	7	236242182	236442182	17.5596	0.000118132
	7	236442218	236642218	17.6865	0.000283025
	7	253045180	253245180	37.6555	0.000538091	Gb_29198;Gb_29199;Gb_29200
	7	341060883	341260883	31.2143	0.000136755	Gb_28151;Gb_28144
	7	341360936	341560936	8.52734	0.00281887
	7	341560972	341760972	13.0271	0.000404702	Gb_39910;Gb_39916;Gb_39911;Gb_39912
	7	351462738	351662738	10.9284	0.000271135	Gb_37700
	7	379367717	379567717	13.507	0.000902238
	7	381868163	382068163	7.38334	0.000659557	Gb_41199
	7	386969073	387169073	38.0637	7.86962e-05	Gb_39482;Gb_39483;Gb_39475;Gb_39481
	7	387069091	387269091	105.272	3.72062e-05	Gb_39475;Gb_39481
	7	450880475	451080475	7.48931	0.000638615	Gb_13310;Gb_13312;Gb_13311
	7	460682224	460882224	16.551	0.000281985	Gb_17252;Gb_18997
	7	460782242	460982242	38.9962	4.83037e-05	Gb_18997;Gb_18996;Gb_18985
	7	495888505	496088505	184.069	9.13131e-06	Gb_09169;Gb_09170;Gb_09168
	7	495988523	496188523	16.0736	0.000216229	Gb_09169;Gb_09168
	7	517792412	517992412	8.09865	0.000890077
	7	524293572	524493572	11.3762	0.000193238
	7	539396267	539596267	10.5064	0.000978164
	7	539896356	540096356	7.09582	0.000782569
	7	573902423	574102423	8.61684	0.000118995	Gb_20285;Gb_20284;Gb_20283
	7	574702566	574902566	6.74971	0.000242438	Gb_20291
	7	575402690	575602690	10.4692	0.000264237	Gb_20290;Gb_20281
	7	577102994	577302994	7.43362	0.000427342	Gb_34910
	7	598906884	599106884	9.45554	0.00289526	Gb_04766
	7	617710238	617910238	7.03876	0.000912799	Gb_37457;Gb_37458
	7	617810256	618010256	11.6504	0.00125988	Gb_37458
	7	618110310	618310310	6.46052	0.000213614	Gb_30958;Gb_30957
	7	618210328	618410328	42.7838	7.76176e-05	Gb_30957
	7	618810435	619010435	11.2573	0.000454425	Gb_16075;Gb_40007
	7	629412326	629612326	11.476	0.000350069	Gb_30128;Gb_30127;Gb_30129;Gb_30118
	7	646415360	646615360	6.41312	0.000391076
	7	653816680	654016680	7.19439	0.000230424	Gb_02727
	7	693323728	693523728	9.74237	0.000907887	Gb_04868
	7	693523764	693723764	6.49988	0.000308314	Gb_04869;Gb_04871
	7	709526619	709726619	49.1246	0.00010303
	7	717828100	718028100	12.0821	0.000313949	Gb_27821;Gb_27822
	7	718428207	718628207	14.3725	0.000171229	Gb_27823
	7	719028314	719228314	6.60802	0.000587539
	7	719128332	719328332	7.21367	0.00314773
	7	719428385	719628385	6.67987	0.00105988	Gb_27814
	8	800235	1000235	6.62536	0.000472905	Gb_09480
	8	1200277	1400277	11.8773	6.34132e-05	Gb_08164;Gb_08163;Gb_08165
	8	24402711	24602711	11.8903	0.000204311	Gb_04043;Gb_04037;Gb_04038
	8	24502722	24702722	6.89341	0.000572391	Gb_04043;Gb_04038;Gb_04039
	8	24902764	25102764	7.8711	0.000741662	Gb_04042
	8	29703267	29903267	6.27644	0.00055687	Gb_38960
	8	37204054	37404054	13.7331	0.000499148	Gb_35278;Gb_35279;Gb_35266;Gb_35267;Gb_35280;Gb_35268
	8	120112752	120312752	9.43877	0.00158613
	8	132514053	132714053	6.59475	0.00126318
	8	153616267	153816267	6.69575	0.000694173	Gb_31537;Gb_31534;Gb_20323
	8	156316550	156516550	53.8144	0.000645224	Gb_03067;Gb_00751;Gb_00753
	8	172818281	173018281	7.72592	0.00123539
	8	180919131	181119131	9.69247	0.0023912	Gb_05385;Gb_05386;Gb_05382
	8	222023444	222223444	12.9963	0.000484556	Gb_01366;Gb_01368
	8	229924273	230124273	6.74809	0.000395629	Gb_24677
	8	230524335	230724335	6.8079	0.000396404	Gb_03622;Gb_03620;Gb_17564
	8	231124398	231324398	9.1096	0.000435583	Gb_17563
	8	231624451	231824451	58.9082	7.86427e-05
	8	232324524	232524524	43.4861	0.00012924
	8	232424535	232624535	40.6784	9.94944e-05
	8	233224619	233424619	33.0057	0.000116828	Gb_30337;Gb_30336;Gb_30335;Gb_30334
	8	233324629	233524629	6.51741	0.000899117	Gb_30336;Gb_30335;Gb_30334
	8	263527798	263727798	33.6893	8.30206e-05	Gb_39183
	8	265528008	265728008	10.3323	0.000310064	Gb_39185
	8	266128071	266328071	7.57171	0.000778917
	8	266328092	266528092	8.24844	0.000747651
	8	281529687	281729687	6.99395	0.000261446	Gb_28922
	8	288130379	288330379	6.22377	0.00114623
	8	300531680	300731680	7.04599	0.00422498	Gb_19042
	8	303431984	303631984	7.40731	0.000354999	Gb_41625;Gb_41618
	8	370439014	370639014	8.44726	0.000794361
	8	395341627	395541627	6.5116	0.000219489	Gb_21652
	8	396041700	396241700	8.5558	0.00180975	Gb_19601
	8	406342781	406542781	27.0174	0.000143626	Gb_40620
	8	406442791	406642791	14.1639	0.000174415
	8	406642812	406842812	8.00361	0.000555697
	8	406742823	406942823	9.13366	0.000994869	Gb_40621;Gb_40622
	8	420544271	420744271	7.19057	0.000499519
	8	429045162	429245162	6.90992	5.63776e-05
	8	443646694	443846694	19.9267	0.000282966
	8	451347502	451547502	7.73441	0.000627668	Gb_33901
	8	451547523	451747523	10.1394	0.00105688	Gb_33900;Gb_33895;Gb_33899
	8	460748489	460948489	28.4703	0.000123344	Gb_24919;Gb_24910
	8	476250115	476450115	9.38922	0.000165936
	8	476450136	476650136	9.3841	0.000420683
	8	476850178	477050178	8.33987	0.00104855	Gb_39607;Gb_39603
	8	476950188	477150188	7.2575	0.000359799	Gb_39608;Gb_39604;Gb_39609
	8	477050199	477250199	14.5961	5.52674e-05	Gb_39608;Gb_39604;Gb_39609
	8	477150209	477350209	21.7191	0.000108252
	8	477350230	477550230	9.52687	0.000181846
	8	477550251	477750251	6.37332	0.000104946	Gb_39610;Gb_39611
	8	486351175	486551175	9.90664	2.84486e-05	Gb_07710
	8	486451185	486651185	20.6189	1.15699e-05	Gb_07710
	8	486551195	486751195	25.9739	7.60176e-06
	8	486651206	486851206	26.4423	5.82628e-06
	8	486751216	486951216	24.5235	4.8637e-06
	8	486851227	487051227	19.4732	4.37701e-06
	8	486951237	487151237	8.98595	4.37991e-06
	8	526755413	526955413	7.04983	0.00172655	Gb_18529
	8	555658446	555858446	47.5519	6.61439e-05	Gb_41050;Gb_41049
	8	555858467	556058467	27.9006	0.00023114	Gb_41048;Gb_41047;Gb_41046
	8	592862349	593062349	13.7509	0.000440833	Gb_37222;Gb_37223
	8	592962359	593162359	6.32984	0.00190636
	8	635366808	635566808	7.78127	0.000325468
	8	639967291	640167291	23.2745	0.0012561
	8	649468287	649668287	14.787	0.00117111	Gb_02875;Gb_02874
	8	661369536	661569536	11.5749	0.000160998	Gb_35630
	8	674170879	674370879	6.40325	0.000476902
	8	680771571	680971571	7.04094	0.00120242
	8	680871582	681071582	7.49037	0.00196149	Gb_12125
	9	15301327	15501327	12.9431	0.000704536	Gb_30904;Gb_30905
	9	37203074	37403074	8.88077	0.000333717	Gb_18165
	9	38803201	39003201	10.9634	9.10564e-05	Gb_01705
	9	39003217	39203217	7.77669	0.000259206	Gb_20781
	9	122109846	122309846	29.1969	6.58857e-05
	9	122209854	122409854	11.5844	0.000304049	Gb_15999
	9	122409870	122609870	7.51982	0.00118091	Gb_15998
	9	122509878	122709878	14.1983	0.000118717
	9	122709894	122909894	151.589	7.29872e-06
	9	207016618	207216618	9.09624	0.00234872
	9	207716674	207916674	21.0737	0.000250551
	9	207816682	208016682	10.7856	0.000410197
	9	212017017	212217017	62.6637	9.05769e-05
	9	214217192	214417192	6.34543	0.000366591
	9	217117424	217317424	39.816	0.00016505	Gb_13717
	9	218017495	218217495	11.0933	0.000167308
	9	218217511	218417511	7.06532	0.000500556
	9	231418564	231618564	6.70267	0.000128949	Gb_06299
	9	243819553	244019553	6.83935	0.000547228
	9	250120056	250320056	18.6198	0.000149677	Gb_41344
	9	276522162	276722162	7.72616	0.00040693
	9	282022600	282222600	6.59126	0.00014147	Gb_20745
	9	285522880	285722880	6.5015	0.000989285	Gb_38424
	9	291323342	291523342	6.40597	0.000563474
	9	292023398	292223398	6.38099	8.40176e-05	Gb_01438
	9	292823462	293023462	18.7951	0.000628066	Gb_01439
	9	296823781	297023781	6.66662	0.00071415
	9	299323980	299523980	8.72975	0.000571675	Gb_20538
	9	299423988	299623988	8.47151	0.00137857	Gb_09845
	9	307224610	307424610	10.7369	0.000382417	Gb_20754
	9	314825217	315025217	12.4153	0.000660402	Gb_20515
	9	314925225	315125225	118.354	4.73289e-05	Gb_20513
	9	315025233	315225233	14.3152	0.00162134	Gb_20513;Gb_20512;Gb_20514
	9	315125241	315325241	354.08	1.72837e-05	Gb_20512;Gb_20514
	9	321025711	321225711	6.38386	0.00202345	Gb_18091;Gb_18102
	9	336626956	336826956	10.328	0.000476152
	9	356128511	356328511	17.0861	0.000272588
	9	361228918	361428918	156.49	3.2347e-05	Gb_31289
	9	361328926	361528926	12.2507	0.000659569	Gb_31289
	9	361428934	361628934	85.4983	2.71471e-05	Gb_05537
	9	361828966	362028966	18.2324	0.000604924
	9	362128990	362328990	6.29055	0.00124037	Gb_30138
	9	362228998	362428998	112.027	2.29918e-05
	9	362329006	362529006	9.52003	0.000844711	Gb_40114
	9	362529022	362729022	44.5216	7.23371e-05	Gb_40114;Gb_40118
	9	362629029	362829029	16.6227	0.000955454	Gb_40118;Gb_40117
	9	362929053	363129053	8.72719	0.000868924	Gb_40115;Gb_40116
	9	363029061	363229061	6.72148	0.000912103	Gb_40116
	9	363229077	363429077	6.29869	0.00409905
	9	363629109	363829109	9.56802	0.000450579
	9	363729117	363929117	14.8705	0.000133808
	9	393531494	393731494	26.2814	0.000262342
	9	393831518	394031518	32.0724	6.5851e-05	Gb_09789;Gb_09776
	9	393931526	394131526	12.2192	0.000207257	Gb_09776
	9	394031534	394231534	400.234	6.3152e-06
	9	394231550	394431550	36.7456	3.20557e-05	Gb_09788;Gb_09787
	9	394431566	394631566	181.315	3.16833e-05	Gb_09786;Gb_09775
	9	395431646	395631646	11.2237	0.000607696
	9	397131781	397331781	6.72586	0.00398
	9	400732069	400932069	6.35221	0.00176287	Gb_17198;Gb_17199
	9	404832396	405032396	8.97617	0.000163648	Gb_32405
	9	440635251	440835251	14.7743	0.000240233	Gb_17869;Gb_17858;Gb_17857
	9	462036958	462236958	9.84675	0.000567819
	9	467337381	467537381	6.59078	0.000817055	Gb_08622;Gb_08620;Gb_08621;Gb_08619
	9	472037756	472237756	8.19103	0.000227556
	9	478538274	478738274	7.79195	0.00100125	Gb_18124
	9	490239208	490439208	8.81889	0.000383017
	9	490339216	490539216	9.68869	0.00128975
	9	490439224	490639224	132.998	1.55332e-05
	9	490539232	490739232	8.48847	0.000659534
	9	490739247	490939247	15.7636	0.000100867	Gb_26153
	9	490839255	491039255	8.6389	0.000403238	Gb_26153
	9	491439303	491639303	8.62919	0.000841886
	9	491639319	491839319	7.74569	0.00066396
	9	491739327	491939327	87.8223	4.48126e-05	Gb_26154
	9	491839335	492039335	7.87389	0.00023095	Gb_26154;Gb_26155
	9	494939582	495139582	7.31467	0.000246458	Gb_08037
	9	519941577	520141577	12.7493	0.000252009
	9	525942055	526142055	7.9253	0.00083923	Gb_00527
	9	544443531	544643531	37.974	0.000102932	Gb_19067
	9	600648014	600848014	6.9045	0.000109756
	9	615549202	615749202	8.83151	0.00199293	Gb_40794
	9	623449832	623649832	8.30523	0.000689578
	9	642751372	642951372	6.99125	0.000131011	Gb_39424;Gb_39418
	9	659152680	659352680	7.40595	0.000264852	Gb_02959
	9	669153478	669353478	13.1529	0.000487391
	9	689955137	690155137	7.30593	0.000284275
	10	11401854	11601854	6.53824	0.000381705	Gb_09569;Gb_09570
	10	22503612	22703612	12.4415	0.000102822
	10	78012405	78212405	7.77163	1.16256e-05
	10	78112421	78312421	13.0967	6.59023e-06
	10	78212437	78412437	17.8408	4.70557e-06
	10	78312453	78512453	22.1675	3.60341e-06	Gb_38327;Gb_38321
	10	78412469	78612469	29.2126	2.88092e-06	Gb_38327;Gb_38321
	10	78512485	78712485	41.6319	2.45361e-06	Gb_38320
	10	78612501	78812501	50.4419	2.27776e-06	Gb_38320;Gb_38319
	10	78712516	78912516	48.7246	2.27887e-06	Gb_38320;Gb_38319;Gb_38318;Gb_38326
	10	78812532	79012532	39.8475	2.43964e-06	Gb_38318;Gb_38326
	10	78912548	79112548	32.6508	2.75886e-06
	10	79012564	79212564	28.4937	3.17778e-06	Gb_38317
	10	79112580	79312580	24.9977	3.7063e-06	Gb_38317
	10	79212596	79412596	21.1298	4.55577e-06
	10	79312611	79512611	15.0823	6.14077e-06	Gb_38325;Gb_38316
	10	79412627	79612627	7.68704	1.0295e-05	Gb_38325;Gb_38316
	10	83813324	84013324	15.0624	0.000361697	Gb_09797
	10	106116858	106316858	17.0558	0.000229545	Gb_33999
	10	125419915	125619915	10.9687	0.000466271
	10	142122561	142322561	6.73404	0.000115789	Gb_18603
	10	142322593	142522593	13.03	7.14336e-05
	10	143022704	143222704	12.9318	0.000120778	Gb_18616
	10	143322751	143522751	14.4834	4.49858e-05	Gb_18615;Gb_18601
	10	143622799	143822799	22.9802	3.58716e-05	Gb_18614;Gb_18600
	10	144422926	144622926	8.08627	0.000211286
	10	152324177	152524177	7.90557	0.000154894
	10	152824257	153024257	11.4843	0.000155473	Gb_26605
	10	162825841	163025841	6.24509	0.000681369	Gb_09120;Gb_09121
	10	165326237	165526237	7.5241	0.00156535
	10	172827425	173027425	6.56663	0.000543763
	10	173727568	173927568	15.0896	0.00026458
	10	173927600	174127600	19.595	0.000313204
	10	174227647	174427647	10.3394	0.0019173	Gb_32251
	10	182228915	182428915	43.6982	6.29494e-05
	10	219534824	219734824	9.20833	0.000394268
	10	229436393	229636393	13.8883	0.000366393
	10	237437660	237637660	9.29326	0.000260003	Gb_27768;Gb_27767
	10	246939166	247139166	6.82637	0.000707036	Gb_22149
	10	248639435	248839435	7.05239	0.00124574	Gb_22148
	10	303848181	304048181	24.6967	0.000163099	Gb_08461;Gb_08464
	10	304048212	304248212	56.7097	6.85393e-05
	10	304148228	304348228	42.32	6.10317e-05
	10	304248244	304448244	8.22252	0.000826307	Gb_08463;Gb_08460
	10	317350320	317550320	12.7128	0.000137445	Gb_35361;Gb_35360;Gb_35359
	10	356856578	357056578	6.19957	0.000263575	Gb_27748
	10	380360301	380560301	11.2467	0.000280148	Gb_18834;Gb_18836
	10	380460317	380660317	7.03936	0.000808794	Gb_18834
	10	380760365	380960365	6.76888	0.00329138	Gb_18561
	10	382960713	383160713	23.3348	0.00106206	Gb_00806
	10	401763692	401963692	8.20202	0.000228208
	10	402363787	402563787	6.75564	0.00111939	Gb_10259;Gb_10262
	10	402763850	402963850	8.58468	0.0001955
	10	467474101	467674101	22.6688	4.52051e-05	Gb_35160;Gb_35159
	10	470174529	470374529	9.32855	0.000482252	Gb_38395;Gb_38394
	10	508380581	508580581	40.5553	3.6284e-05	Gb_39905;Gb_39900
	10	515681738	515881738	31.4399	7.47915e-05
	10	515781754	515981754	8.52198	8.0448e-05
	10	515881769	516081769	57.7586	8.82009e-05	Gb_38597
	10	515981785	516181785	33.2856	7.85289e-05	Gb_38597
	10	528283734	528483734	6.32173	0.000240843
	10	556188154	556388154	19.7245	0.000220561	Gb_40513
	10	556588218	556788218	462.712	2.73843e-06	Gb_09517;Gb_09509
	10	556688234	556888234	979.965	1.37629e-06	Gb_09517;Gb_09509;Gb_09516
	10	556788250	556988250	1176.06	1.08485e-06	Gb_09516;Gb_09515
	10	556888265	557088265	1202.59	9.65177e-07	Gb_09516;Gb_09515
	10	556988281	557188281	1129.72	8.94565e-07	Gb_09514
	10	557088297	557288297	1003.65	8.45125e-07	Gb_09514
	10	557188313	557388313	855.159	8.01848e-07
	10	557288329	557488329	702.35	7.6839e-07
	10	557388345	557588345	554.78	7.36258e-07
	10	557488360	557688360	420.639	6.94546e-07
	10	557588376	557788376	309.844	6.57698e-07
	10	557688392	557888392	230.804	6.07757e-07
	10	557788408	557988408	174.511	5.79155e-07
	10	557888424	558088424	121.494	5.72612e-07
	10	557988440	558188440	59.7482	5.76339e-07	Gb_09513;Gb_09508
	10	566889850	567089850	6.91228	0.0030237	Gb_40784
	10	566989866	567189866	10.025	0.00139307	Gb_40784;Gb_40788
	10	601695363	601895363	23.1556	0.000125741	Gb_06563
	10	605095902	605295902	49.0073	4.23779e-05	Gb_06734
	10	606696156	606896156	8.21738	0.000720909	Gb_18034
	10	639301321	639501321	17.7611	0.000630991	Gb_22322;Gb_22318
	10	639701384	639901384	10.6232	0.000333143	Gb_22321
	10	639801400	640001400	10.1871	0.00102306	Gb_22320
	10	646102398	646302398	11.562	8.37581e-05	Gb_37974
	10	667305757	667505757	6.47277	0.00101963	Gb_07353;Gb_07355;Gb_07356
	10	684708514	684908514	10.7309	0.000181454	Gb_08199;Gb_14263
	10	685108577	685308577	6.83169	0.000450153
	11	2900336	3100336	9.40892	0.0011444	Gb_21093
	11	8800901	9000901	6.93956	0.00023034	Gb_21845
	11	17301715	17501715	7.55651	0.000556376	Gb_24188
	11	17701753	17901753	6.2119	0.000972527
	11	21402108	21602108	11.9518	0.00218802
	11	21502117	21702117	33.8522	8.61371e-05
	11	21802146	22002146	6.83982	0.00122303
	11	31103037	31303037	21.2895	0.000128154	Gb_00347
	11	31303056	31503056	23.6497	3.52703e-05
	11	31403066	31603066	10.6054	0.000409599
	11	31503075	31703075	44.6988	0.000109491
	11	32103133	32303133	8.15328	0.000323712	Gb_13909;Gb_13903;Gb_13908;Gb_13907;Gb_13906
	11	34003315	34203315	12.7346	0.000343226	Gb_02157;Gb_02146;Gb_02158
	11	34103324	34303324	7.99668	0.000264471
	11	98609502	98809502	8.49438	0.00172998	Gb_26255
	11	114210996	114410996	6.28274	0.00107134	Gb_05556
	11	114311006	114511006	13.3779	0.000365646	Gb_05556
	11	120311581	120511581	8.48319	0.0013497	Gb_14565
	11	150414464	150614464	7.20269	0.000386298	Gb_24693;Gb_24698;Gb_24692
	11	169316274	169516274	7.50386	0.000398291	Gb_22423
	11	176116925	176316925	8.73009	0.000146033	Gb_13178;Gb_13186
	11	202919492	203119492	9.449	0.00106091	Gb_12664;Gb_12676
	11	208620038	208820038	8.88771	0.000293354
	11	208720048	208920048	11.2549	0.000776938
	11	209020076	209220076	8.63291	0.00015945	Gb_35866
	11	227621858	227821858	6.62524	0.00150886	Gb_06920;Gb_06925
	11	231322212	231522212	29.23	4.61054e-05	Gb_14218
	11	259724932	259924932	12.718	0.000368117
	11	264025344	264225344	7.12814	0.000102906	Gb_10003
	11	291127940	291327940	16.6293	0.000123498	Gb_20404
	11	291227950	291427950	52.0966	2.62743e-05	Gb_20404;Gb_20403
	11	296428448	296628448	8.33071	0.000371574	Gb_21036;Gb_21037;Gb_21035
	11	303129089	303329089	11.7517	0.000885359	Gb_12035;Gb_12036
	11	314930220	315130220	8.46108	0.00243534	Gb_38273;Gb_38269
	11	315130239	315330239	22.6356	0.000334871	Gb_38272
	11	317730488	317930488	12.9764	0.000338624	Gb_26528;Gb_26525
	11	319130622	319330622	8.44458	0.000190155	Gb_05319;Gb_05318
	11	319630670	319830670	22.8975	0.000101786
	11	323331024	323531024	7.5799	0.000163546	Gb_11927
	11	323931082	324131082	18.1384	0.00073608
	11	324131101	324331101	19.2392	0.000232454
	11	324231110	324431110	6.4161	0.0015752
	11	324431130	324631130	13.0625	0.00021659
	11	374535928	374735928	7.41238	0.000133733	Gb_26688;Gb_26674
	11	385937020	386137020	7.94217	0.00172589	Gb_36357;Gb_36356;Gb_36355
	11	390237432	390437432	7.13969	0.00306493	Gb_31439;Gb_31440
	11	392137614	392337614	13.9961	0.000337419
	11	393037700	393237700	433.584	6.59574e-06
	11	393137710	393337710	12.5211	0.000484409
	11	393237719	393437719	7.42528	0.00288209
	11	442142403	442342403	13.7585	8.55123e-05	Gb_32722
	11	442342422	442542422	6.82332	0.00206513	Gb_32723;Gb_32729;Gb_32724
	11	450443198	450643198	52.2841	0.000163429
	11	450743227	450943227	9.01625	0.000169483	Gb_17914
	11	462844386	463044386	6.60547	0.000345957
	11	484446455	484646455	6.84968	0.00122408	Gb_16705
	11	487146713	487346713	6.45197	0.00126413
	11	522250075	522450075	10.9121	0.000439542	Gb_03105
	11	522450094	522650094	94.6992	1.6985e-05	Gb_03115;Gb_03104
	11	522550104	522750104	82.0826	4.29793e-05	Gb_03115;Gb_03104
	11	539751751	539951751	34.0774	3.34845e-05	Gb_21461
	11	551652891	551852891	22.0458	0.000312442
	11	569554606	569754606	28.2769	6.86289e-05
	11	571554797	571754797	8.1549	0.000619363
	11	627160123	627360123	12.3605	7.32288e-05	Gb_09644;Gb_09643;Gb_09640
	11	627460151	627660151	14.1752	4.22813e-05	Gb_41479
	12	18803877	19003877	6.87346	0.000183679	Gb_33761;Gb_33749
	12	18903897	19103897	6.4392	0.00085218
	12	19203957	19403957	9.16136	0.000368895
	12	19904097	20104097	12.3758	0.000248852
	12	20504218	20704218	8.4377	0.000275458	Gb_33758
	12	39908108	40108108	7.8168	0.000524788
	12	41708469	41908469	10.484	0.000847546	Gb_09752
	12	41908509	42108509	11.0048	0.00084567
	12	159132014	159332014	7.72555	0.000167253	Gb_01502
	12	160132214	160332214	7.71109	0.00229243	Gb_01499
	12	191738551	191938551	15.8866	3.67711e-05	Gb_07178;Gb_07177;Gb_07179
	12	222044628	222244628	7.70175	0.000263416	Gb_23288;Gb_24613
	12	222144648	222344648	7.40577	0.00134552	Gb_24613
	12	226645550	226845550	23.0689	1.74678e-05
	12	279156079	279356079	7.05152	0.000258732
	12	279456139	279656139	11.1722	0.000731594	Gb_13883;Gb_13884
	12	279856220	280056220	11.8238	0.000213977	Gb_15397
	12	280256300	280456300	20.8397	0.000272245	Gb_02045
	12	332666808	332866808	7.44489	0.000606054
	12	334267129	334467129	7.35226	0.000854822
	12	371374570	371574570	9.95946	0.000602369	Gb_02091
	12	372174730	372374730	9.56794	0.000774417	Gb_16671
	12	372274750	372474750	10.0802	0.00043409	Gb_16671
	12	372374770	372574770	10.9099	0.00032054	Gb_16670
	12	415583434	415783434	18.1194	0.000218917	Gb_22910
	12	418484015	418684015	9.22335	0.000897158
	12	437687866	437887866	7.76401	0.000229221	Gb_19440;Gb_19443;Gb_19442
	12	475095366	475295366	10.6396	0.000147886	Gb_11904
	12	516103589	516303589	15.0754	0.000155542	Gb_09864;Gb_40270
	12	516303629	516503629	6.98119	0.000158669	Gb_40271
	12	543409064	543609064	8.30318	0.00121832
	12	546209625	546409625	8.01344	0.000203729	Gb_29521
	12	550810548	551010548	27.085	0.000457202	Gb_32166;Gb_32155
	12	551610708	551810708	9.66052	0.000232202	Gb_32165
	12	561012593	561212593	6.56954	0.0010329	Gb_03734;Gb_03728;Gb_03735
	12	562412874	562612874	6.61005	0.000184238	Gb_05224;Gb_05223
	12	568714138	568914138	7.60128	0.00236378	Gb_21613
	12	572314859	572514859	20.2649	0.000113473
	12	572514900	572714900	46.7247	4.92614e-05
	12	575715541	575915541	27.2795	0.000102915	Gb_06467
	12	586517707	586717707	11.2999	9.57832e-05
	12	596919793	597119793	8.40074	0.000423278	Gb_09613
	12	610122440	610322440	6.47817	0.00198624	Gb_05485
SWEST-g	1	64321238	64521238	16.6707	0.000165124	Gb_06789;Gb_06799
	1	86121975	86321975	15.5606	0.000567288	Gb_07430
	1	91422155	91622155	188.434	4.10686e-05	Gb_07425;Gb_07442
	1	100922476	101122476	16.4144	9.07784e-05
	1	146324012	146524012	12.254	0.00176824	Gb_01597
	1	162724567	162924567	25.3302	0.000171685	Gb_01989;Gb_02001
	1	162824570	163024570	17.8113	0.000256553	Gb_02001
	1	163124580	163324580	15.5666	0.0008067
	1	220726529	220926529	16.8206	0.00380248
	1	246027385	246227385	39.5558	0.00016606
	1	246427398	246627398	26.6456	6.39762e-05	Gb_13423;Gb_13441
	1	253127625	253327625	41.1482	9.89309e-05
	1	253727645	253927645	17.9595	8.25769e-05
	1	253827648	254027648	30.4997	8.75344e-05
	1	254127659	254327659	14.8324	0.000742353	Gb_22820
	1	254827682	255027682	13.2151	0.000619226
	1	254927686	255127686	18.2484	0.000127943
	1	255127692	255327692	14.597	0.000392685	Gb_22822;Gb_22826;Gb_22827
	1	258727814	258927814	71.2681	4.20076e-05	Gb_35372
	1	267028095	267228095	21.75	0.000224423
	1	309029516	309229516	12.0663	7.14621e-05
	1	309329526	309529526	24.1854	0.000250581	Gb_00209;Gb_00211;Gb_00210
	1	337330473	337530473	16.655	0.00047996
	1	416833162	417033162	17.0051	0.000111554	Gb_20796;Gb_20790
	1	468834922	469034922	11.5631	0.000436476	Gb_06082
	1	469034928	469234928	46.1376	0.00023891	Gb_06083
	1	498935940	499135940	13.1375	0.000312855
	1	499135947	499335947	23.488	0.0002651	Gb_14532
	1	500635997	500835997	22.1874	0.000467534	Gb_14538
	1	500736001	500936001	131.345	9.96884e-05	Gb_14538
	1	500936007	501136007	51.7595	0.000167745
	1	501036011	501236011	17.2635	0.00355498
	1	508736271	508936271	14.607	0.000186031	Gb_33282
	1	519136623	519336623	19.8551	0.000452521
	1	519236626	519436626	11.8661	0.000939583
	1	519536637	519736637	13.6606	0.00384808
	1	524336799	524536799	13.6108	0.000550814
	1	558137942	558337942	109.365	2.58504e-05
	1	558437953	558637953	25.7552	0.000399709	Gb_37773
	1	558637959	558837959	70.7111	1.52028e-05	Gb_37774
	1	563038108	563238108	11.5808	0.00054971	Gb_38364
	1	585138856	585338856	13.593	0.00044467	Gb_02391;Gb_02400
	1	633940507	634140507	28.9213	0.000621151
	1	647440963	647640963	43.2667	6.7108e-05
	1	693442519	693642519	30.7076	6.45325e-05
	1	767445023	767645023	937.738	1.4636e-05	Gb_27388;Gb_27394;Gb_27393
	1	767545026	767745026	14.953	0.000409336	Gb_27393;Gb_27387;Gb_27385
	1	788845747	789045747	12.9858	0.000181934	Gb_41559;Gb_16685;Gb_16686
	1	844047614	844247614	52.5192	0.00015714
	1	844247621	844447621	11.6851	0.000202693
	1	848347759	848547759	15.3095	0.000266336	Gb_32012
	1	870448507	870648507	13.5821	0.000194137	Gb_36560
	1	881148869	881348869	19.5751	0.000699077
	1	905349687	905549687	13.2316	0.000349482	Gb_08412;Gb_08408
	1	906149715	906349715	26.6969	0.000164095	Gb_11760
	1	938050794	938250794	12.1409	0.000284994	Gb_25300
	1	939050827	939250827	88.6278	8.96138e-05	Gb_17196
	1	957951467	958151467	26.8935	0.000773584	Gb_13468;Gb_13465
	1	960651558	960851558	21.4011	4.06045e-05	Gb_09019
	1	969251849	969451849	64.0947	7.4892e-05
	1	969451856	969651856	128.757	2.85064e-05
	1	969551859	969751859	12.6097	0.000608188
	1	969651863	969851863	150.095	2.21962e-05
	1	972451957	972651957	12.1728	0.000212899
	1	979352191	979552191	11.8291	0.00330565
	1	996352766	996552766	21.9467	5.90711e-05
	1	996452769	996652769	12.6248	0.000314562	Gb_28618
	1	996552773	996752773	14.226	0.00027552	Gb_28618
	1	1051254623	1051454623	15.0486	0.000213358
	1	1051354626	1051554626	253.3	5.96438e-05
	1	1100456287	1100656287	86.0728	0.000103996	Gb_38743
	1	1109056578	1109256578	14.8921	0.00026789	Gb_30666
	1	1115756805	1115956805	23.8313	0.00021574	Gb_21000
	1	1115856808	1116056808	47.3182	8.14152e-05
	2	15802804	16002804	13.0426	3.38113e-05
	2	15902819	16102819	34.5373	9.4918e-06
	2	16002834	16202834	16.2998	7.7557e-06
	2	43006894	43206894	14.9645	0.000381556
	2	50007947	50207947	12.7816	0.000122875
	2	100115482	100315482	15.2794	0.000524823	Gb_05912
	2	100215497	100415497	20.4649	0.000170704	Gb_05911
	2	103015918	103215918	34.0789	1.3393e-05	Gb_13753;Gb_13752
	2	103115933	103315933	22.0387	2.97023e-05	Gb_13753;Gb_13752
	2	128019678	128219678	54.9445	6.32692e-05
	2	128119693	128319693	82.6416	6.23061e-05
	2	131520204	131720204	14.0648	0.000957574	Gb_24615
	2	131720234	131920234	31.4822	0.000190741	Gb_33056;Gb_33054
	2	132820399	133020399	11.9494	0.00128337	Gb_29005
	2	133120445	133320445	21.8651	0.000267223	Gb_29004
	2	140321527	140521527	229.267	3.28017e-05
	2	140421542	140621542	259.513	5.15509e-05	Gb_23308
	2	158024189	158224189	17.7605	0.00114783	Gb_23651;Gb_23658;Gb_23659
	2	158124204	158324204	86.5232	1.05736e-05	Gb_23652
	2	190129017	190329017	14.8702	0.000922408
	2	192129318	192329318	24.8144	0.000368842	Gb_34272
	2	192229333	192429333	371.399	1.13878e-05
	2	192329348	192529348	15.8064	0.000332615	Gb_16517
	2	192429363	192629363	107.618	5.07711e-06	Gb_16517
	2	192529378	192729378	77.4734	7.63441e-05	Gb_16517
	2	193729558	193929558	110.946	9.59457e-06	Gb_18207
	2	193829573	194029573	526.841	9.20306e-06	Gb_18207
	2	193929588	194129588	41.7782	0.000359799
	2	194029603	194229603	1425.16	2.60936e-06
	2	194129618	194329618	1297.22	2.27092e-06	Gb_18209
	2	194229633	194429633	277.558	4.19473e-06	Gb_18209
	2	194329648	194529648	480.558	4.5251e-06	Gb_18206
	2	194429663	194629663	1819.4	3.20622e-06	Gb_18206
	2	194529679	194729679	108.222	0.00019209	Gb_18206
	2	198530280	198730280	19.8888	7.43216e-05	Gb_28723
	2	208231739	208431739	81.6622	0.000156196
	2	208331754	208531754	45.1333	0.000332852
	2	208431769	208631769	42.7145	0.000496127	Gb_18065
	2	208531784	208731784	152.341	2.91706e-05	Gb_18065
	2	208631799	208831799	26.6375	0.000220514
	2	208731814	208931814	20.0081	0.000634491	Gb_18066
	2	210532085	210732085	14.7441	0.000178625
	2	227834687	228034687	13.0721	0.000110118
	2	263740086	263940086	12.4445	0.00117641
	2	268740838	268940838	14.1486	0.000117102	Gb_00130
	2	294744748	294944748	26.8976	0.000510324	Gb_20604
	2	303746101	303946101	16.416	0.000482607	Gb_02809
	2	342051861	342251861	14.4572	0.00146002	Gb_16831
	2	346452523	346652523	79.9875	2.05168e-05	Gb_12492;Gb_01183
	2	352753470	352953470	14.9737	0.000723282	Gb_00416;Gb_00414
	2	352853485	353053485	27.2717	0.000120796
	2	353453576	353653576	16.7186	0.000353233	Gb_00415
	2	405861456	406061456	11.907	0.00055347	Gb_35418;Gb_35419
	2	436766103	436966103	38.01	0.00041254
	2	534280766	534480766	284.965	2.32163e-05	Gb_01978
	2	537781293	537981293	17.7606	0.000505017
	2	538081338	538281338	132.907	3.92952e-05
	2	539181503	539381503	19.665	9.01316e-05	Gb_05693;Gb_05691
	2	578787459	578987459	24.1116	0.000175004	Gb_39432
	2	578887474	579087474	49.3569	0.000128144
	2	582788060	582988060	15.0372	0.000380058
	2	585388451	585588451	16.7132	0.000699705
	2	585488466	585688466	16.796	0.0011238	Gb_11046
	2	597790316	597990316	12.2176	0.000522685	Gb_00477
	2	599490572	599690572	14.9454	0.000244	Gb_26592
	2	609392061	609592061	13.169	9.25902e-05	Gb_19560;Gb_19563
	2	634595850	634795850	14.7541	5.04858e-05	Gb_31282
	2	634995911	635195911	18.3156	7.52121e-05	Gb_31281
	2	635295956	635495956	18.6625	7.6434e-05
	2	635395971	635595971	26.9116	0.000206484	Gb_31280
	2	644497339	644697339	12.2171	0.000303408
	2	644597354	644797354	18.4094	0.000285752
	2	690604272	690804272	15.1517	5.59827e-05
	2	708706994	708906994	68.353	7.79552e-05	Gb_14570
	2	708807009	709007009	37.9964	9.85701e-05	Gb_14571;Gb_14579
	2	740311747	740511747	13.9527	9.69005e-05	Gb_15950
	2	742012002	742212002	86.8711	9.5081e-05
	2	742412063	742612063	57.8486	6.98464e-05	Gb_38210
	2	755914093	756114093	15.5595	0.000135225	Gb_20829;Gb_01654;Gb_01653;Gb_01652;Gb_01651
	2	756214138	756414138	36.0577	5.14061e-05	Gb_05258
	3	29703497	29903497	27.1605	0.00010862	Gb_24438;Gb_24434;Gb_24433
	3	29803508	30003508	276.663	1.03297e-05
	3	64707300	64907300	23.8468	0.000146431	Gb_33643;Gb_33644
	3	81109083	81309083	11.5722	0.000284932	Gb_26726
	3	111012332	111212332	12.6196	0.000307877
	3	115112778	115312778	12.7272	3.14541e-06
	3	115212788	115412788	23.6998	2.75335e-06	Gb_01428
	3	115312799	115512799	27.7456	2.73583e-06	Gb_01428
	3	115412810	115612810	22.7981	2.98837e-06
	3	115512821	115712821	17.8078	3.43435e-06	Gb_01427
	3	115612832	115812832	14.6698	3.9841e-06	Gb_01427;Gb_01432;Gb_01426
	3	115712843	115912843	12.657	4.75792e-06	Gb_01432;Gb_01426;Gb_01433;Gb_01431
	3	122613593	122813593	17.674	0.000187435	Gb_04284
	3	139915473	140115473	11.9049	0.000271021	Gb_03996;Gb_03997
	3	159417592	159617592	14.6247	0.000275682	Gb_08881;Gb_08888;Gb_08887
	3	173019070	173219070	44.3238	0.000178308
	3	192221156	192421156	13.5511	0.000269064	Gb_22989;Gb_22985
	3	192421178	192621178	34.628	0.000279353	Gb_22989;Gb_22988;Gb_22984
	3	193121254	193321254	40.827	0.000168178	Gb_22987;Gb_22983
	3	228025047	228225047	16.6067	0.000429437
	3	229525210	229725210	18.9819	0.000533352
	3	229725231	229925231	12.2879	0.00126749
	3	230425307	230625307	11.8573	0.00374894
	3	259728491	259928491	22.7436	0.00026333
	3	286731426	286931426	56.089	3.33316e-05	Gb_26847;Gb_26840
	3	286831436	287031436	70.3791	2.10666e-05
	3	286931447	287131447	31.9786	0.000108029
	3	378341380	378541380	41.8377	0.000291215
	3	394343119	394543119	15.7208	0.000290993	Gb_06495
	3	394543140	394743140	64.8946	3.8639e-05
	3	394643151	394843151	15.7933	0.00052723	Gb_21745
	3	394743162	394943162	13.3207	0.000641243	Gb_21745;Gb_21744
	3	394843173	395043173	21.7951	0.000200449	Gb_21744;Gb_21733
	3	402043955	402243955	18.9076	0.000325849
	3	405744358	405944358	58.0789	1.51887e-05	Gb_29807
	3	419845890	420045890	13.052	0.000120259	Gb_31951;Gb_31952;Gb_31950;Gb_31946
	3	429446933	429646933	21.9506	0.000114249
	3	432347248	432547248	50.3798	0.000139467
	3	474951878	475151878	16.1043	0.000249837	Gb_16174;Gb_16182
	3	541159072	541359072	23.5057	9.73878e-05
	3	554660539	554860539	61.1868	4.07777e-05	Gb_30940
	3	554960571	555160571	26.0189	2.1035e-05	Gb_30940
	3	555260604	555460604	21.5429	0.0011991
	3	582563571	582763571	17.0975	0.00129326	Gb_18515;Gb_18516
	3	584863821	585063821	12.1577	0.000153328	Gb_26800;Gb_26801;Gb_26802
	3	590864473	591064473	182.383	8.8288e-05	Gb_33024
	3	590964484	591164484	23.338	0.000846246
	3	591064494	591264494	314.094	1.19735e-05	Gb_14148
	3	591164505	591364505	11.8128	0.00167393	Gb_14148;Gb_14156;Gb_14147
	3	598865342	599065342	18.0419	0.000573065	Gb_16420;Gb_16419;Gb_16415
	3	657571721	657771721	67.1215	4.1074e-05
	3	659371917	659571917	17.9309	0.000164315	Gb_11873
	3	660772069	660972069	85.219	3.77975e-05	Gb_39883
	3	660872080	661072080	19.3503	6.67181e-05	Gb_39883;Gb_39882
	3	664272449	664472449	13.658	0.000579139
	3	674073514	674273514	28.0074	0.000272845	Gb_34167
	3	678273971	678473971	37.2235	8.98526e-05
	3	753082099	753282099	17.7523	0.0011237	Gb_10642
	3	753182110	753382110	38.0905	0.000387934
	4	31304315	31504315	12.5039	0.000207397
	4	32104418	32304418	16.7839	0.000268837
	4	33204558	33404558	19.4806	0.000356335
	4	34604736	34804736	47.9807	0.00020345	Gb_01872;Gb_01868
	4	74109776	74309776	17.6923	0.000134731
	4	76410069	76610069	20.2653	0.000272013
	4	76910133	77110133	25.609	0.000426253
	4	108614177	108814177	30.7622	0.000571676
	4	108714190	108914190	12.2949	0.000590049
	4	116715211	116915211	15.5512	0.000663246	Gb_26959
	4	122415938	122615938	12.3545	0.00109251	Gb_18937
	4	154420020	154620020	51.984	0.000142958	Gb_27971
	4	165921487	166121487	14.0951	0.000695174	Gb_02493
	4	171322176	171522176	12.2028	0.000850557	Gb_34326
	4	219428313	219628313	13.2065	0.000707402	Gb_40023;Gb_40026
	4	219528326	219728326	14.7931	0.000915725
	4	241531132	241731132	80.6551	3.13286e-05	Gb_22782;Gb_22780
	4	243631400	243831400	25.3454	0.000164498	Gb_36286
	4	260333531	260533531	11.4823	0.00111651
	4	274335317	274535317	16.6545	0.00164921
	4	322541466	322741466	11.5341	0.00105133
	4	360946365	361146365	12.8552	0.00112186
	4	365246914	365446914	19.263	0.000220244	Gb_21903;Gb_21913;Gb_21902
	4	373347947	373547947	11.4316	0.000301311	Gb_17461;Gb_17457;Gb_17456;Gb_17455;Gb_17454
	4	383249210	383449210	15.1403	0.000293559	Gb_01523
	4	383549248	383749248	20.9415	0.000179432	Gb_01521;Gb_01522
	4	431055308	431255308	39.0167	0.000132075	Gb_30681
	4	431155321	431355321	18.2301	0.000303549	Gb_30681
	4	431355347	431555347	37.5254	0.000288233	Gb_30682;Gb_30691
	4	442256737	442456737	18.641	0.000221635
	4	476961164	477161164	33.2997	5.85049e-05
	4	477361215	477561215	23.696	0.000219849	Gb_33467
	4	501264264	501464264	12.223	7.48049e-05
	4	544869827	545069827	13.5943	0.000476801	Gb_39552;Gb_39551
	4	598076614	598276614	22.0875	3.22614e-05
	4	607777851	607977851	184.638	1.81385e-05	Gb_06877
	4	673886284	674086284	37.2205	5.07722e-05
	4	687187981	687387981	24.4374	0.000117456	Gb_20357
	4	687287994	687487994	41.0601	9.4525e-05	Gb_20357
	4	707390558	707590558	39.8619	1.30913e-05	Gb_36835;Gb_36836
	4	714991528	715191528	39.3038	0.000111036	Gb_26366;Gb_26374
	4	736494271	736694271	12.0119	0.00015866	Gb_27551;Gb_27555;Gb_27556
	4	736594284	736794284	48.8175	6.57753e-05	Gb_27551;Gb_27556
	4	745395406	745595406	12.2088	0.000249898	Gb_33005
	5	50107842	50307842	21.8183	0.000403514
	5	54308487	54508487	13.3571	9.82679e-05	Gb_16695;Gb_16699;Gb_19845
	5	74811632	75011632	17.6709	6.31959e-05
	5	84813166	85013166	16.1742	0.000201748
	5	95814854	96014854	13.5372	0.000563296	Gb_28287
	5	183928372	184128372	28.9563	7.21708e-05	Gb_33121;Gb_33122
	5	184028387	184228387	14.6786	0.000511815
	5	187428909	187628909	29.7044	8.61291e-05
	5	219433819	219633819	14.6987	0.00107772
	5	219533834	219733834	30.6625	0.00039431
	5	221834187	222034187	11.6628	0.000707764	Gb_38679;Gb_38680
	5	235336259	235536259	19.3423	0.000262947	Gb_12505
	5	243937578	244137578	54.1399	0.000144915	Gb_18468
	5	244137609	244337609	70.1034	6.10988e-05
	5	244337640	244537640	21.1456	0.00050175	Gb_18467
	5	252338867	252538867	31.5375	4.61234e-05	Gb_23633;Gb_23635
	5	255339327	255539327	51.035	2.10142e-05	Gb_09670
	5	255439343	255639343	57.1722	5.51925e-05	Gb_09670
	5	267641215	267841215	17.2131	0.000711588
	5	315548564	315748564	28.9266	0.000176083	Gb_04841
	5	327150344	327350344	22.2105	4.6792e-05
	5	327250360	327450360	17.7673	0.000459508
	5	327450390	327650390	20.1042	9.53624e-05
	5	327650421	327850421	255.284	1.95422e-05
	5	336751817	336951817	11.5555	0.0015353
	5	346053244	346253244	13.5526	0.000518679
	5	358055085	358255085	25.803	2.22687e-06	Gb_20442
	5	358155101	358355101	232.587	1.08573e-06	Gb_20442;Gb_20441
	5	358255116	358455116	748.537	9.61468e-07	Gb_20442;Gb_20441
	5	358355132	358555132	1127.46	9.58569e-07	Gb_20440;Gb_20445
	5	358455147	358655147	1339.71	1.02333e-06	Gb_20440;Gb_20445
	5	358555162	358755162	1314.34	1.16397e-06	Gb_20440
	5	358655178	358855178	822.808	2.80268e-06
	5	358755193	358955193	115.207	3.1145e-05
	5	358855208	359055208	32.6869	0.000100255	Gb_04016
	5	359855362	360055362	17.7941	0.00031654	Gb_10865
	5	359955377	360155377	322.119	1.33948e-05	Gb_10865;Gb_34903
	5	376057847	376257847	14.6202	7.6492e-05
	5	384159090	384359090	25.6425	0.000119936	Gb_33674
	5	390260026	390460026	29.5679	3.35312e-06
	5	390360042	390560042	50.3843	3.02102e-06
	5	390460057	390660057	45.9033	3.30655e-06
	5	390560072	390760072	32.3514	3.89621e-06
	5	390660088	390860088	18.6569	5.16159e-06
	5	390760103	390960103	12.9163	7.41128e-06	Gb_20444;Gb_20439
	5	396560993	396760993	1280.98	7.70314e-06	Gb_26990;Gb_26989
	5	396661008	396861008	1004.74	7.45915e-06	Gb_26990;Gb_26989
	5	396761024	396961024	1891.74	7.37987e-06
	5	396861039	397061039	2584.65	7.27366e-06
	5	396961054	397161054	13.8183	0.00379183	Gb_16908
	5	398761330	398961330	26.4842	0.000462915	Gb_16900
	5	429266010	429466010	25.5221	0.000219285
	5	498276597	498476597	16.0528	0.000491956	Gb_39689
	5	498676659	498876659	21.3789	0.000243687
	5	518079635	518279635	13.8214	0.00159958	Gb_05859;Gb_05858
	5	568187323	568387323	22.1983	0.000517199
	5	632797235	632997235	51.9088	0.0001085	Gb_34729
	6	28103853	28303853	17.3091	0.000207501	Gb_23702;Gb_23694;Gb_23695
	6	36204841	36404841	30.9322	0.000148053	Gb_03273;Gb_03274
	6	139417418	139617418	13.159	0.000209654
	6	197024438	197224438	14.3111	0.000525562	Gb_14043;Gb_14038
	6	209025901	209225901	15.9808	0.000319063	Gb_12430;Gb_12438
	6	223227631	223427631	28.2703	0.000143441	Gb_16543;Gb_16574
	6	245230312	245430312	57.4882	5.18617e-05
	6	254231409	254431409	37.9688	6.87118e-05
	6	256131641	256331641	78.296	2.18651e-05	Gb_41533;Gb_41545;Gb_41544
	6	256231653	256431653	66.3076	3.52419e-05	Gb_41545;Gb_41544;Gb_41543
	6	256331665	256531665	53.4928	6.01069e-05	Gb_41543;Gb_41542
	6	303237381	303437381	18.1427	0.000449376
	6	352443377	352643377	13.6201	0.000292312
	6	352543390	352743390	51.2373	0.000114891	Gb_23070
	6	352643402	352843402	15.0404	0.00218773	Gb_23070;Gb_23071;Gb_23079
	6	352743414	352943414	21.8585	0.000383816	Gb_23071;Gb_23079
	6	352943438	353143438	14.2408	0.000939215
	6	353043451	353243451	31.4068	0.000810451	Gb_23080
	6	378146510	378346510	60.482	3.9056e-05	Gb_07051;Gb_07052
	6	388647789	388847789	14.4812	0.000357954	Gb_30361
	6	389747923	389947923	13.639	0.000217671	Gb_30359
	6	403049544	403249544	16.7209	0.000261761
	6	481559112	481759112	12.9321	0.000384398
	6	481759136	481959136	45.9621	0.000129614
	6	486859757	487059757	19.699	0.000122563
	6	487559843	487759843	16.6738	0.000362428	Gb_21329
	6	487859879	488059879	12.6754	0.00181069
	6	507062219	507262219	195.728	0.000152408	Gb_22485
	6	507362256	507562256	217.072	5.8944e-05
	6	507462268	507662268	125.548	1.68128e-05	Gb_08640;Gb_08638;Gb_08637
	6	595072944	595272944	13.6347	0.000458356
	6	595172957	595372957	25.6856	0.000119674	Gb_34666
	6	600573615	600773615	15.8004	0.000242052	Gb_19483
	6	600773639	600973639	34.967	0.000253412
	6	601473724	601673724	101.951	7.74957e-05	Gb_19484
	6	601573737	601773737	18.5983	0.000732974	Gb_19484
	6	608074529	608274529	18.8128	0.00017766
	6	608174541	608374541	18.2313	0.000761292
	6	638678258	638878258	15.1517	8.53231e-05
	6	640078429	640278429	17.7361	6.12231e-05
	6	640178441	640378441	18.3598	0.00184999	Gb_26105
	6	640378465	640578465	76.698	0.000133881
	6	640478477	640678477	11.8113	0.00663981
	6	640578490	640778490	15.729	0.0024621	Gb_26106;Gb_26113
	6	640678502	640878502	347.431	1.6252e-05	Gb_26106;Gb_26113
	6	640978538	641178538	103.913	2.26905e-05
	6	641078551	641278551	28.9583	0.000112602
	6	641278575	641478575	97.3895	4.77985e-05
	6	641378587	641578587	301.503	1.43769e-05
	6	641478599	641678599	62.2109	3.40062e-05
	6	666381634	666581634	34.4703	0.000145965	Gb_25519
	6	691884742	692084742	19.2758	0.000131666	Gb_17089;Gb_17090
	7	10001824	10201824	11.9536	0.000362649
	7	15002719	15202719	21.2685	0.000238761	Gb_28261;Gb_28260;Gb_28259
	7	51609267	51809267	49.7687	7.19924e-05	Gb_27449;Gb_27450
	7	55609983	55809983	34.4248	0.000467121	Gb_23570
	7	58610519	58810519	15.4223	0.000389703
	7	69112398	69312398	55.3186	6.01049e-05
	7	154927748	155127748	34.7215	0.000109672
	7	155027766	155227766	111.723	6.39766e-05	Gb_37205;Gb_37201;Gb_37202
	7	160828804	161028804	18.5437	0.000158706
	7	235342132	235542132	58.1354	3.3074e-05	Gb_32323
	7	235642186	235842186	20.069	0.000239661	Gb_32322
	7	236042257	236242257	72.6291	4.50769e-05
	7	236242293	236442293	82.4437	4.53233e-05
	7	268848125	269048125	28.1207	0.000164439	Gb_34537
	7	272448769	272648769	11.819	0.000235516	Gb_07544
	7	357163923	357363923	13.5692	0.000675647
	7	405972653	406172653	33.5262	0.000115111	Gb_17452;Gb_17449
	7	427876571	428076571	22.7821	6.78658e-05	Gb_30581;Gb_30579
	7	448580275	448780275	19.7916	0.000354347
	7	492588147	492788147	14.8055	0.000611345	Gb_40918;Gb_40909;Gb_40910;Gb_40919;Gb_40920
	7	495088594	495288594	21.6056	4.8718e-05
	7	505290419	505490419	47.5302	0.000188159
	7	524293818	524493818	36.104	0.000110518
	7	555699436	555899436	22.5472	0.00025214	Gb_37459;Gb_37460
	7	562900724	563100724	26.2984	0.000280304
	7	563200778	563400778	16.6437	0.000182448	Gb_27567;Gb_27572
	7	618210617	618410617	17.3828	0.000214589	Gb_30957
	7	631813050	632013050	14.9508	0.000123799
	7	634213480	634413480	87.7613	3.36389e-06	Gb_07120
	7	634313498	634513498	39.779	2.30398e-06	Gb_07120
	7	651016485	651216485	11.4511	0.000531767	Gb_03962;Gb_03944;Gb_03943;Gb_03961
	7	672120260	672320260	15.6296	0.000109739
	7	689523373	689723373	21.8251	0.000830651	Gb_17666;Gb_17665
	7	690223499	690423499	12.7613	0.00124717	Gb_17671
	7	690323516	690523516	11.9283	0.000368793
	7	690423534	690623534	26.1705	0.000197739	Gb_17664
	7	699525162	699725162	69.039	5.68802e-05
	7	699825216	700025216	311.531	4.35116e-06	Gb_01284;Gb_01283;Gb_01281;Gb_01282
	7	699925234	700125234	15.2754	0.000561621	Gb_01281;Gb_01282
	7	700125270	700325270	66.149	3.23601e-05
	8	37204054	37404054	151.286	1.87087e-05	Gb_35278;Gb_35279;Gb_35266;Gb_35267;Gb_35280;Gb_35268
	8	37304065	37504065	26.9842	0.000112131	Gb_35267;Gb_35280;Gb_35268;Gb_35269;Gb_35281
	8	37404075	37604075	103.29	4.01709e-05	Gb_35269;Gb_35281;Gb_35270
	8	61406593	61606593	12.884	0.00336103	Gb_17756
	8	141114955	141314955	23.7641	1.47099e-05
	8	156316550	156516550	579.94	3.39377e-05	Gb_03067;Gb_00751;Gb_00753
	8	172818281	173018281	24.3954	0.00032801
	8	182719320	182919320	11.6548	0.00032156	Gb_35498;Gb_35500
	8	186419708	186619708	21.5075	0.000154203	Gb_31894
	8	193620464	193820464	12.8904	0.0009403	Gb_06615
	8	218823108	219023108	28.5434	0.000560347	Gb_39302
	8	218923118	219123118	466.647	5.67883e-06
	8	219023129	219223129	1178.4	4.75615e-06	Gb_39299;Gb_39300
	8	219223150	219423150	229.992	1.76568e-05	Gb_39303
	8	219323160	219523160	155.895	7.75553e-05
	8	219423171	219623171	315.438	3.11204e-05	Gb_39304
	8	219523181	219723181	563.068	5.79946e-06	Gb_39304
	8	222023444	222223444	14.3874	0.000414807	Gb_01366;Gb_01368
	8	228224094	228424094	20.9648	0.00017974
	8	228424115	228624115	11.9831	0.000372608
	8	228624136	228824136	12.8602	0.000277038	Gb_22091;Gb_22093;Gb_22092
	8	230224304	230424304	17.8217	0.00167993	Gb_24677
	8	230524335	230724335	12.9543	0.000268916	Gb_03622;Gb_03620;Gb_17564
	8	231624451	231824451	106.618	6.85236e-05
	8	232324524	232524524	83.3837	5.2417e-05
	8	232424535	232624535	94.9511	6.41151e-05
	8	232624556	232824556	40.1216	4.10997e-05
	8	232824577	233024577	27.0368	0.000590156
	8	233224619	233424619	72.8654	5.92766e-05	Gb_30337;Gb_30336;Gb_30335;Gb_30334
	8	233324629	233524629	16.2059	0.000303494	Gb_30336;Gb_30335;Gb_30334
	8	233624661	233824661	28.1036	0.000222038	Gb_30334;Gb_30333;Gb_30332
	8	234224724	234424724	79.8118	5.95556e-05
	8	265327987	265527987	14.404	0.000227576
	8	265728029	265928029	56.8513	5.87345e-05
	8	308932561	309132561	14.3402	0.0013779
	8	406742823	406942823	13.7386	0.000594228	Gb_40621;Gb_40622
	8	430045267	430245267	12.9555	0.000344694	Gb_37742;Gb_37743
	8	431145383	431345383	226.572	2.91414e-05	Gb_37733
	8	431245393	431445393	27.4028	0.00065134
	8	432145488	432345488	13.9493	0.000481629	Gb_37746
	8	470549517	470749517	17.6364	0.000248059	Gb_35305;Gb_35304;Gb_35296;Gb_35295;Gb_35294;Gb_35303;Gb_35302
	8	486351175	486551175	16.8607	2.43531e-05	Gb_07710
	8	486451185	486651185	35.2329	9.75688e-06	Gb_07710
	8	486551195	486751195	46.1713	6.31197e-06
	8	486651206	486851206	51.0741	4.80719e-06
	8	486751216	486951216	52.4961	3.9875e-06
	8	486851227	487051227	39.2402	3.82836e-06
	8	486951237	487151237	15.8161	4.35484e-06
	8	515254207	515454207	290.312	4.39411e-05
	8	520854794	521054794	19.7961	0.000292477
	8	555658446	555858446	35.1561	5.60827e-05	Gb_41050;Gb_41049
	8	555858467	556058467	19.0026	0.000302955	Gb_41048;Gb_41047;Gb_41046
	8	661369536	661569536	29.706	6.09533e-05	Gb_35630
	8	661569557	661769557	49.6885	0.000144338
	8	672170669	672370669	24.5219	0.000621969
	8	672270679	672470679	548.554	9.39407e-06
	8	677871267	678071267	229.586	3.48024e-05	Gb_14193;Gb_14194
	8	678971382	679171382	11.5137	0.00117626	Gb_39210
	9	146811805	147011805	16.5515	0.000123659	Gb_18401;Gb_18400
	9	196515765	196715765	14.2097	0.000692574
	9	196615773	196815773	26.7669	0.000166156	Gb_33893
	9	196815789	197015789	39.3592	0.00014003	Gb_33893
	9	207016602	207216602	15.7697	0.00145088
	9	207716658	207916658	12.8002	0.000361683
	9	209116769	209316769	14.6516	0.000311217	Gb_18562
	9	214117168	214317168	14.3282	0.000506774
	9	244319574	244519574	30.9537	0.000146743	Gb_31502;Gb_31507;Gb_31501
	9	250120036	250320036	17.5475	0.000143443	Gb_41344
	9	283222674	283422674	32.8998	6.2575e-05	Gb_20751;Gb_20728
	9	307224586	307424586	16.6788	0.000366467	Gb_20754
	9	377930220	378130220	13.8551	0.000459784	Gb_34205;Gb_34204
	9	381230483	381430483	134.222	2.13417e-05	Gb_34038;Gb_34043;Gb_34044;Gb_34039
	9	381330491	381530491	209.224	8.65998e-06	Gb_34044;Gb_34039
	9	381430499	381630499	325.028	1.29176e-05	Gb_34045
	9	386830930	387030930	14.6114	0.000442795
	9	393331448	393531448	86.2832	1.54227e-05	Gb_09778;Gb_09790
	9	393531464	393731464	28.6666	0.000102191
	9	393931495	394131495	13.006	7.6625e-05	Gb_09776
	9	394131511	394331511	25.406	0.000140535
	9	394231519	394431519	20.3437	0.00014944	Gb_09788;Gb_09787
	9	394431535	394631535	48.2339	0.000100076	Gb_09786;Gb_09775
	9	433734667	433934667	63.5512	2.6947e-05	Gb_36444
	9	441535289	441735289	12.0888	8.52901e-05	Gb_17865
	9	441835312	442035312	15.9639	3.63822e-05	Gb_17865;Gb_17856;Gb_17855
	9	458836667	459036667	21.8019	0.000444666
	9	462436954	462636954	26.76	0.000352911	Gb_23124;Gb_23128
	9	473337823	473537823	20.6342	0.00152104	Gb_38676;Gb_38665
	9	491839297	492039297	35.3502	0.00011277	Gb_26154;Gb_26155
	9	544443488	544643488	132.609	5.09693e-05	Gb_19067
	9	578046166	578246166	28.6996	0.000186461	Gb_17568
	9	600647967	600847967	34.7788	5.03984e-05
	9	609348660	609548660	11.6844	0.000282076	Gb_24021;Gb_24023
	9	623449784	623649784	13.8541	0.000539174
	9	648451776	648651776	67.6838	2.66618e-05
	9	659152629	659352629	25.0318	0.000190905	Gb_02959
	9	664653067	664853067	113.065	0.000107366	Gb_19744;Gb_19743
	9	664953091	665153091	30.6328	0.000899809
	9	665753154	665953154	58.824	0.000135329	Gb_39786;Gb_39790;Gb_39787
	9	674753872	674953872	30.2754	0.000119466
	9	677354079	677554079	16.9606	0.000523405	Gb_17013
	9	677454087	677654087	15.0155	0.000145065	Gb_17013
	10	73011613	73211613	27.4044	0.000379573	Gb_11324
	10	77912390	78112390	23.3717	2.4512e-05
	10	78012405	78212405	78.6567	7.13353e-06
	10	78112421	78312421	115.999	4.36601e-06
	10	78212437	78412437	138.284	3.14712e-06
	10	78312453	78512453	164.453	2.44726e-06	Gb_38327;Gb_38321
	10	78412469	78612469	181.198	2.09787e-06	Gb_38327;Gb_38321
	10	78512485	78712485	167.404	1.9336e-06	Gb_38320
	10	78612501	78812501	122.531	1.94468e-06	Gb_38320;Gb_38319
	10	78712516	78912516	77.1255	2.23297e-06	Gb_38320;Gb_38319;Gb_38318;Gb_38326
	10	78812532	79012532	198.08	1.03404e-06	Gb_38318;Gb_38326
	10	78912548	79112548	399.113	9.61225e-07
	10	79012564	79212564	536.731	9.30487e-07	Gb_38317
	10	79112580	79312580	543.715	9.69683e-07	Gb_38317
	10	79212596	79412596	401.286	1.1559e-06
	10	79312611	79512611	199.085	1.55967e-06	Gb_38325;Gb_38316
	10	79412627	79612627	75.4425	4.61585e-06	Gb_38325;Gb_38316
	10	79512643	79712643	73.3373	1.13177e-05	Gb_38325;Gb_38316
	10	166426411	166626411	17.5134	0.000452543	Gb_19279;Gb_19283;Gb_19280
	10	166626443	166826443	41.593	0.000206303
	10	221035062	221235062	21.9975	0.000122145
	10	237737708	237937708	20.1515	0.000207349
	10	299047420	299247420	15.0767	0.000344764	Gb_32706
	10	304048212	304248212	17.7474	9.56755e-05
	10	311149337	311349337	13.1723	0.000696273
	10	328252047	328452047	24.007	0.000256363
	10	332852775	333052775	14.1227	0.000632143
	10	382960713	383160713	19.6028	0.0010064	Gb_00806
	10	425167399	425367399	13.4509	0.000142314
	10	432568572	432768572	17.6594	0.000454506	Gb_18649
	10	462573325	462773325	13.8562	0.000610531	Gb_39317;Gb_39318
	10	470274545	470474545	15.8522	0.000412565	Gb_38394
	10	470674608	470874608	83.8247	3.91676e-05
	10	508380581	508580581	116.016	2.42529e-05	Gb_39905;Gb_39900
	10	557488360	557688360	15.2969	2.16262e-06
	10	557588376	557788376	18.6594	2.14124e-06
	10	557688392	557888392	18.871	2.16777e-06
	10	557788408	557988408	15.964	2.25328e-06
	10	558688551	558888551	19.8239	2.01475e-06	Gb_09511
	10	558788566	558988566	43.4962	2.67095e-06	Gb_09511;Gb_09506
	10	558888582	559088582	70.3863	4.04912e-06	Gb_09506;Gb_09505;Gb_09510
	10	558988598	559188598	57.7676	9.68839e-06	Gb_09505;Gb_09510
	10	605095902	605295902	22.9585	6.15427e-05	Gb_06734
	10	609296567	609496567	17.9072	0.000707438
	10	667505789	667705789	14.1631	0.00034049	Gb_07354;Gb_07357;Gb_23886
	10	674606913	674806913	17.9503	0.000204276	Gb_31273;Gb_31275;Gb_31272
	11	70206782	70406782	31.1282	8.33981e-05
	11	72406993	72606993	17.3212	0.000219307	Gb_33608
	11	72507002	72707002	17.9842	0.000428944	Gb_33608
	11	149514377	149714377	11.5137	0.00174744
	11	183517634	183717634	70.8007	0.000139807	Gb_20973;Gb_20974
	11	183617644	183817644	294.3	2.24552e-05	Gb_20974;Gb_20975;Gb_20983
	11	208720048	208920048	11.9274	0.00081683
	11	231322212	231522212	218.686	1.30175e-05	Gb_14218
	11	242723304	242923304	14.3176	0.000206886
	11	259524913	259724913	36.8018	0.000100665
	11	259724932	259924932	24.0831	0.000226276
	11	260425000	260625000	23.2368	0.000177676	Gb_01023
	11	288227662	288427662	26.7221	8.80055e-05	Gb_19140
	11	288427681	288627681	358.427	2.85973e-06	Gb_01842
	11	288527691	288727691	1375.11	3.00712e-06	Gb_01842
	11	288627701	288827701	977.924	4.87132e-06
	11	288827720	289027720	100.261	4.79922e-05	Gb_01843;Gb_01844
	11	288927729	289127729	466.191	8.89902e-06	Gb_01844
	11	289027739	289227739	1051.74	3.11496e-06
	11	289127748	289327748	1650.15	2.21023e-06
	11	289227758	289427758	205.395	1.09527e-05
	11	289327768	289527768	892.267	1.92119e-06
	11	289427777	289627777	1645.33	1.55418e-06
	11	289527787	289727787	165.565	0.000143086
	11	289627796	289827796	153.122	4.4102e-05
	11	289727806	289927806	59.9093	0.000110308
	11	289827815	290027815	460.344	3.43631e-06
	11	290227854	290427854	19.8116	0.000284434	Gb_31683
	11	290727902	290927902	190.654	2.8352e-05
	11	290827911	291027911	130.103	6.38183e-05
	11	290927921	291127921	177.867	5.30571e-06	Gb_20406;Gb_20405
	11	292228045	292428045	21.2365	2.25588e-06	Gb_24117;Gb_24116
	11	292328055	292528055	448.673	3.02697e-06	Gb_24117;Gb_24116
	11	292528074	292728074	135.562	1.54406e-05	Gb_24114
	11	292728093	292928093	459.214	5.9909e-06	Gb_24115;Gb_24113
	11	292828103	293028103	130.371	3.11269e-05	Gb_24115;Gb_24113
	11	292928112	293128112	209.567	2.07069e-05
	11	296228428	296428428	70.6651	1.38572e-05	Gb_08877
	11	296328438	296528438	270.381	0.000127377
	11	296428448	296628448	2029.41	6.09135e-06	Gb_21036;Gb_21037;Gb_21035
	11	296528457	296728457	962.03	1.14734e-05	Gb_21036;Gb_21037;Gb_21035
	11	296628467	296828467	7601.44	1.84125e-06	Gb_08916
	11	296728476	296928476	6789.61	2.09059e-06	Gb_08916
	11	296928496	297128496	735.65	2.13336e-05
	11	297028505	297228505	5375.98	1.70121e-06	Gb_36251
	11	297128515	297328515	9288.28	9.38273e-07	Gb_36251
	11	297228524	297428524	9436.78	7.96603e-07
	11	297328534	297528534	10559.6	7.31419e-07	Gb_36252
	11	297428543	297628543	5760.87	7.85082e-07	Gb_36252
	11	297628563	297828563	2727.01	9.64849e-07
	11	297728572	297928572	1837.93	1.08698e-06
	11	297828582	298028582	547.061	1.53508e-05
	11	297928591	298128591	122.715	3.00236e-05	Gb_36253
	11	298028601	298228601	52.8152	0.000242163	Gb_36253;Gb_36260
	11	298228620	298428620	900.717	7.23881e-07	Gb_36260
	11	298428639	298628639	3178.59	5.10607e-07	Gb_36254;Gb_36261
	11	298528649	298728649	5162.23	4.37092e-07	Gb_36254;Gb_36261
	11	298628658	298828658	4078.79	4.3823e-07	Gb_36255
	11	298728668	298928668	1685.32	4.70358e-07	Gb_36255
	11	298828678	299028678	182.161	5.50648e-07
	11	298928687	299128687	1247.41	7.20466e-07	Gb_36256
	11	299028697	299228697	42.737	0.000276422	Gb_36256
	11	299128706	299328706	612.287	7.3125e-06
	11	299228716	299428716	798.269	5.88258e-06
	11	299428735	299628735	203.982	6.44031e-05
	11	299528745	299728745	1998.5	3.53668e-07	Gb_36262
	11	299628754	299828754	6859.89	2.32535e-07	Gb_36262
	11	299728764	299928764	6798.23	2.09396e-07	Gb_36257
	11	299828773	300028773	7276.86	1.93079e-07	Gb_36257
	11	299928783	300128783	8474.1	1.8345e-07	Gb_36258
	11	300028792	300228792	10720.6	1.7695e-07	Gb_36258
	11	300128802	300328802	10362.4	1.70283e-07	Gb_36258
	11	300228812	300428812	9966.02	1.69062e-07	Gb_36258
	11	300328821	300528821	7544.44	1.64377e-07	Gb_36258
	11	300428831	300628831	3953.48	1.61217e-07	Gb_36258
	11	300528840	300728840	1847.6	1.58532e-07
	11	300628850	300828850	2535.8	1.5732e-07
	11	300728860	300928860	2286.81	1.55491e-07	Gb_36259;Gb_36264
	11	300828869	301028869	4499.4	1.53031e-07	Gb_36259;Gb_36264;Gb_36265
	11	300928879	301128879	6642.84	1.50962e-07	Gb_36265
	11	301028888	301228888	8238.66	1.47594e-07	Gb_36265
	11	301128898	301328898	8565.83	1.49931e-07	Gb_36265
	11	301228907	301428907	9154.75	1.4988e-07	Gb_36265
	11	301328917	301528917	8098.05	1.51745e-07	Gb_36265
	11	301428927	301628927	4852.21	1.58011e-07	Gb_36265
	11	301528936	301728936	2232.69	1.66013e-07	Gb_36266
	11	301628946	301828946	232.821	1.82331e-07	Gb_36266;Gb_36267
	11	301728955	301928955	151.764	1.30665e-05	Gb_36267;Gb_36268
	11	301828965	302028965	875.236	2.51291e-07	Gb_36268
	11	301928974	302128974	2940.62	2.92279e-07	Gb_36268
	11	302028984	302228984	923.297	6.87094e-07
	11	302128994	302328994	1829.7	1.18477e-06
	11	302229003	302429003	1568.5	2.23529e-06
	11	302329013	302529013	80.7546	9.38485e-05	Gb_18329
	11	302429022	302629022	2594.06	3.84894e-06	Gb_18329
	11	302529032	302729032	2110.56	5.23549e-06
	11	302629041	302829041	1460.55	4.2251e-06	Gb_12482
	11	302729051	302929051	3002.81	1.45138e-06	Gb_12482
	11	302829061	303029061	2039.26	1.06997e-06	Gb_12483;Gb_12484;Gb_12485
	11	302929070	303129070	1000.05	1.02068e-06	Gb_12483;Gb_12484;Gb_12485
	11	303029080	303229080	2119.86	8.75527e-07	Gb_12035;Gb_12036
	11	303129089	303329089	2656.63	9.00902e-07	Gb_12035;Gb_12036
	11	303229099	303429099	2732.4	7.52533e-07	Gb_09276
	11	303329109	303529109	4284.91	5.3685e-07	Gb_09276
	11	303429118	303629118	4666.54	5.70602e-07
	11	303529128	303729128	684.183	7.75542e-07	Gb_09277
	11	303629137	303829137	675.866	9.33516e-07	Gb_09277;Gb_00346;Gb_00338;Gb_00345
	11	303729147	303929147	1382.82	1.06515e-06	Gb_00346;Gb_00338;Gb_00345
	11	303829156	304029156	137.22	1.53185e-05
	11	303929166	304129166	1828.55	2.15161e-06	Gb_00344
	11	304029176	304229176	1313.55	3.14867e-06	Gb_00344;Gb_00343;Gb_00337
	11	304129185	304329185	71.4087	8.90122e-05	Gb_00343;Gb_00337
	11	304229195	304429195	538.806	6.75227e-06
	11	304329204	304529204	1071.45	2.91166e-06	Gb_00342;Gb_00341
	11	304429214	304629214	129.819	1.71238e-06	Gb_00342;Gb_00341;Gb_00340
	11	305029271	305229271	18.4431	0.00023138
	11	305129281	305329281	187.551	1.51025e-05
	11	305229291	305429291	78.7561	2.63625e-05
	11	305329300	305529300	173.201	6.61831e-06	Gb_05353
	11	305529319	305729319	1491.38	2.26622e-06
	11	305629329	305829329	3780.78	1.91245e-07	Gb_05351;Gb_05352
	11	305729338	305929338	9976.74	1.70557e-07	Gb_05351;Gb_05352
	11	305829348	306029348	7925.63	1.65268e-07	Gb_05351
	11	305929358	306129358	7881.49	1.62965e-07	Gb_05350
	11	306029367	306229367	9634.45	1.57079e-07	Gb_05350;Gb_05349;Gb_05348
	11	306129377	306329377	8067.93	1.59092e-07	Gb_05349;Gb_05348
	11	306229386	306429386	8658.8	1.59404e-07
	11	306329396	306529396	8898.07	1.5872e-07
	11	306429405	306629405	6258.26	1.61927e-07	Gb_05347
	11	306529415	306729415	4874.5	1.68621e-07	Gb_05347;Gb_05346
	11	306629425	306829425	6312.23	1.7594e-07	Gb_05346
	11	306729434	306929434	2908.33	1.91753e-07	Gb_27271
	11	306829444	307029444	296.76	1.22015e-05	Gb_27271
	11	307029463	307229463	464.889	1.9448e-06
	11	307429501	307629501	204.781	3.01947e-06	Gb_27270
	11	307529511	307729511	290.678	3.72785e-06	Gb_27270;Gb_27269
	11	307629520	307829520	51.2787	8.58348e-05	Gb_27269;Gb_27274
	11	307729530	307929530	123.249	2.34298e-05	Gb_27274;Gb_27273
	11	307829540	308029540	94.5849	2.08566e-05	Gb_27273;Gb_27268
	11	307929549	308129549	7364.47	1.19365e-07	Gb_27268;Gb_27272
	11	308029559	308229559	11832.5	1.13857e-07	Gb_27272
	11	308129568	308329568	17184.2	1.10084e-07	Gb_27375
	11	308229578	308429578	22303	1.06467e-07	Gb_27375
	11	308329587	308529587	25344.6	1.03799e-07	Gb_27375;Gb_04717;Gb_04716;Gb_04715
	11	308429597	308629597	25309	1.02817e-07	Gb_27375;Gb_04717;Gb_04716;Gb_04715;Gb_04714;Gb_04718
	11	308529607	308729607	24131.4	1.03948e-07	Gb_04714;Gb_04718
	11	308629616	308829616	22431	1.01523e-07
	11	308729626	308929626	21648.5	1.04341e-07
	11	308829635	309029635	20192	1.05195e-07
	11	308929645	309129645	19328.2	1.04997e-07	Gb_12758
	11	309029654	309229654	21435.3	1.06316e-07	Gb_12758
	11	309129664	309329664	20165.2	1.0554e-07	Gb_12758
	11	309229674	309429674	14609	1.08414e-07	Gb_12758;Gb_12757
	11	309329683	309529683	9887.36	1.09723e-07	Gb_12757
	11	309429693	309629693	8872.38	1.13642e-07	Gb_12757;Gb_12756
	11	309529702	309729702	7434.91	1.13931e-07	Gb_12756
	11	309729722	309929722	8177.9	1.20016e-07	Gb_12754
	11	309829731	310029731	12988.7	1.2222e-07	Gb_12754
	11	309929741	310129741	13502	1.26643e-07	Gb_12754
	11	310029750	310229750	10668.3	1.35543e-07	Gb_12754
	11	310129760	310329760	7173.49	1.50639e-07	Gb_12751;Gb_12753
	11	310229769	310429769	3450.48	3.25251e-07	Gb_12751;Gb_12753
	11	310329779	310529779	2186.57	1.00788e-06
	11	310429789	310629789	2961.29	1.21729e-06	Gb_12752
	11	310529798	310729798	27.2179	0.00123458	Gb_12752
	11	310629808	310829808	1617.99	4.61655e-06
	11	310729817	310929817	3962.06	1.26138e-06
	11	310829827	311029827	5487.94	9.30319e-07	Gb_21496
	11	310929836	311129836	3848	9.26095e-07	Gb_21496;Gb_21491;Gb_21495
	11	311029846	311229846	6894.37	9.17326e-07	Gb_21491;Gb_21495;Gb_21494
	11	311129856	311329856	3765.19	1.42316e-06	Gb_21494
	11	311229865	311429865	498.83	8.00678e-06
	11	311329875	311529875	1239	1.41588e-06	Gb_21493
	11	311429884	311629884	1614.9	1.45235e-06	Gb_21493
	11	311529894	311729894	2926.22	1.30498e-06
	11	311629904	311829904	1679.49	1.42752e-06
	11	311729913	311929913	803.534	4.77881e-06
	11	311829923	312029923	286.392	8.84596e-06	Gb_21490
	11	311929932	312129932	3333.04	7.83407e-07	Gb_21490
	11	312029942	312229942	7400.29	3.27061e-07	Gb_21490
	11	312129951	312329951	11329.9	1.7489e-07	Gb_21490
	11	312229961	312429961	15849.2	1.37915e-07	Gb_21490;Gb_21489
	11	312329971	312529971	17196.5	1.29487e-07	Gb_21489
	11	312429980	312629980	15615.3	1.20953e-07	Gb_21489
	11	312529990	312729990	15819.4	1.18276e-07
	11	312629999	312829999	15605.2	1.15798e-07	Gb_21488;Gb_21492
	11	312730009	312930009	14649	1.15893e-07	Gb_21488;Gb_21492;Gb_11355;Gb_11354;Gb_11356
	11	312830018	313030018	16144.5	1.1563e-07	Gb_11355;Gb_11354;Gb_11356
	11	312930028	313130028	15707.5	1.14551e-07
	11	313030038	313230038	14249.3	1.13909e-07
	11	313130047	313330047	13824.4	1.14552e-07
	11	313230057	313430057	10707.9	1.15728e-07
	11	313330066	313530066	9260.24	1.2166e-07	Gb_04748
	11	313430076	313630076	6361.19	1.20284e-07	Gb_04748
	11	313530086	313730086	1598.8	1.27071e-07
	11	313630095	313830095	235.862	1.2379e-05	Gb_04749;Gb_04751;Gb_04750
	11	313730105	313930105	711.517	1.28909e-05	Gb_04749;Gb_04751;Gb_04750;Gb_14081;Gb_14080;Gb_14082
	11	313830114	314030114	338.735	4.42447e-06	Gb_14081;Gb_14080;Gb_14082
	11	313930124	314130124	497.903	2.10339e-06
	11	314030133	314230133	647.627	1.84568e-06	Gb_14083
	11	314130143	314330143	218.166	1.66139e-06	Gb_14083
	11	314330162	314530162	334.869	1.3015e-07
	11	314430172	314630172	3911.26	1.31724e-07	Gb_38270
	11	314530181	314730181	9106.37	1.2862e-07	Gb_38270;Gb_38279;Gb_38278;Gb_38276
	11	314630191	314830191	12105.8	1.26218e-07	Gb_38279;Gb_38278;Gb_38276;Gb_38277;Gb_38275
	11	314730200	314930200	11664.2	1.29284e-07	Gb_38277;Gb_38275;Gb_38274
	11	314830210	315030210	8265.36	1.31087e-07	Gb_38274
	11	314930220	315130220	7790.05	1.31699e-07	Gb_38273;Gb_38269
	11	315030229	315230229	5621.76	1.33863e-07	Gb_38273;Gb_38269
	11	315130239	315330239	3694.25	1.35368e-07	Gb_38272
	11	315330258	315530258	2217.57	1.43389e-07	Gb_38271;Gb_38268
	11	315430267	315630267	3526.45	1.4652e-07	Gb_38271;Gb_38268
	11	315530277	315730277	1675.82	1.52312e-07	Gb_38267
	11	315630287	315830287	646.206	1.62215e-07	Gb_38267
	11	315730296	315930296	1574.81	1.68887e-07
	11	315830306	316030306	2768.59	1.7615e-07	Gb_11158
	11	315930315	316130315	41.0119	2.11062e-05	Gb_11158
	11	316230344	316430344	12.7091	0.000390354	Gb_26523
	11	316630382	316830382	46.0705	1.3826e-05	Gb_26524
	11	316730392	316930392	23.6944	0.00014511	Gb_26524
	11	317030421	317230421	28.3143	1.50102e-05	Gb_26524;Gb_26527
	11	317230440	317430440	45.0463	2.95372e-05
	11	317330449	317530449	36.4983	6.46135e-06
	11	317530469	317730469	2794.64	1.69102e-07
	11	317630478	317830478	5239.83	1.62467e-07	Gb_26528
	11	317730488	317930488	3937.31	1.67472e-07	Gb_26528;Gb_26525
	11	317830497	318030497	4223.99	1.66322e-07	Gb_26525
	11	317930507	318130507	3378.25	1.72579e-07	Gb_26525
	11	318030517	318230517	12.0876	0.00029733
	11	318130526	318330526	25.4647	0.00016983
	11	318230536	318430536	16.0841	2.9405e-05
	11	318330545	318530545	19.2963	0.00114787	Gb_03678
	11	318430555	318630555	93.1696	4.93435e-05	Gb_03678
	11	318530564	318730564	167.52	4.07127e-06
	11	318630574	318830574	49.2125	0.000166752	Gb_05320
	11	318730584	318930584	588.14	2.23473e-06	Gb_05320
	11	318830593	319030593	1840.1	1.87941e-07
	11	318930603	319130603	2131.76	1.87364e-07
	11	319030612	319230612	2177.97	1.83181e-07	Gb_05319
	11	319630670	319830670	15.0227	6.85997e-05
	11	320130718	320330718	13.6553	0.000405526
	11	320330737	320530737	52.2937	4.97694e-05	Gb_09526;Gb_09529;Gb_09527
	11	320430746	320630746	634.509	7.73022e-07	Gb_09529;Gb_09527;Gb_09528
	11	320530756	320730756	403.495	8.87386e-07	Gb_09528;Gb_09522;Gb_09521
	11	320730775	320930775	1193.21	1.10133e-06	Gb_09520;Gb_09525
	11	320830785	321030785	532.168	5.96606e-06	Gb_09525
	11	320930794	321130794	811.96	6.02015e-06	Gb_02911
	11	321030804	321230804	292.791	7.9239e-06	Gb_02911
	11	321130813	321330813	184.325	3.50492e-05
	11	321230823	321430823	602.335	1.71595e-06	Gb_09519
	11	321330833	321530833	300.011	2.64294e-06	Gb_09519
	11	321430842	321630842	41.2739	0.000201599
	11	321630861	321830861	13.1311	0.000395974
	11	321730871	321930871	11.9062	1.71341e-06
	11	321830880	322030880	155.559	6.26597e-05
	11	321930890	322130890	668.587	5.07562e-06	Gb_09518
	11	322030900	322230900	515.097	3.11403e-06	Gb_09518
	11	322130909	322330909	2452.38	7.54738e-07	Gb_34104;Gb_34105
	11	322230919	322430919	3026.97	5.21146e-07	Gb_34104;Gb_34105;Gb_34106;Gb_34107
	11	322330928	322530928	1909.37	4.8706e-07	Gb_34106;Gb_34107;Gb_34108
	11	322430938	322630938	1578.48	4.08851e-07	Gb_34108
	11	322530948	322730948	3456.7	3.65645e-07	Gb_20407
	11	322630957	322830957	6044.42	3.50434e-07	Gb_20407
	11	322730967	322930967	6284.61	3.52079e-07	Gb_20407
	11	322830976	323030976	4590.58	3.7653e-07	Gb_20408
	11	322930986	323130986	1737.79	4.20594e-07	Gb_20408
	11	323030995	323230995	437.167	4.47189e-07
	11	323731062	323931062	49.7414	4.97226e-05
	11	323831072	324031072	310.954	6.97154e-06
	11	323931082	324131082	528.351	5.63992e-06
	11	324031091	324231091	1051.94	3.29156e-06
	11	324131101	324331101	973.025	2.7917e-06
	11	324231110	324431110	1786.08	1.36796e-06
	11	324331120	324531120	1927.85	9.05141e-07
	11	324431130	324631130	3684.79	7.22571e-07
	11	324531139	324731139	2985.01	7.45517e-07
	11	324631149	324831149	2192.6	9.59596e-07	Gb_28298
	11	324731158	324931158	773.843	1.6876e-06	Gb_28298
	11	324831168	325031168	30.4205	0.000397423
	11	324931177	325131177	167.588	8.9515e-06
	11	325031187	325231187	25.0686	1.31423e-05
	11	325131197	325331197	374.798	1.01359e-05	Gb_28300
	11	325231206	325431206	1541.11	2.23511e-06	Gb_28300
	11	325331216	325531216	57.6332	0.000175344
	11	325531235	325731235	357.984	6.28329e-06	Gb_28299
	11	325631244	325831244	13.0331	1.68668e-05	Gb_28299
	11	326031283	326231283	714.784	4.9753e-06	Gb_27874
	11	326131292	326331292	549.304	5.83622e-06	Gb_27874
	11	326331312	326531312	1338.43	1.99799e-06	Gb_27873;Gb_27872
	11	326531331	326731331	485.775	2.11306e-06	Gb_27868;Gb_27871;Gb_27867
	11	326631340	326831340	142.117	3.32012e-06	Gb_27871;Gb_27867;Gb_27870
	11	326731350	326931350	11.7564	0.000972671	Gb_27870
	11	326831359	327031359	742.28	3.3716e-06
	11	326931369	327131369	644.154	4.55004e-06
	11	327031379	327231379	364.93	8.05413e-06	Gb_27869
	11	327131388	327331388	199.108	4.22567e-05	Gb_27869
	11	342532863	342732863	119.904	3.10564e-05
	11	342632873	342832873	45.1541	0.000113972
	11	353933955	354133955	14.4511	0.000152727
	11	354934051	355134051	13.6594	0.00022963
	11	355434099	355634099	11.9837	0.000539903	Gb_30737
	11	393037700	393237700	25.873	1.15309e-05
	11	406939031	407139031	65.8409	1.90328e-05
	11	439242125	439442125	14.8602	0.000157393
	11	442142403	442342403	18.7209	7.91149e-05	Gb_32722
	11	450243179	450443179	13.5576	0.00128072
	11	450643217	450843217	264.361	3.1948e-05
	11	450743227	450943227	56.1587	7.47036e-05	Gb_17914
	11	510948993	511148993	21.0698	0.000139654	Gb_19355;Gb_19353;Gb_19352
	11	524350276	524550276	15.9212	0.000106072	Gb_03099
	11	551652891	551852891	33.1284	0.000300548
	11	569554606	569754606	74.294	3.48467e-05
	11	570554701	570754701	16.5604	0.000125032	Gb_09104;Gb_09105;Gb_09106
	11	604857987	605057987	13.4449	0.000331955
	11	604957996	605157996	13.9111	0.000280082
	12	21304374	21504374	35.6061	4.26905e-05
	12	21504414	21704414	77.0914	4.12893e-05
	12	21604434	21804434	31.5067	0.000117946
	12	22104534	22304534	18.1415	0.000235021	Gb_33754;Gb_33745
	12	24304975	24504975	15.821	0.000831046	Gb_18762;Gb_18761
	12	24805075	25005075	29.4191	0.00141728	Gb_18755
	12	69113956	69313956	17.7699	0.000377083
	12	117423639	117623639	22.4324	8.11989e-05	Gb_35510;Gb_35509
	12	160032179	160232179	16.5888	0.000237065	Gb_01499
	12	160132199	160332199	17.9821	0.00074836	Gb_01499
	12	221644527	221844527	129.782	4.96258e-05	Gb_07910;Gb_23286
	12	222144628	222344628	15.3585	0.000543515	Gb_24613
	12	226645530	226845530	40.9872	2.10323e-05
	12	239048016	239248016	38.0075	9.00222e-05
	12	239148036	239348036	68.7739	9.73117e-05	Gb_30215
	12	267453709	267653709	12.6499	0.000728507	Gb_00332;Gb_00333
	12	271854591	272054591	11.8466	0.000977831
	12	279456115	279656115	32.7162	0.000306021	Gb_13883;Gb_13884
	12	285357297	285557297	31.7385	0.000213482
	12	309262088	309462088	14.5943	0.000202418	Gb_38387
	12	318964033	319164033	35.2878	0.000287489	Gb_29648
	12	334267100	334467100	17.5024	0.00039309
	12	340468343	340668343	17.3961	0.000816013
	12	340668383	340868383	15.0168	0.00196	Gb_39542;Gb_39541;Gb_39539
	12	371674598	371874598	22.819	4.61153e-05	Gb_16673
	12	371774618	371974618	102.516	7.60008e-06
	12	371874638	372074638	13.0255	0.000745177
	12	480996509	481196509	22.8071	0.000136568	Gb_18274;Gb_18273
	12	492898895	493098895	13.4409	0.00346705
	12	520104347	520304347	12.8065	0.000687435	Gb_22218
	12	530206372	530406372	21.8768	0.000105069
	12	540208377	540408377	14.8492	0.000362233	Gb_04701
	12	540308397	540508397	67.1943	0.000124434	Gb_04702;Gb_04706
	12	575715493	575915493	29.8414	9.69561e-05	Gb_06467
	12	615423452	615623452	25.7321	5.69424e-05	Gb_10369;Gb_10381
