# Supplementary material for: Resequencing 545 ginkgo genomes across the world reveals the evolutionary history of the living fossil
Source: Nat Commun. 2019 Sep 13;10:4201. doi: 10.1038/s41467-019-12133-5 (PMC6744486; doi:10.1038/s41467-019-12133-5)
Supplement: Supplementary file 11 — Supplementary Data 7 [file 41467_2019_12133_MOESM11_ESM.xlsx]

## Sheet: Supplementary Data 7
Supplementary Data 7. The genes that were identified by at least one method.*
Group	Chromosome	No. genes	Gene ID
EAST-g	1	66	Gb_00116;Gb_00361;Gb_00362;Gb_01996;Gb_02014;Gb_02314;Gb_02315;Gb_06713;Gb_07419;Gb_07441;Gb_07897;Gb_07899;Gb_08411;Gb_08427;Gb_09985;Gb_10460;Gb_12295;Gb_12522;Gb_13272;Gb_13277;Gb_13278;Gb_13342;Gb_13422;Gb_13544;Gb_13585;Gb_13588;Gb_13982;Gb_13993;Gb_15024;Gb_17759;Gb_17760;Gb_17762;Gb_17763;Gb_18471;Gb_18473;Gb_18474;Gb_18578;Gb_18580;Gb_18581;Gb_18583;Gb_18584;Gb_18585;Gb_18880;Gb_18881;Gb_…
	2	44	Gb_01374;Gb_02751;Gb_02752;Gb_04000;Gb_04005;Gb_04006;Gb_07458;Gb_09803;Gb_09808;Gb_11045;Gb_11301;Gb_11302;Gb_11304;Gb_12142;Gb_12511;Gb_12512;Gb_12513;Gb_14208;Gb_14793;Gb_15063;Gb_16307;Gb_16308;Gb_16834;Gb_16835;Gb_17167;Gb_17176;Gb_19449;Gb_21723;Gb_23311;Gb_23775;Gb_23776;Gb_24496;Gb_25283;Gb_28432;Gb_28433;Gb_28440;Gb_28441;Gb_29143;Gb_33290;Gb_33291;Gb_33292;Gb_33293;Gb_34422;Gb_41546;
	3	63	Gb_02734;Gb_02736;Gb_03354;Gb_05413;Gb_05606;Gb_05608;Gb_05609;Gb_07294;Gb_07295;Gb_07603;Gb_07604;Gb_07626;Gb_07630;Gb_07631;Gb_07632;Gb_07633;Gb_08504;Gb_08505;Gb_08516;Gb_08992;Gb_10730;Gb_10731;Gb_11062;Gb_11066;Gb_11067;Gb_11068;Gb_11069;Gb_12326;Gb_12332;Gb_12333;Gb_13464;Gb_15328;Gb_17000;Gb_17007;Gb_20163;Gb_20168;Gb_20220;Gb_20221;Gb_20239;Gb_20240;Gb_26020;Gb_26663;Gb_29731;Gb_29732;Gb_…
	4	69	Gb_00467;Gb_00469;Gb_02492;Gb_04659;Gb_04660;Gb_04663;Gb_05236;Gb_05664;Gb_05667;Gb_05672;Gb_05673;Gb_06374;Gb_06375;Gb_06376;Gb_06469;Gb_06472;Gb_06911;Gb_07235;Gb_07251;Gb_08082;Gb_08083;Gb_08084;Gb_08085;Gb_08086;Gb_08385;Gb_08392;Gb_09419;Gb_09579;Gb_09586;Gb_10109;Gb_10899;Gb_10904;Gb_10905;Gb_11555;Gb_11828;Gb_11830;Gb_13304;Gb_13552;Gb_15257;Gb_16982;Gb_17247;Gb_17248;Gb_17600;Gb_17602;Gb_…
	5	39	Gb_02432;Gb_03408;Gb_03556;Gb_08529;Gb_08530;Gb_08531;Gb_08967;Gb_08968;Gb_11650;Gb_12217;Gb_17532;Gb_17833;Gb_17837;Gb_18949;Gb_20437;Gb_20438;Gb_25445;Gb_25990;Gb_26985;Gb_27952;Gb_29421;Gb_29423;Gb_29821;Gb_29833;Gb_33809;Gb_35514;Gb_36206;Gb_37056;Gb_37062;Gb_37409;Gb_38899;Gb_38903;Gb_39057;Gb_39058;Gb_39087;Gb_39088;Gb_41243;Gb_41248;Gb_41302;
	6	45	Gb_00642;Gb_00651;Gb_02923;Gb_03680;Gb_04479;Gb_09444;Gb_09894;Gb_10280;Gb_10284;Gb_12093;Gb_12094;Gb_12292;Gb_13757;Gb_15077;Gb_15078;Gb_16151;Gb_16153;Gb_17086;Gb_17087;Gb_17088;Gb_20278;Gb_21558;Gb_22094;Gb_22193;Gb_24125;Gb_24131;Gb_24132;Gb_30648;Gb_34656;Gb_34664;Gb_34665;Gb_35772;Gb_35774;Gb_36049;Gb_36052;Gb_36410;Gb_36411;Gb_37348;Gb_37351;Gb_37352;Gb_37353;Gb_37869;Gb_37876;Gb_38404;Gb_…
	7	84	Gb_02441;Gb_02443;Gb_02444;Gb_02445;Gb_02446;Gb_02447;Gb_02727;Gb_04766;Gb_04868;Gb_04869;Gb_04871;Gb_08033;Gb_08034;Gb_08346;Gb_09168;Gb_09169;Gb_09170;Gb_12767;Gb_13310;Gb_13311;Gb_13312;Gb_13656;Gb_15131;Gb_16075;Gb_16633;Gb_16634;Gb_17252;Gb_18985;Gb_18996;Gb_18997;Gb_20281;Gb_20283;Gb_20284;Gb_20285;Gb_20290;Gb_20291;Gb_20892;Gb_27173;Gb_27814;Gb_27821;Gb_27822;Gb_27823;Gb_28144;Gb_28151;Gb_…
	8	45	Gb_02874;Gb_02875;Gb_04037;Gb_04038;Gb_04039;Gb_04042;Gb_04043;Gb_05382;Gb_05385;Gb_05386;Gb_08163;Gb_08164;Gb_08165;Gb_09480;Gb_12125;Gb_17563;Gb_18529;Gb_19042;Gb_19601;Gb_20323;Gb_21652;Gb_24910;Gb_24919;Gb_28922;Gb_31534;Gb_31537;Gb_33895;Gb_33899;Gb_33900;Gb_33901;Gb_37222;Gb_37223;Gb_38960;Gb_39183;Gb_39185;Gb_39603;Gb_39604;Gb_39607;Gb_39608;Gb_39609;Gb_39610;Gb_39611;Gb_40620;Gb_41618;Gb_…
	9	47	Gb_00527;Gb_01438;Gb_01439;Gb_01705;Gb_05537;Gb_06299;Gb_08037;Gb_08619;Gb_08620;Gb_08621;Gb_08622;Gb_09789;Gb_09845;Gb_13717;Gb_15998;Gb_15999;Gb_17198;Gb_17199;Gb_17857;Gb_17858;Gb_17869;Gb_18091;Gb_18102;Gb_18124;Gb_18165;Gb_20512;Gb_20513;Gb_20514;Gb_20515;Gb_20538;Gb_20745;Gb_20781;Gb_26153;Gb_30138;Gb_30904;Gb_30905;Gb_31289;Gb_32405;Gb_38424;Gb_39418;Gb_39424;Gb_40114;Gb_40115;Gb_40116;Gb_…
	10	57	Gb_06563;Gb_07353;Gb_07355;Gb_07356;Gb_08199;Gb_08460;Gb_08461;Gb_08463;Gb_08464;Gb_09120;Gb_09121;Gb_09508;Gb_09509;Gb_09513;Gb_09514;Gb_09515;Gb_09516;Gb_09517;Gb_09569;Gb_09570;Gb_09797;Gb_10259;Gb_10262;Gb_14263;Gb_18034;Gb_18561;Gb_18600;Gb_18601;Gb_18603;Gb_18614;Gb_18615;Gb_18616;Gb_18834;Gb_18836;Gb_22148;Gb_22149;Gb_22318;Gb_22320;Gb_22321;Gb_22322;Gb_26605;Gb_27748;Gb_27767;Gb_27768;Gb_…
	11	50	Gb_00347;Gb_02146;Gb_02157;Gb_02158;Gb_03104;Gb_03105;Gb_03115;Gb_05318;Gb_05556;Gb_06920;Gb_06925;Gb_09640;Gb_09643;Gb_09644;Gb_10003;Gb_11927;Gb_12664;Gb_12676;Gb_13178;Gb_13186;Gb_13903;Gb_13906;Gb_13907;Gb_13908;Gb_13909;Gb_14565;Gb_16705;Gb_20403;Gb_20404;Gb_21093;Gb_21461;Gb_21845;Gb_22423;Gb_24188;Gb_24692;Gb_24693;Gb_24698;Gb_26255;Gb_26674;Gb_26688;Gb_31439;Gb_31440;Gb_32723;Gb_32724;Gb_…
	12	34	Gb_01502;Gb_02045;Gb_02091;Gb_03728;Gb_03734;Gb_03735;Gb_05223;Gb_05224;Gb_05485;Gb_07177;Gb_07178;Gb_07179;Gb_09613;Gb_09752;Gb_09864;Gb_11904;Gb_15397;Gb_16670;Gb_16671;Gb_19440;Gb_19442;Gb_19443;Gb_21613;Gb_22910;Gb_23288;Gb_29521;Gb_32155;Gb_32165;Gb_32166;Gb_33749;Gb_33758;Gb_33761;Gb_40270;Gb_40271;
SWEST-g	1	34	Gb_00209;Gb_00210;Gb_00211;Gb_01597;Gb_01989;Gb_02001;Gb_06082;Gb_06083;Gb_06789;Gb_06799;Gb_07430;Gb_08412;Gb_09019;Gb_11760;Gb_13465;Gb_13468;Gb_17196;Gb_20790;Gb_20796;Gb_21000;Gb_22820;Gb_22822;Gb_22826;Gb_22827;Gb_25300;Gb_27385;Gb_27387;Gb_28618;Gb_30666;Gb_32012;Gb_33282;Gb_37773;Gb_37774;Gb_38364;
	2	52	Gb_00130;Gb_00414;Gb_00415;Gb_00416;Gb_01183;Gb_01651;Gb_01652;Gb_01653;Gb_01654;Gb_02809;Gb_04777;Gb_04778;Gb_05258;Gb_05691;Gb_05693;Gb_05911;Gb_05912;Gb_12492;Gb_13752;Gb_13753;Gb_14570;Gb_14571;Gb_14579;Gb_15950;Gb_16517;Gb_16831;Gb_18066;Gb_18206;Gb_18207;Gb_18209;Gb_19560;Gb_19563;Gb_20604;Gb_20829;Gb_23308;Gb_23651;Gb_23652;Gb_23658;Gb_23659;Gb_24615;Gb_26592;Gb_28723;Gb_29005;Gb_31280;Gb_…
	3	35	Gb_01428;Gb_01431;Gb_01433;Gb_04284;Gb_08881;Gb_08887;Gb_08888;Gb_10642;Gb_11873;Gb_14147;Gb_14148;Gb_14156;Gb_16415;Gb_16419;Gb_16420;Gb_18515;Gb_18516;Gb_22985;Gb_24433;Gb_24434;Gb_24438;Gb_26726;Gb_26800;Gb_26801;Gb_26802;Gb_26840;Gb_26847;Gb_31946;Gb_31950;Gb_31951;Gb_31952;Gb_33024;Gb_34167;Gb_39882;Gb_39883;
	4	29	Gb_01521;Gb_01522;Gb_01523;Gb_01868;Gb_01872;Gb_06877;Gb_20357;Gb_21902;Gb_21903;Gb_21913;Gb_22780;Gb_22782;Gb_26366;Gb_26374;Gb_26959;Gb_27971;Gb_30681;Gb_30682;Gb_30691;Gb_33005;Gb_33467;Gb_34326;Gb_36286;Gb_36835;Gb_36836;Gb_39551;Gb_39552;Gb_40023;Gb_40026;
	5	22	Gb_04016;Gb_04841;Gb_05858;Gb_05859;Gb_09670;Gb_10865;Gb_12505;Gb_16695;Gb_16699;Gb_16908;Gb_18467;Gb_19845;Gb_23633;Gb_23635;Gb_28287;Gb_33121;Gb_33122;Gb_34729;Gb_34903;Gb_38679;Gb_38680;Gb_39689;
	6	30	Gb_03273;Gb_03274;Gb_07051;Gb_07052;Gb_08637;Gb_08638;Gb_08640;Gb_12430;Gb_12438;Gb_14038;Gb_14043;Gb_16543;Gb_16574;Gb_19483;Gb_19484;Gb_21329;Gb_23694;Gb_23695;Gb_23702;Gb_25519;Gb_26105;Gb_26106;Gb_26113;Gb_30359;Gb_30361;Gb_41533;Gb_41542;Gb_41543;Gb_41544;Gb_41545;
	7	36	Gb_01281;Gb_01282;Gb_01283;Gb_01284;Gb_03943;Gb_03944;Gb_03961;Gb_03962;Gb_07120;Gb_07544;Gb_17449;Gb_17452;Gb_17664;Gb_17665;Gb_17666;Gb_17671;Gb_23570;Gb_27449;Gb_27450;Gb_27567;Gb_27572;Gb_28259;Gb_28260;Gb_28261;Gb_30579;Gb_30581;Gb_32322;Gb_32323;Gb_34537;Gb_37459;Gb_37460;Gb_40909;Gb_40910;Gb_40918;Gb_40919;Gb_40920;
	8	32	Gb_06615;Gb_14193;Gb_14194;Gb_17756;Gb_22091;Gb_22092;Gb_22093;Gb_30332;Gb_30333;Gb_31894;Gb_35269;Gb_35270;Gb_35281;Gb_35294;Gb_35295;Gb_35296;Gb_35302;Gb_35303;Gb_35304;Gb_35305;Gb_35498;Gb_35500;Gb_37733;Gb_37742;Gb_37743;Gb_37746;Gb_39210;Gb_39299;Gb_39300;Gb_39302;Gb_39303;Gb_39304;
	9	35	Gb_09778;Gb_09790;Gb_17013;Gb_17568;Gb_17855;Gb_17856;Gb_17865;Gb_18400;Gb_18401;Gb_18562;Gb_19743;Gb_19744;Gb_20728;Gb_20751;Gb_23124;Gb_23128;Gb_24021;Gb_24023;Gb_31501;Gb_31502;Gb_31507;Gb_33893;Gb_34038;Gb_34039;Gb_34043;Gb_34044;Gb_34045;Gb_34204;Gb_34205;Gb_36444;Gb_38665;Gb_38676;Gb_39786;Gb_39787;Gb_39790;
	10	18	Gb_07354;Gb_07357;Gb_09505;Gb_09506;Gb_09510;Gb_09511;Gb_11324;Gb_18649;Gb_19279;Gb_19280;Gb_19283;Gb_23886;Gb_31272;Gb_31273;Gb_31275;Gb_32706;Gb_39317;Gb_39318;
	11	154	Gb_00337;Gb_00338;Gb_00340;Gb_00341;Gb_00342;Gb_00343;Gb_00344;Gb_00345;Gb_00346;Gb_01023;Gb_01842;Gb_01843;Gb_01844;Gb_02911;Gb_03099;Gb_03678;Gb_04714;Gb_04715;Gb_04716;Gb_04717;Gb_04718;Gb_04748;Gb_04749;Gb_04750;Gb_04751;Gb_05320;Gb_05346;Gb_05347;Gb_05348;Gb_05349;Gb_05350;Gb_05351;Gb_05352;Gb_05353;Gb_08877;Gb_08916;Gb_09104;Gb_09105;Gb_09106;Gb_09276;Gb_09277;Gb_09518;Gb_09519;Gb_09520;Gb_…
	12	26	Gb_00332;Gb_00333;Gb_04701;Gb_04702;Gb_04706;Gb_07910;Gb_10369;Gb_10381;Gb_16673;Gb_18273;Gb_18274;Gb_18755;Gb_18761;Gb_18762;Gb_22218;Gb_23286;Gb_29648;Gb_30215;Gb_33745;Gb_33754;Gb_35509;Gb_35510;Gb_38387;Gb_39539;Gb_39541;Gb_39542;
* Summary statistics (Z-score transformed He and Fst or likelihood-based program SweeD)
