# Supplementary material for: Resequencing 545 ginkgo genomes across the world reveals the evolutionary history of the living fossil
Source: Nat Commun. 2019 Sep 13;10:4201. doi: 10.1038/s41467-019-12133-5 (PMC6744486; doi:10.1038/s41467-019-12133-5)
Supplement: Supplementary file 12 — Source Data file [file 41467_2019_12133_MOESM12_ESM.xls]

## Sheet: Fig. 1a-b
Fig. 1a and 1b	The Admixture results of Gingko at the model K=4
Sample	Q1	Q2	Q3	Q4
5IL05	0.99997	1e-05	1e-05	1e-05
AL8042	0.011862	0.34081	0.226588	0.42074
AL8043	0.04539	0.327271	0.3884	0.238938
AL8044	0.033316	0.233871	0.305049	0.427764
AL8056	0.025028	0.569191	0.242835	0.162946
AL8146	1e-05	1e-05	0.456163	0.543817
AL8147	1e-05	1e-05	0.480297	0.519683
ALBF1	0.009964	0.105091	0.56301	0.321935
ALBF3	1e-05	1e-05	0.99997	1e-05
ALBF8	1e-05	1e-05	0.99997	1e-05
ALBF9	1e-05	1e-05	0.99997	1e-05
ALBF14	1e-05	1e-05	0.99997	1e-05
ALBF18	0.008908	0.24067	0.558816	0.191606
ALBF19	1e-05	0.042579	0.6834	0.274012
ALBF21	1e-05	0.045845	0.683385	0.270761
ALBF40	1e-05	1e-05	0.99997	1e-05
ALBF41	1e-05	0.192657	0.523597	0.283736
ALUS01	1e-05	1e-05	0.128803	0.871177
ATV1	0.99997	1e-05	1e-05	1e-05
ATV2	0.99997	1e-05	1e-05	1e-05
ATV3	0.99997	1e-05	1e-05	1e-05
ATV4	0.99997	1e-05	1e-05	1e-05
CC02	1e-05	1e-05	1e-05	0.99997
CC21	1e-05	1e-05	1e-05	0.99997
CC22	1e-05	1e-05	1e-05	0.99997
CGK1601	0.044205	1e-05	0.778096	0.177689
CHB109	0.015624	1e-05	0.369892	0.614474
CHB260	1e-05	1e-05	1e-05	0.99997
CHB261	1e-05	1e-05	1e-05	0.99997
CHB283	0.028311	1e-05	0.549819	0.42186
CHB291	1e-05	1e-05	1e-05	0.99997
CQSZ01	1.9e-05	0.945631	0.05434	1e-05
CQSZ03	1e-05	0.99997	1e-05	1e-05
CQSZ05	1e-05	0.99997	1e-05	1e-05
CQSZ07	1.7e-05	0.999956	1.7e-05	1e-05
CQSZ08	1e-05	0.99997	1e-05	1e-05
CQSZ11	1e-05	0.999966	1.4e-05	1e-05
CQSZ14	1.6e-05	0.999959	1.5e-05	1e-05
CQSZ15	1e-05	0.99997	1e-05	1e-05
CQSZ16	1e-05	0.99997	1e-05	1e-05
CQSZ17	1e-05	0.99997	1e-05	1e-05
CX301	1e-05	1e-05	1e-05	0.99997
CX302	1e-05	0.120356	0.180922	0.698712
CX306	0.006681	1e-05	0.13232	0.860988
CX307	1e-05	1e-05	0.607662	0.392318
CX308	0.02165	0.012906	0.534926	0.430518
CX309	0.99997	1e-05	1e-05	1e-05
CX310	1e-05	0.027341	0.265046	0.707603
CX312	1e-05	0.104026	0.16083	0.735134
CX313	0.99997	1e-05	1e-05	1e-05
CX315	0.430692	1e-05	0.257182	0.312116
CXS007	0.410306	0.045145	0.040707	0.503843
CXS012	1e-05	1e-05	0.209657	0.790323
CXS019	0.000475	1e-05	0.21055	0.788965
CXS020	0.99997	1e-05	1e-05	1e-05
DEHD3	0.99997	1e-05	1e-05	1e-05
DEJ1	0.99997	1e-05	1e-05	1e-05
DEJ3	0.99997	1e-05	1e-05	1e-05
DEW1	0.99997	1e-05	1e-05	1e-05
DEW2	0.99997	1e-05	1e-05	1e-05
DF04	1e-05	0.99997	1e-05	1e-05
DF2	1e-05	0.99997	1e-05	1e-05
DF11	1e-05	0.99997	1e-05	1e-05
DF31	1e-05	0.99997	1e-05	1e-05
DF34	1e-05	0.99997	1e-05	1e-05
DF37	1e-05	0.99997	1e-05	1e-05
DHLY5	0.03041	0.099644	0.535364	0.334582
DHLY8	0.046451	0.128312	0.47062	0.354617
DHLY9	0.033466	0.204279	0.427804	0.33445
ES03	0.001293	0.705063	0.200825	0.09282
ES05	1e-05	0.99997	1e-05	1e-05
ES06	1e-05	0.99997	1e-05	1e-05
ES07	1e-05	0.822651	0.147807	0.029532
ES08	0.020101	0.541183	0.335312	0.103404
ES10	0.007812	0.955939	1e-05	0.036239
ES11	1e-05	0.980727	0.019253	1e-05
ES12	1e-05	0.999494	0.000486	1e-05
ES14	1e-05	0.587877	0.325531	0.086581
ESBG13	0.028779	0.695355	0.220763	0.055103
ESBG14	0.010318	0.545025	0.24789	0.196767
ESBG15	1e-05	0.873214	0.019575	0.1072
ESY6	1.1e-05	0.913184	0.086795	1e-05
ESY20	0.006325	0.58765	0.406015	1e-05
ESY24	0.011838	0.105293	0.852073	0.030796
ESY27	0.003643	0.671583	0.324764	1e-05
ESY30	1e-05	0.622811	0.377169	1e-05
ESY34	1e-05	0.417221	0.582759	1e-05
ESY36	0.005924	0.208415	0.727377	0.058284
ESY41	0.017293	0.442865	0.477404	0.062438
ESY45	0.001328	0.471767	0.526895	1e-05
ESY47	1.1e-05	0.494351	0.505628	1e-05
FF0584	1e-05	0.99997	1e-05	1e-05
FF0586	1e-05	0.99997	1e-05	1e-05
FF0587	1e-05	0.99997	1e-05	1e-05
FF0588	1e-05	0.99997	1e-05	1e-05
FF0590	1e-05	0.987132	1e-05	0.012848
FF0591	1e-05	0.99997	1e-05	1e-05
FF0595	1e-05	0.99997	1e-05	1e-05
FF0599	1.7e-05	0.999963	1e-05	1e-05
FF0600	1.1e-05	0.999969	1e-05	1e-05
FF0602	1e-05	0.99997	1e-05	1e-05
FF0603	1e-05	0.99997	1e-05	1e-05
FF0605	1e-05	0.99997	1e-05	1e-05
FF0607	1e-05	0.99997	1e-05	1e-05
FF0608	1.9e-05	0.999961	1e-05	1e-05
FF0611	1e-05	0.99997	1e-05	1e-05
FF0615	1e-05	0.99997	1e-05	1e-05
FF0616	1e-05	0.961422	1e-05	0.038558
FF0618	1e-05	0.99997	1e-05	1e-05
FF0619	1e-05	0.99997	1e-05	1e-05
FJPC07	1e-05	0.031699	0.795786	0.172505
FJPC19	1e-05	1e-05	0.99997	1e-05
FJPC20	1e-05	1e-05	0.917417	0.082563
FJPC23	1.1e-05	1e-05	0.999969	1e-05
FJPC26	0.006236	0.090285	0.688215	0.215264
FJPC29	1e-05	1e-05	0.740516	0.259464
FJPC32	1e-05	1e-05	0.99997	1e-05
FJPC33	1e-05	1e-05	0.99997	1e-05
FJPC36	1e-05	1e-05	0.99997	1e-05
FJPC38	1e-05	1e-05	0.92901	0.07097
FJSC04	1e-05	1e-05	0.99997	1e-05
FJSC05	1e-05	1e-05	0.011407	0.988573
FJSC07	1e-05	1e-05	0.99997	1e-05
FJSC08	1e-05	1e-05	0.007081	0.992899
FJSC10	1e-05	1e-05	0.99997	1e-05
FJSC11	1e-05	1e-05	0.99997	1e-05
FJSC13	1e-05	1e-05	0.99997	1e-05
FJSC15	1e-05	1e-05	0.99997	1e-05
FJSC16	1e-05	1e-05	0.99997	1e-05
FJSC30	1e-05	1e-05	0.99997	1e-05
FJYX21	1e-05	1e-05	0.99997	1e-05
FJYX22	1e-05	1e-05	0.99997	1e-05
FJYX24	1e-05	1e-05	0.99997	1e-05
FJYX51	1.7e-05	1e-05	0.999963	1e-05
FJYX52	0.003758	1e-05	0.996222	1e-05
FJYX63	1e-05	1e-05	0.99997	1e-05
FJYX64	1e-05	1e-05	0.99997	1e-05
FJYX71	1e-05	1e-05	0.99997	1e-05
FJYX75	1e-05	1e-05	0.99997	1e-05
FJYX79	1e-05	1e-05	0.99997	1e-05
FJZH01	0.010483	1e-05	0.989497	1e-05
FJZH03	1e-05	1e-05	0.99997	1e-05
FJZH09	1e-05	1e-05	0.99997	1e-05
FJZH12	1e-05	1e-05	0.99997	1e-05
FJZH13	1e-05	1e-05	0.99997	1e-05
FJZH14	1e-05	1e-05	0.99997	1e-05
FJZH19	1e-05	1e-05	0.99997	1e-05
FJZH26	1e-05	1e-05	0.99997	1e-05
FJZH27	1.5e-05	1e-05	0.999965	1e-05
FJZH41	1e-05	1e-05	0.99997	1e-05
FREU12	0.99997	1e-05	1e-05	1e-05
FREU13	0.99997	1e-05	1e-05	1e-05
FREU14	0.99997	1e-05	1e-05	1e-05
FRFP1	0.99997	1e-05	1e-05	1e-05
FUK04	1.6e-05	1e-05	0.053109	0.946865
FUK06	1e-05	1e-05	0.083133	0.916847
FUK15	1e-05	1e-05	1e-05	0.99997
FUK16	1e-05	1e-05	1e-05	0.99997
FUK17	1e-05	1e-05	1e-05	0.99997
GX07	0.092286	0.125757	0.665116	0.116841
GX09	0.103649	0.081866	0.703631	0.110854
GX10	0.103808	0.095505	0.668523	0.132164
GX17	0.16662	0.148074	0.458951	0.226356
GXLC02	0.093046	1e-05	0.906934	1e-05
GXLC06	0.417622	1.1e-05	0.582356	1e-05
GXLC11	0.41639	1.1e-05	0.583589	1e-05
GXLC12	0.183508	1e-05	0.755498	0.060984
GXLC13	0.126822	1.2e-05	0.873157	1e-05
GXLC14	0.418516	1e-05	0.581464	1e-05
GXLC15	0.095655	1e-05	0.904325	1e-05
GXLC16	0.056185	0.225752	0.718053	1e-05
GXLC17	0.155442	0.129973	0.714575	1e-05
GXLC18	0.155894	0.12439	0.719706	1e-05
GXXA02	0.058525	0.085695	0.726698	0.129083
GXXA06	0.099612	1e-05	0.899468	0.00091
GXXA09	0.069321	0.027691	0.90171	0.001278
GXXA15	0.100874	0.061836	0.771644	0.065646
GXXA24	0.10658	0.004456	0.802731	0.086233
GXXA26	0.128406	0.101329	0.770255	1e-05
GXXA30	0.063402	0.043387	0.879292	0.013919
GXXA31	0.101978	1.1e-05	0.898001	1e-05
GXXA34	0.102861	1e-05	0.897119	1e-05
GXXA35	0.081507	1e-05	0.918473	1e-05
GYSP01	1e-05	0.99997	1e-05	1e-05
GYSP04	1e-05	0.99997	1e-05	1e-05
GYSP05	1e-05	0.99997	1e-05	1e-05
GYSP06	0.053612	0.910697	0.033769	0.001922
GYSP13	1e-05	0.99997	1e-05	1e-05
HESX1	1.2e-05	1e-05	0.999968	1e-05
HESX4	1e-05	1e-05	0.99997	1e-05
HESX6	1e-05	1e-05	0.99997	1e-05
HESX8	1e-05	1e-05	0.99997	1e-05
HESX10	1e-05	1e-05	0.99997	1e-05
HESX12	1e-05	1e-05	0.99997	1e-05
HESX15	1e-05	1e-05	0.99997	1e-05
HESX16	1e-05	1e-05	0.936792	0.063188
HESX19	1e-05	1e-05	0.99997	1e-05
HESX20	1e-05	1e-05	0.99997	1e-05
HEXX1	1e-05	1e-05	0.816692	0.183288
HEXX2	1e-05	1e-05	0.99997	1e-05
HEXX4	1e-05	0.03731	0.96267	1e-05
HEXX7	0.008536	1e-05	0.967498	0.023956
HEXX8	1e-05	1e-05	0.99997	1e-05
HEXX10	1e-05	0.016803	0.964997	0.01819
HEXX12	1e-05	1e-05	0.99997	1e-05
HEXX13	1e-05	1e-05	0.99997	1e-05
HEXX15	1e-05	1e-05	0.99997	1e-05
HEXX18	1e-05	1e-05	0.99997	1e-05
HP01	0.01364	0.781095	0.156225	0.04904
HP02	0.035018	0.770749	0.140558	0.053675
HP03	0.031374	0.831015	0.137601	1e-05
HP04	0.018019	0.628776	0.229628	0.123577
HP05	0.026946	0.825185	0.147859	1e-05
HP06	0.032628	0.697205	0.171956	0.098211
HP07	0.027847	0.842153	0.129991	1e-05
HP08	0.023939	0.851355	0.124695	1e-05
HP09	0.01324	0.718641	0.209861	0.058259
HS01	0.048024	1e-05	0.608624	0.343342
HS03	0.02634	1e-05	0.625185	0.348466
HS10	0.029563	1e-05	0.764673	0.205754
HX01	1e-05	0.520142	0.334081	0.145767
HX04	1e-05	0.739135	0.208885	0.05197
HX09	1e-05	0.615181	0.214545	0.170265
HX11	1e-05	0.482251	0.517729	1e-05
HX13	1e-05	0.603392	0.396588	1e-05
HX16	1e-05	0.278526	0.721454	1e-05
HX19	1e-05	0.409415	0.590565	1e-05
HX22	1e-05	0.372559	0.4809	0.146531
HX23	1e-05	0.318599	0.681381	1e-05
HX26	1e-05	0.496176	0.503804	1e-05
HX28	1e-05	0.347079	0.575163	0.077748
HX29	1e-05	0.469938	0.407723	0.122329
HX30	1e-05	0.467296	0.532684	1e-05
HX32	1e-05	0.515861	0.384259	0.09987
HX33	0.006518	0.472457	0.521015	1e-05
HX35	1e-05	0.632581	0.367399	1e-05
HX36	1e-05	0.433574	0.469212	0.097204
HX38	1e-05	0.532918	0.456813	0.010259
HX39	1e-05	0.428453	0.469187	0.10235
ID02	0.99997	1e-05	1e-05	1e-05
IL02	0.99997	1e-05	1e-05	1e-05
JF304	1e-05	0.999967	1.3e-05	1e-05
JF312	1e-05	0.99997	1e-05	1e-05
JF314	1e-05	0.99997	1e-05	1e-05
JF316	1e-05	0.999966	1.4e-05	1e-05
JFDL03	1e-05	0.99997	1e-05	1e-05
JFDL11	1e-05	0.999969	1.1e-05	1e-05
JFDL17	1e-05	0.99997	1e-05	1e-05
JFDL19	1e-05	0.99997	1e-05	1e-05
JFDL22	1e-05	0.99997	1e-05	1e-05
JFDL24	1e-05	0.99997	1e-05	1e-05
JFDL33	1e-05	0.999962	1.7e-05	1e-05
JFDL39	1e-05	0.99997	1e-05	1e-05
JFDL48	1.3e-05	0.999962	1.5e-05	1e-05
JFDL50	1e-05	0.99997	1e-05	1e-05
JFDY01	1.1e-05	0.999969	1e-05	1e-05
JFDY02	1e-05	0.999969	1.1e-05	1e-05
JFDY03	1e-05	0.99997	1e-05	1e-05
JFDY04	1e-05	0.99997	1e-05	1e-05
JFDY05	1e-05	0.99997	1e-05	1e-05
JFDY06	1e-05	0.975472	0.024508	1e-05
JFDY07	1e-05	0.99997	1e-05	1e-05
JFPY03	1e-05	0.99997	1e-05	1e-05
JFPY16	1e-05	0.99997	1e-05	1e-05
JFPY17	1e-05	0.99997	1e-05	1e-05
JFPY19	1e-05	0.999968	1.2e-05	1e-05
JFPY20	1e-05	0.99997	1e-05	1e-05
JFPY21	1e-05	0.99997	1e-05	1e-05
JR03	0.99997	1e-05	1e-05	1e-05
JR06	0.99997	1e-05	1e-05	1e-05
JR07	0.99997	1e-05	1e-05	1e-05
JSNT03	1e-05	1e-05	1e-05	0.99997
JSYX06	1e-05	1e-05	1e-05	0.99997
JSYX08	0.144922	1e-05	1e-05	0.855058
JZ01	0.061976	1e-05	0.602624	0.33539
JZ02	0.055524	1e-05	0.512203	0.432263
JZ04	0.037089	1e-05	0.481891	0.481011
JZ06	0.022595	0.076269	0.386394	0.514742
JZ07	0.05001	1e-05	0.586835	0.363145
JZ09	0.052057	1e-05	0.864803	0.083131
JZ11	0.0118	1e-05	0.683172	0.305017
JZ14	1e-05	1e-05	0.488062	0.511918
JZ15	1e-05	1e-05	0.423741	0.576239
KNT296	1e-05	1e-05	1e-05	0.99997
KOR02	1e-05	1e-05	0.127644	0.872336
KOR03	1e-05	1e-05	1e-05	0.99997
KOR04	1e-05	1e-05	1e-05	0.99997
KOR05	1e-05	1e-05	1e-05	0.99997
KOR06	1e-05	1e-05	1e-05	0.99997
KOR07	1e-05	1e-05	0.024663	0.975317
KOR08B	1e-05	1e-05	1e-05	0.99997
KOR10	1e-05	1e-05	1e-05	0.99997
KOR11	1e-05	1e-05	1e-05	0.99997
KOR12	1e-05	1e-05	0.252176	0.747804
KOR13B	1e-05	1e-05	1e-05	0.99997
KOR14B	1e-05	1e-05	0.143095	0.856885
KOR15	1e-05	1e-05	1e-05	0.99997
KOR16B	1.8e-05	1e-05	1e-05	0.999962
KOR17	1e-05	1e-05	1e-05	0.99997
KOR18	1e-05	1e-05	1e-05	0.99997
KOR19	1e-05	1e-05	0.034265	0.965715
KOR24	1e-05	1e-05	1e-05	0.99997
KOR30	1e-05	1e-05	1e-05	0.99997
KOR34	1e-05	1e-05	1e-05	0.99997
KOR35	1e-05	1e-05	1e-05	0.99997
KX1	1e-05	0.020839	0.871568	0.107582
KX6	1e-05	0.039751	0.898938	0.061301
KX13	1e-05	0.224627	0.770004	0.005359
KX14	1e-05	0.353802	0.646178	1e-05
KX19	1e-05	0.370777	0.597627	0.031586
KX34	1e-05	0.120266	0.717205	0.16252
KX40	0.007175	0.309834	0.682981	1e-05
KX41	1e-05	0.267871	0.732109	1e-05
KX42	1e-05	0.209241	0.790739	1e-05
KYS29	1e-05	1e-05	1e-05	0.99997
KYS47	1e-05	1e-05	1e-05	0.99997
KYS370	1e-05	1e-05	1e-05	0.99997
KYS371	1e-05	1e-05	1e-05	0.99997
KYS375	1e-05	1e-05	0.037025	0.962955
KYS376	1e-05	1e-05	1e-05	0.99997
KYS377	1e-05	1e-05	1e-05	0.99997
LYG06	0.00596	1e-05	0.130072	0.863958
LYG10	0.021333	0.041967	0.525575	0.411125
LYG11	1e-05	1e-05	0.604804	0.395176
LYG12	0.005545	0.044952	0.317834	0.631668
LYG15	0.008736	1e-05	0.555826	0.435428
MAPH3	0.99997	1e-05	1e-05	1e-05
MAPH4	1e-05	1e-05	1e-05	0.99997
MAPH5	0.512245	1e-05	1e-05	0.487735
MT01	1e-05	0.963959	0.036021	1e-05
MT02	1e-05	0.99997	1e-05	1e-05
MT03	1e-05	0.99997	1e-05	1e-05
MT05	0.020585	0.694555	0.109637	0.175224
MT08	1e-05	0.99997	1e-05	1e-05
MT12	0.021431	0.862505	0.0047	0.111363
NC02	0.55033	1e-05	1e-05	0.44965
NC07	0.99997	1e-05	1e-05	1e-05
NC08	0.962452	1e-05	1e-05	0.037528
NC09	1e-05	1e-05	0.298668	0.701312
NLEU1	0.99997	1e-05	1e-05	1e-05
NLEU2	0.99997	1e-05	1e-05	1e-05
NX01	0.065738	1e-05	0.934242	1e-05
NX05	0.037435	1e-05	0.962545	1e-05
NX11	1e-05	1e-05	0.99997	1e-05
NX20	0.041773	1e-05	0.950666	0.007551
NX25	1e-05	1e-05	0.99997	1e-05
NX31	0.013931	1e-05	0.986049	1e-05
NX34	1e-05	1e-05	0.99997	1e-05
NX39	1e-05	1e-05	0.99997	1e-05
NX43	1e-05	1e-05	0.99997	1e-05
NX46	1e-05	1e-05	0.99997	1e-05
NY01	0.99997	1e-05	1e-05	1e-05
PAPH1	0.99997	1e-05	1e-05	1e-05
PAPH2	0.99997	1e-05	1e-05	1e-05
PXLM07	1e-05	0.99997	1e-05	1e-05
PXLM15	1e-05	0.99997	1e-05	1e-05
QC03	0.010582	0.776767	0.170736	0.041915
QC05	1e-05	0.705588	0.224735	0.069667
QC10	1e-05	0.787984	0.169505	0.042501
QC11	1e-05	0.796578	0.159965	0.043447
QY04	1e-05	1e-05	1e-05	0.99997
QY07	0.052487	1e-05	0.154297	0.793206
QY08	0.052388	1e-05	0.153821	0.79378
RZ08	1e-05	1e-05	1e-05	0.99997
RZ12	0.00313	1e-05	0.121677	0.875183
RZ15	0.013554	1e-05	0.442997	0.543439
RZ16	0.006595	1e-05	0.468224	0.525171
SC01	1e-05	1e-05	1e-05	0.99997
SCQL01	0.003669	0.424211	0.461526	0.110593
SCQL02	0.006483	0.629274	0.33139	0.032853
SCQL03	1e-05	0.451308	0.451621	0.097061
SCQL04	0.003611	0.649215	0.323389	0.023784
SCQL06	1e-05	0.605249	0.338989	0.055752
SCQL08	1e-05	0.779606	0.1941	0.026284
SCWY01	1e-05	0.055886	0.91734	0.026764
SCWY03	1e-05	0.148574	0.851406	1e-05
SCWY04	1e-05	0.08862	0.91136	1e-05
SCWY06	1e-05	0.170196	0.829784	1e-05
SCWY07	1e-05	0.203038	0.796942	1e-05
SCWY08	1e-05	0.250226	0.749754	1e-05
SCWY12	1e-05	0.107335	0.892645	1e-05
SCWY15	1e-05	0.039473	0.960507	1e-05
SCWY18	1e-05	0.083018	0.916962	1e-05
SCWY23	1e-05	0.217042	0.672054	0.110894
SG07	1e-05	1e-05	0.897408	0.102572
SKK72	1e-05	1e-05	1e-05	0.99997
SKK354	1e-05	1e-05	1e-05	0.99997
SKK355	1e-05	1e-05	1e-05	0.99997
SKK364	1e-05	1e-05	1e-05	0.99997
SKK365	1e-05	1e-05	1e-05	0.99997
SN01	0.020143	0.774133	0.136254	0.06947
SN02	0.032356	0.596223	0.208353	0.163069
SN03	0.018852	0.782437	0.132774	0.065937
SN04	0.018218	0.591909	0.305432	0.084441
SN05	0.014459	0.572039	0.323468	0.090033
SP03	1e-05	0.99997	1e-05	1e-05
SP10	1.7e-05	0.999963	1e-05	1e-05
SX04	0.014532	1e-05	0.798072	0.187385
SX05	0.056083	1e-05	0.826685	0.117222
SX15	0.04032	1e-05	0.83939	0.12028
THK336	1e-05	1e-05	1e-05	0.99997
TM01L	1e-05	1e-05	1e-05	0.99997
TM02L	0.068842	1e-05	1e-05	0.931138
TM03L	1e-05	1e-05	1e-05	0.99997
TM04L	0.011125	0.13574	0.302814	0.550321
TM05L	0.012888	1e-05	0.24114	0.745962
TM010	1e-05	1e-05	1e-05	0.99997
TM012	0.252207	1e-05	0.083675	0.664108
TM016	1e-05	1e-05	1e-05	0.99997
TM033	1e-05	1e-05	1e-05	0.99997
TM038	1e-05	0.100234	0.162955	0.7368
TM049	1e-05	1e-05	0.204487	0.795493
TM050	1e-05	1e-05	0.114588	0.885392
TM052	1e-05	1e-05	1e-05	0.99997
TM054	1e-05	1e-05	1e-05	0.99997
TM062	0.001063	0.316767	0.235039	0.447131
TM064	1e-05	1e-05	0.053102	0.946878
TM065	1e-05	1e-05	1e-05	0.99997
TM067	0.030482	0.192815	0.259416	0.517287
TM068	1e-05	1e-05	0.124147	0.875833
TM070	0.99997	1e-05	1e-05	1e-05
TM106	1e-05	1e-05	1e-05	0.99997
TM110	1e-05	1e-05	1e-05	0.99997
TM111	0.005978	1e-05	0.126066	0.867946
TM127	1e-05	1e-05	1e-05	0.99997
TM130	1e-05	1e-05	1e-05	0.99997
TM137	1e-05	1e-05	1e-05	0.99997
TM139	1e-05	1e-05	0.019489	0.980491
TM140	1e-05	1e-05	1e-05	0.99997
TM142	1e-05	1e-05	1e-05	0.99997
TM147	1e-05	1e-05	1e-05	0.99997
TM150	0.01188	0.041251	0.085653	0.861215
TM164	1e-05	1e-05	1e-05	0.99997
TM165	1e-05	1e-05	0.014118	0.985862
TM169	0.003496	1e-05	0.118695	0.877799
TM171	1e-05	1e-05	0.198204	0.801776
TM179	1e-05	1e-05	0.16423	0.83575
TM190	1e-05	1e-05	1e-05	0.99997
TM191	1e-05	1e-05	1e-05	0.99997
TM217	1.6e-05	1e-05	1e-05	0.999964
TM218	1e-05	1e-05	1e-05	0.99997
TM226	1e-05	1e-05	1e-05	0.99997
TM231	1e-05	1e-05	0.101501	0.898479
TM257	1e-05	1e-05	1e-05	0.99997
TM270	1e-05	1e-05	1e-05	0.99997
TM282	1e-05	1e-05	1e-05	0.99997
TM286	1e-05	1e-05	1e-05	0.99997
TM289	1e-05	1e-05	1e-05	0.99997
TM358	0.99997	1e-05	1e-05	1e-05
TM407	1e-05	1e-05	1e-05	0.99997
TM425	1e-05	1e-05	1e-05	0.99997
TM428	1e-05	0.122841	1e-05	0.877139
TM432	1e-05	1e-05	0.09519	0.90479
TM439	1e-05	1e-05	1e-05	0.99997
TM474	1e-05	1e-05	1e-05	0.99997
TMAB0715	1e-05	1e-05	0.152411	0.847569
TMAB0722	1e-05	1e-05	1e-05	0.99997
TMAB0759	1e-05	1e-05	1e-05	0.99997
TMAB0759-2	1.2e-05	1e-05	1e-05	0.999968
TOK03	1e-05	1e-05	1e-05	0.99997
TOK06	1e-05	1e-05	1e-05	0.99997
TOK16	0.011491	1e-05	0.246357	0.742142
TW01	1.8e-05	1e-05	0.055239	0.944733
TX06	0.558943	1e-05	1e-05	0.441037
TX1o	0.393681	1e-05	0.145986	0.460323
TX11	0.225491	1e-05	1e-05	0.774489
TX14	1e-05	1e-05	1e-05	0.99997
TX20	0.422689	1e-05	1e-05	0.577291
UK02	0.045158	1e-05	0.704407	0.250425
WA01	1e-05	1e-05	0.865996	0.133984
WA07	1e-05	1e-05	0.899367	0.100613
WA08	1e-05	1e-05	0.837081	0.162899
WA11	1e-05	1e-05	0.890399	0.109581
WA13	1e-05	1e-05	0.752888	0.247092
WA22	0.048427	1e-05	0.776075	0.175488
WA24	1e-05	1e-05	0.900438	0.099542
WA25	1e-05	1e-05	0.938368	0.061612
WA27	0.028843	1e-05	0.7821	0.189047
WC004	1e-05	0.99997	1e-05	1e-05
WC005	1e-05	0.99997	1e-05	1e-05
WC006	1e-05	0.99997	1e-05	1e-05
WC012	1e-05	0.999968	1.2e-05	1e-05
WC019	1e-05	0.99997	1e-05	1e-05
WC027	1e-05	0.99997	1e-05	1e-05
WC034	1e-05	0.99997	1e-05	1e-05
WC036	1e-05	0.99997	1e-05	1e-05
WC040	1e-05	0.917664	1e-05	0.082316
WC047	1e-05	0.966007	1e-05	0.033973
WC048	1e-05	0.99997	1e-05	1e-05
WC054	1e-05	0.942528	1e-05	0.057452
WC068	1e-05	0.981599	1e-05	0.018381
WC073	1e-05	0.99997	1e-05	1e-05
WC087	1e-05	0.996284	1e-05	0.003696
WC092	1e-05	0.885977	1e-05	0.114003
WC101	1e-05	0.99997	1e-05	1e-05
WC103	1e-05	0.99997	1e-05	1e-05
WCBL2	1e-05	0.99997	1e-05	1e-05
WCBL5	1e-05	0.99997	1e-05	1e-05
WCBY206	1e-05	0.99997	1e-05	1e-05
WCCF32	1e-05	0.99997	1e-05	1e-05
WCCF69	1e-05	0.909296	1e-05	0.090684
WCNT52	1e-05	0.99997	1e-05	1e-05
WCNT81	1e-05	0.99997	1e-05	1e-05
WCSE25	1.1e-05	0.94646	1e-05	0.053519
WCSE31	1e-05	0.99997	1e-05	1e-05
WCSE35	1e-05	0.899908	1e-05	0.100072
WCSE39	1e-05	0.99997	1e-05	1e-05
WCSE57	1e-05	0.791061	1e-05	0.208919
WCSE70	1e-05	0.99997	1e-05	1e-05
WCSE71	1e-05	0.99997	1e-05	1e-05
WI01	0.99997	1e-05	1e-05	1e-05
WX1	1e-05	0.376578	0.492053	0.13136
WX4	1e-05	0.994717	0.005263	1e-05
WX5	1e-05	0.806026	0.193954	1e-05
WX6	1e-05	0.80395	0.19603	1e-05
WX7	1e-05	0.80468	0.1953	1e-05
WX8	1e-05	0.805419	0.194561	1e-05
WX9	1e-05	0.99997	1e-05	1e-05
WX10	0.005181	0.524182	0.319132	0.151505
XA01	1e-05	0.017752	0.474892	0.507347
XA03	0.017519	1e-05	0.267868	0.714604
XA04	1e-05	0.013255	0.476597	0.510138
XA05	0.011216	0.012563	0.267612	0.708609
XC04	1e-05	1e-05	1e-05	0.99997
XX05	0.019579	0.092121	0.467114	0.421186
XX06	0.026858	0.098027	0.44867	0.426445
XX08	0.052669	0.314824	0.343125	0.289382
XX13	0.02821	0.546059	0.204438	0.221293
XX14	0.033027	0.356198	0.293556	0.317219
YNTC06	1e-05	0.99997	1e-05	1e-05
YNTC14	1e-05	0.99997	1e-05	1e-05
YNTC17	1e-05	0.99997	1e-05	1e-05
YNTC18	1e-05	0.99997	1e-05	1e-05
YNTC19	1e-05	0.99997	1e-05	1e-05
YNTC22	1e-05	0.99997	1e-05	1e-05
YNTC25	1e-05	0.99997	1e-05	1e-05
YNTC26	1e-05	0.99997	1e-05	1e-05
YNTC27	1e-05	0.99997	1e-05	1e-05
YX01	0.09605	1e-05	0.5026	0.40134
YX03	0.085039	1e-05	0.557945	0.357006
YX08	0.066883	1e-05	0.591707	0.3414
YX09	0.102281	0.002655	0.487192	0.407873
YX10	0.086715	1e-05	0.508027	0.405248
ZH02	0.02796	1e-05	0.657688	0.314342
ZH04	0.037433	1e-05	0.683205	0.279352

## Sheet: Fig. 1c
Fig. 1c	The first and second principal component for 458 ginkgo samples of China
Sample	PC1	PC2
AL8042	0.00533671	-0.0072176
AL8043	0.00159392	0.00119457
AL8044	-0.007183	-0.00928923
AL8056	0.0251221	0.00479498
AL8146	-0.0223415	-0.0264539
AL8147	-0.0210941	-0.0249924
ALBF1	-0.0160801	-0.0194698
ALBF3	-0.000385759	-0.0111391
ALBF8	0.0053743	-0.00170225
ALBF9	0.00538512	-0.0017796
ALBF14	0.00532662	-0.00173688
ALBF18	-0.0039426	-0.0142125
ALBF19	-0.0227244	-0.0298172
ALBF21	-0.022732	-0.0299391
ALBF40	0.00548932	-0.0016112
ALBF41	-0.0088282	-0.022006
ATV1	-0.0974954	0.229814
ATV2	-0.074238	0.109539
ATV3	-0.0846947	0.165188
ATV4	-0.0895493	0.177777
CC02	-0.0601666	-0.0566894
CC21	-0.040582	-0.0415292
CC22	-0.0580893	-0.0542442
CGK1601	-0.0324096	-0.0277639
CHB109	-0.040139	-0.0347319
CHB260	-0.064512	-0.0599658
CHB261	-0.0647875	-0.0602352
CHB283	-0.0283823	-0.0227957
CHB291	-0.063341	-0.0590158
CQSZ01	0.0649259	0.0161056
CQSZ03	0.100807	0.0316623
CQSZ05	0.0756597	0.0177298
CQSZ07	0.0803732	0.0209548
CQSZ08	0.0822995	0.0213429
CQSZ11	0.0841092	0.0226073
CQSZ14	0.0984035	0.0272998
CQSZ15	0.093801	0.0256554
CQSZ16	0.0857773	0.0216289
CQSZ17	0.0664864	0.0145147
CX301	-0.0275829	-0.0356723
CX302	-0.00775714	-0.0208436
CX306	-0.0178774	-0.0181535
CX307	-0.0253958	-0.0266222
CX308	-0.0238478	-0.0222809
CX309	-0.082007	0.1624
CX310	-0.019104	-0.0236994
CX312	-0.00799104	-0.020372
CX313	-0.0806613	0.183649
CX315	-0.0617029	0.0731117
CXS007	-0.0573898	0.0829138
CXS012	-0.0442661	-0.0514209
CXS019	-0.0255514	-0.0294611
CXS020	-0.0744569	0.138578
DEHD3	-0.0936003	0.190167
DEJ1	-0.0853704	0.195888
DEJ3	-0.0878918	0.174875
DEW1	-0.0912763	0.210996
DEW2	-0.0787534	0.152199
DF04	0.0865615	0.0284713
DF2	0.0856142	0.0283185
DF11	0.0857637	0.0280433
DF31	0.0722831	0.0237021
DF34	0.0781563	0.0263515
DF37	0.0771554	0.025518
DHLY5	-0.0179036	-0.0155904
DHLY8	-0.0197997	-0.0154436
DHLY9	-0.0102569	-0.01156
ES03	0.0259591	0.001101
ES05	0.040887	0.00932469
ES06	0.0404799	0.00939433
ES07	0.0361647	0.00517907
ES08	0.0186085	0.000136932
ES10	0.0423121	0.00847702
ES11	0.039857	0.00911356
ES12	0.0398996	0.00886422
ES14	0.0245514	-0.000731627
ESBG13	0.0348098	0.0121581
ESBG14	0.0231471	-0.000802905
ESBG15	0.0394226	0.00648733
ESY6	0.0461074	0.00930418
ESY20	0.0281542	0.00416477
ESY24	-0.00862021	-0.0124205
ESY27	0.0453208	0.0126721
ESY30	0.0386004	0.00689415
ESY34	0.0159411	-0.00338009
ESY36	-0.00353924	-0.00943623
ESY41	0.0163242	-0.00201096
ESY45	0.0265658	0.00170627
ESY47	0.026765	0.00158119
FF0584	0.0450218	0.00615665
FF0586	0.0475136	0.00346283
FF0587	0.0517805	0.00874768
FF0588	0.0557828	0.0078221
FF0590	0.0415415	0.0022708
FF0591	0.0469824	0.00249475
FF0595	0.0531548	0.00977673
FF0599	0.0420336	0.000793731
FF0600	0.0526372	0.0015426
FF0602	0.0398331	0.00610677
FF0603	0.0445786	0.00235088
FF0605	0.0475842	0.00798667
FF0607	0.0419344	0.00288952
FF0608	0.0467584	0.00570414
FF0611	0.0488643	0.00447056
FF0615	0.0414794	0.00211045
FF0616	0.0455943	0.00689994
FF0618	0.0464199	0.00175541
FF0619	0.0457967	0.00168074
FJPC07	-0.0165641	-0.0302311
FJPC19	-0.0382797	-0.0383323
FJPC20	-0.0306223	-0.0408577
FJPC23	-0.0328787	-0.0344653
FJPC26	-0.0164344	-0.0190856
FJPC29	-0.0192864	-0.0293669
FJPC32	-0.0338098	-0.0344549
FJPC33	-0.0344176	-0.0332336
FJPC36	-0.0378854	-0.0390362
FJPC38	-0.0290748	-0.0326903
FJSC04	-0.0447273	-0.0434205
FJSC05	-0.0282355	-0.0393728
FJSC07	-0.0446779	-0.0433236
FJSC08	-0.0282766	-0.0396606
FJSC10	-0.0414414	-0.0415301
FJSC11	-0.0448351	-0.0441486
FJSC13	-0.0447811	-0.0439073
FJSC15	-0.0451817	-0.0444921
FJSC16	-0.0479169	-0.047453
FJSC30	-0.0448581	-0.0436418
FJYX21	-0.0401399	-0.0222363
FJYX22	-0.0341653	-0.0303632
FJYX24	-0.0424653	-0.0259786
FJYX51	-0.0379308	-0.0267468
FJYX52	-0.0521621	-0.0213073
FJYX63	-0.0414776	-0.0222005
FJYX64	-0.0498197	-0.0201943
FJYX71	-0.0419806	-0.0217272
FJYX75	-0.0328721	-0.0289784
FJYX79	-0.0397749	-0.0251976
FJZH01	-0.0392339	-0.0273979
FJZH03	-0.040254	-0.0326501
FJZH09	-0.0389787	-0.0339978
FJZH12	-0.0367947	-0.0305336
FJZH13	-0.0402048	-0.0364293
FJZH14	-0.032378	-0.0341692
FJZH19	-0.035188	-0.0353088
FJZH26	-0.0390112	-0.0360844
FJZH27	-0.0363256	-0.0315974
FJZH41	-0.0425375	-0.0426369
FREU12	-0.0743059	0.136461
FREU13	-0.0723016	0.104197
FREU14	-0.0699102	0.129711
FRFP1	-0.0964041	0.226289
FUK04	-0.023106	-0.0279821
FUK06	-0.0246136	-0.0274545
FUK15	-0.0234655	-0.0275735
FUK16	-0.0300284	-0.0342196
FUK17	-0.0231237	-0.0275915
GX07	-0.0194247	0.01419
GX09	-0.0204232	0.0132193
GX10	-0.0211109	0.0141201
GX17	-0.0208606	0.0201822
GXLC02	-0.0320436	0.0245825
GXLC06	-0.043347	0.086019
GXLC11	-0.0433062	0.0861225
GXLC12	-0.0391562	0.031544
GXLC13	-0.0345895	0.0354811
GXLC14	-0.0431565	0.0852839
GXLC15	-0.0318671	0.0244348
GXLC16	-0.00712326	0.0187365
GXLC17	-0.0224944	0.036438
GXLC18	-0.0224593	0.0356913
GXXA02	-0.0203075	0.00323375
GXXA06	-0.0335165	0.0134338
GXXA09	-0.0267579	0.00958607
GXXA15	-0.027136	0.0159266
GXXA24	-0.0308686	0.0139506
GXXA26	-0.0245984	0.0266304
GXXA30	-0.0274233	0.0118708
GXXA31	-0.0376694	0.0206469
GXXA34	-0.0335522	0.0187984
GXXA35	-0.035202	0.0209852
GYSP01	0.0722842	0.0208318
GYSP04	0.067258	0.0169085
GYSP05	0.0649855	0.0163175
GYSP06	0.0536677	0.0235805
GYSP13	0.0764319	0.0194839
HESX1	-0.027949	-0.0322757
HESX4	-0.0249361	-0.034745
HESX6	-0.0336165	-0.0381935
HESX8	-0.0357093	-0.0379667
HESX10	-0.0335624	-0.0398973
HESX12	-0.0245933	-0.0266064
HESX15	-0.0177584	-0.0212664
HESX16	-0.0167104	-0.0238088
HESX19	-0.0246213	-0.0304846
HESX20	-0.0198757	-0.0247306
HEXX1	-0.0237605	-0.0325428
HEXX2	-0.0279769	-0.0405219
HEXX4	-0.0167465	-0.0307475
HEXX7	-0.0278297	-0.0312272
HEXX10	-0.0195077	-0.0291659
HEXX12	-0.0251888	-0.0362988
HEXX13	-0.0195973	-0.0287248
HEXX15	-0.0214141	-0.033767
HEXX18	-0.0311405	-0.0374104
HP01	0.0501047	0.0186179
HP02	0.0501951	0.0225431
HP03	0.0593407	0.0271703
HP04	0.0326933	0.00933359
HP05	0.0441558	0.01912
HP06	0.0413725	0.016827
HP07	0.0512293	0.0225554
HP08	0.0479484	0.0205265
HP09	0.0470246	0.0155189
HS01	-0.0261389	-0.0190289
HS03	-0.0275738	-0.0220462
HS10	-0.0272696	-0.0220506
HX01	0.0271254	-0.0101588
HX04	0.0509376	-0.00134049
HX09	0.0392101	-0.00752274
HX11	0.0237223	-0.00822909
HX13	0.0301891	-0.00355215
HX16	0.0140109	-0.0178612
HX19	0.0168506	-0.00910617
HX22	0.0107913	-0.0120629
HX23	0.0105932	-0.0151678
HX26	0.0252067	-0.00625482
HX28	0.0108031	-0.0154216
HX29	0.020021	-0.0106097
HX30	0.0196184	-0.0109557
HX32	0.0223006	-0.00849148
HX33	0.019072	-0.00782066
HX35	0.0336655	-0.00377436
HX36	0.0157285	-0.010541
HX38	0.025576	-0.00801078
HX39	0.0157629	-0.0104018
JF304	0.06866	0.0231991
JF312	0.0496198	0.0145233
JF314	0.0889578	0.0298386
JF316	0.125138	0.0497937
JFDL03	0.126691	0.0468737
JFDL11	0.109723	0.0391936
JFDL17	0.115611	0.0399045
JFDL19	0.079261	0.0236881
JFDL22	0.0773969	0.0238224
JFDL24	0.102988	0.0331133
JFDL33	0.110737	0.0383598
JFDL39	0.0986362	0.0332243
JFDL48	0.0870775	0.0287817
JFDL50	0.0996876	0.0366807
JFDY01	0.0873428	0.0218595
JFDY02	0.0838566	0.0267531
JFDY03	0.0685819	0.0149244
JFDY04	0.0728909	0.019211
JFDY05	0.0793749	0.0198101
JFDY06	0.0748325	0.0219525
JFDY07	0.0928963	0.0247732
JFPY03	0.0884963	0.0275431
JFPY16	0.0665889	0.0180411
JFPY17	0.0573359	0.0147504
JFPY19	0.0871063	0.0279218
JFPY20	0.0842616	0.0251433
JFPY21	0.0795451	0.0232962
JR03	-0.0764331	0.152288
JR06	-0.079023	0.179161
JR07	-0.06996	0.126453
JSNT03	-0.0416799	-0.0507126
JSYX06	-0.031011	-0.0508639
JSYX08	-0.0458069	-0.0131597
JZ01	-0.0260713	-0.0136499
JZ02	-0.0274871	-0.0152298
JZ04	-0.0269882	-0.0191998
JZ06	-0.0124831	-0.0150753
JZ07	-0.0329425	-0.0198528
JZ09	-0.0337931	-0.0179197
JZ11	-0.0328642	-0.0298594
JZ14	-0.0284924	-0.0261249
JZ15	-0.0409372	-0.0398308
KNT296	-0.0649769	-0.0602859
KX1	-0.0117931	-0.0206482
KX6	-0.00895479	-0.0210445
KX13	0.00065453	-0.0148446
KX14	0.0137146	-0.0118074
KX19	0.0132844	-0.00789297
KX34	-0.00619038	-0.0239219
KX40	0.0071253	-0.00936576
KX41	0.00510907	-0.0146512
KX42	-0.000201641	-0.0176408
KYS29	-0.0253313	-0.0296753
KYS47	-0.0252634	-0.0313709
KYS370	-0.0269164	-0.0286882
KYS371	-0.026963	-0.0289852
KYS375	-0.02511	-0.0287228
KYS376	-0.0268416	-0.0296589
KYS377	-0.0255043	-0.0296517
LYG06	-0.0176917	-0.0180855
LYG10	-0.0251544	-0.0225064
LYG11	-0.0252356	-0.026302
LYG12	-0.0191596	-0.0234951
LYG15	-0.0245294	-0.0227923
NLEU1	-0.0892613	0.207133
NLEU2	-0.0903268	0.210047
PXLM07	0.0447917	0.00770979
PXLM15	0.0533038	0.0125868
QC03	0.0373426	0.0069238
QC05	0.0351427	-0.000271938
QC10	0.0455078	0.00409159
QC11	0.0440558	0.00443233
QY04	-0.0330632	-0.0308386
QY07	-0.0335949	-0.0175809
QY08	-0.0333112	-0.0174783
RZ08	-0.0230872	-0.0333342
RZ12	-0.0287483	-0.0276945
RZ15	-0.0230599	-0.0242568
RZ16	-0.0220788	-0.0256646
SCQL01	0.0162355	-0.00576803
SCQL02	0.0399028	0.00380045
SCQL03	0.0186897	-0.00770576
SCQL04	0.0395952	0.00528432
SCQL06	0.0352511	-0.0010661
SCQL08	0.0576627	0.0100042
SKK72	-0.0465401	-0.0477705
SKK354	-0.0256792	-0.0311336
SKK355	-0.0264874	-0.0307572
SKK364	-0.0488169	-0.046761
SKK365	-0.0254098	-0.0307128
SN01	0.0436752	0.0137761
SN02	0.0311203	0.0108025
SN03	0.0422218	0.0132092
SN04	0.0269362	0.00646875
SN05	0.0255779	0.00502949
SP03	0.068811	0.0186877
SP10	0.0615437	0.0158103
SX04	-0.0319374	-0.0377051
SX05	-0.0341226	-0.035087
SX15	-0.0237461	-0.0215771
THK336	-0.0651746	-0.0605169
TM01L	-0.0327371	-0.0537619
TM02L	-0.0561963	-0.0358042
TM03L	-0.0496223	-0.0588143
TM04L	-0.0110934	-0.015228
TM05L	-0.0203364	-0.0218861
TM010	-0.0445238	-0.0472115
TM012	-0.0403415	0.0181936
TM016	-0.025394	-0.0369585
TM033	-0.0264061	-0.034511
TM038	-0.00795103	-0.0204112
TM049	-0.0325438	-0.0358919
TM050	-0.0259716	-0.0329316
TM052	-0.0384416	-0.0469642
TM054	-0.0321703	-0.0424986
TM062	0.00280301	-0.00840834
TM064	-0.0315379	-0.0386094
TM065	-0.030441	-0.037196
TM067	-0.010753	-0.0139625
TM068	-0.0238072	-0.0265869
TM070	-0.0630059	0.0881287
TM106	-0.0290481	-0.0352367
TM110	-0.0306813	-0.0397217
TM111	-0.0296316	-0.0285645
TM127	-0.0262931	-0.0316474
TM130	-0.0373468	-0.0446343
TM137	-0.032197	-0.0397378
TM139	-0.0270375	-0.0336705
TM140	-0.0352256	-0.0455734
TM142	-0.0376874	-0.0423101
TM147	-0.0365698	-0.0383456
TM150	-0.0196165	-0.0256505
TM164	-0.0249467	-0.0277823
TM165	-0.0282076	-0.034672
TM169	-0.025035	-0.029276
TM171	-0.0256034	-0.0317522
TM179	-0.0314739	-0.0399174
TM190	-0.0255292	-0.0345545
TM191	-0.0312698	-0.0502139
TM217	-0.0277395	-0.0479407
TM218	-0.026117	-0.0374744
TM226	-0.0173323	-0.0393895
TM231	-0.0222427	-0.031953
TM257	-0.0314271	-0.0410958
TM270	-0.0284012	-0.0355231
TM282	-0.0271848	-0.0308161
TM286	-0.0442674	-0.0545028
TM289	-0.0320916	-0.0380268
TM358	-0.0750877	0.143119
TM407	-0.0235002	-0.0272606
TM425	-0.0277741	-0.0384118
TM428	-0.0122604	-0.0287854
TM432	-0.0285313	-0.0339065
TM439	-0.0284909	-0.0397603
TM474	-0.0296863	-0.0367283
TMAB0715	-0.0212266	-0.0315048
TMAB0722	-0.0327401	-0.0408695
TMAB0759	-0.0420135	-0.0544898
TMAB0759-2	-0.0384738	-0.0457744
TOK03	-0.0369556	-0.0405723
TOK06	-0.0313359	-0.0326994
TOK16	-0.0251777	-0.0239332
TW01	-0.0213063	-0.02704
TX06	-0.0590851	0.0615381
TX1o	-0.0468665	0.0446517
TX11	-0.0554314	0.0129571
TX14	-0.04688	-0.0420744
TX20	-0.0745263	0.062161
UK02	-0.0305844	-0.0193234
WC004	0.0496665	0.00833731
WC005	0.0456929	0.00722218
WC006	0.0508461	0.00830579
WC012	0.0686583	0.0163528
WC019	0.0555658	0.0102036
WC027	0.0433828	0.00760708
WC034	0.0498009	0.00936816
WC036	0.046032	0.00482002
WC040	0.0403283	0.00290684
WC047	0.0443425	0.0044523
WC048	0.0718594	0.0125919
WC054	0.0458384	0.00980778
WC068	0.0462229	0.00754369
WC073	0.0539852	0.0118653
WC087	0.0426882	0.00917212
WC092	0.0360699	0.00511372
WC101	0.0458048	0.0074251
WC103	0.0481576	0.00929779
WCBL2	0.0429734	0.00619667
WCBL5	0.0436123	0.00601357
WCBY206	0.042964	0.00615901
WCCF32	0.0444164	0.00740448
WCCF69	0.0376851	0.00463733
WCNT52	0.060353	0.0116445
WCNT81	0.0454338	0.00754318
WCSE25	0.0388321	0.00498195
WCSE31	0.0573078	0.0156457
WCSE35	0.0330921	0.00419534
WCSE39	0.0488431	0.00979092
WCSE57	0.0264333	0.000376225
WCSE70	0.0530849	0.011193
WCSE71	0.0494843	0.00961831
WX1	0.0126677	-0.0127213
WX4	0.0819068	0.0145707
WX5	0.0539544	-0.00311388
WX6	0.0540329	-0.00302919
WX7	0.0539758	-0.00306884
WX8	0.0539642	-0.0030689
WX9	0.0776069	0.0112254
WX10	0.0264653	-0.00278595
XC04	-0.0305262	-0.0395798
XX05	-0.0170208	-0.0177057
XX06	-0.0178177	-0.0174578
XX08	-0.000833027	-0.0018235
XX13	0.021151	0.00599015
XX14	0.00377196	-0.00267922
YX01	-0.0330849	-0.0125278
YX03	-0.0275775	-0.0114632
YX08	-0.0283376	-0.0147587
YX09	-0.0311238	-0.0110079
YX10	-0.0278373	-0.011747
ZH02	-0.0380965	-0.0278049
ZH04	-0.0351103	-0.0203875

## Sheet: Fig. 3a
Fig. 3a	The first and second principal component for 545 ginkgo samples around the world
Sample	PC1	PC2
5IL05	-0.113892	0.12017
AL8042	0.00822675	-0.00521515
AL8043	0.00487605	0.000729477
AL8044	-0.000984702	-0.00974257
AL8056	0.022971	0.0111498
AL8146	-0.0111872	-0.0290436
AL8147	-0.0104569	-0.027619
ALBF1	-0.00679415	-0.023373
ALBF3	0.00855636	-0.0131949
ALBF8	0.0115032	-0.00401889
ALBF9	0.0114862	-0.00414154
ALBF14	0.0114243	-0.0040597
ALBF18	0.00317434	-0.0149625
ALBF19	-0.0101947	-0.0334885
ALBF21	-0.010122	-0.0336392
ALBF40	0.0116041	-0.00398139
ALBF41	0.000458658	-0.0224068
ALUS01	-0.0173002	-0.0289788
ATV1	-0.130801	0.159636
ATV2	-0.0970543	0.083521
ATV3	-0.110947	0.116776
ATV4	-0.116413	0.123147
CC02	-0.0379729	-0.0444541
CC21	-0.0257592	-0.0361212
CC22	-0.0368133	-0.0427223
CGK1601	-0.0220396	-0.0355858
CHB109	-0.0263405	-0.0345753
CHB260	-0.0409412	-0.046699
CHB261	-0.0411169	-0.0468671
CHB283	-0.0187646	-0.0277076
CHB291	-0.0401403	-0.0460029
CQSZ01	0.0546639	0.0328298
CQSZ03	0.084036	0.0581958
CQSZ05	0.0624755	0.0363361
CQSZ07	0.0667528	0.0411146
CQSZ08	0.0686327	0.0416474
CQSZ11	0.0693776	0.0436263
CQSZ14	0.0819391	0.0523722
CQSZ15	0.0775265	0.049057
CQSZ16	0.0712121	0.0435476
CQSZ17	0.0557892	0.0312837
CX301	-0.0158252	-0.0350338
CX302	-0.00208056	-0.0202749
CX306	-0.0112059	-0.0219744
CX307	-0.0149665	-0.0314165
CX308	-0.0152031	-0.0276117
CX309	-0.106256	0.112483
CX310	-0.0102385	-0.0257341
CX312	-0.00245126	-0.0198252
CX313	-0.107101	0.126916
CX315	-0.0681083	0.0412489
CXS007	-0.0638495	0.0484787
CXS012	-0.0248691	-0.0534942
CXS019	-0.0157832	-0.0359647
CXS020	-0.100028	0.102529
DEHD3	-0.122245	0.132478
DEJ1	-0.113615	0.135442
DEJ3	-0.115413	0.122681
DEW1	-0.121605	0.146055
DEW2	-0.104572	0.109778
DF04	0.0747073	0.0548234
DF2	0.0738942	0.054447
DF11	0.0740925	0.0541324
DF31	0.0610865	0.0445884
DF34	0.0655602	0.0487383
DF37	0.0648522	0.0474936
DHLY5	-0.0107073	-0.0193426
DHLY8	-0.0124001	-0.0193673
DHLY9	-0.00374197	-0.0133456
ES03	0.0238424	0.00853578
ES05	0.0350323	0.0195845
ES06	0.0346588	0.0195377
ES07	0.0317132	0.014529
ES08	0.0183379	0.00583354
ES10	0.0358069	0.0205744
ES11	0.0341706	0.0192159
ES12	0.0342706	0.0189094
ES14	0.0241592	0.00666414
ESBG13	0.030493	0.0203309
ESBG14	0.0226135	0.0062654
ESBG15	0.034132	0.0175694
ESY6	0.0404803	0.0199678
ESY20	0.026771	0.0103872
ESY24	-0.00261401	-0.0151184
ESY27	0.0397414	0.0224578
ESY30	0.036316	0.015726
ESY34	0.0174089	-0.000402261
ESY36	0.00108704	-0.0116128
ESY41	0.0179022	0.0016531
ESY45	0.0266805	0.00676578
ESY47	0.0270752	0.0075003
FF0584	0.0390657	0.0215332
FF0586	0.04035	0.0198972
FF0587	0.0437833	0.0263201
FF0588	0.0490611	0.027426
FF0590	0.0346183	0.0164514
FF0591	0.0390425	0.0180097
FF0595	0.0458282	0.0282582
FF0599	0.0357837	0.0150735
FF0600	0.0454714	0.0181395
FF0602	0.032024	0.0198339
FF0603	0.0373169	0.0184289
FF0605	0.0401182	0.024303
FF0607	0.0351214	0.0174513
FF0608	0.0389674	0.0217009
FF0611	0.0430325	0.0217107
FF0615	0.0346636	0.0162857
FF0616	0.0386495	0.0217532
FF0618	0.0383172	0.0176984
FF0619	0.0378348	0.0174753
FJPC07	-0.00570364	-0.0330401
FJPC19	-0.0234931	-0.0466003
FJPC20	-0.0172063	-0.0464912
FJPC23	-0.0193907	-0.0422592
FJPC26	-0.00613029	-0.0233093
FJPC29	-0.00756763	-0.0329514
FJPC32	-0.0216766	-0.0416427
FJPC33	-0.021689	-0.0417724
FJPC36	-0.0237608	-0.0484377
FJPC38	-0.0155024	-0.0391263
FJSC04	-0.0281376	-0.0529873
FJSC05	-0.0141083	-0.0404776
FJSC07	-0.0281472	-0.0528776
FJSC08	-0.0140974	-0.0407649
FJSC10	-0.0233421	-0.0490862
FJSC11	-0.0272506	-0.0535906
FJSC13	-0.0273008	-0.0533506
FJSC15	-0.0275017	-0.0540098
FJSC16	-0.0290943	-0.0576105
FJSC30	-0.0281355	-0.0533069
FJYX21	-0.0241654	-0.0372827
FJYX22	-0.0179963	-0.0432442
FJYX24	-0.0247082	-0.0420839
FJYX51	-0.0217284	-0.0410474
FJYX52	-0.0350443	-0.0387454
FJYX63	-0.0259232	-0.0374708
FJYX64	-0.0323088	-0.0392665
FJYX71	-0.027072	-0.0365601
FJYX75	-0.0175848	-0.0416334
FJYX79	-0.0239126	-0.0393653
FJZH01	-0.0232262	-0.03604
FJZH03	-0.0227619	-0.0407888
FJZH09	-0.022072	-0.0416226
FJZH12	-0.0202138	-0.0377395
FJZH13	-0.0219321	-0.0452168
FJZH14	-0.0167538	-0.0410446
FJZH19	-0.0186549	-0.0422178
FJZH26	-0.0214246	-0.044654
FJZH27	-0.0201364	-0.0390932
FJZH41	-0.0238136	-0.0504646
FREU12	-0.0960148	0.0966281
FREU13	-0.0934169	0.0780633
FREU14	-0.0912235	0.0920811
FRFP1	-0.129226	0.157128
FUK04	-0.0131109	-0.028988
FUK06	-0.015633	-0.029045
FUK15	-0.0133601	-0.0282267
FUK16	-0.0189078	-0.0345409
FUK17	-0.0148121	-0.0343155
GX07	-0.0132936	8.75469e-05
GX09	-0.014833	-3.14508e-05
GX10	-0.0152952	0.000254301
GX17	-0.0180837	0.00713021
GXLC02	-0.0232834	0.00019794
GXLC06	-0.0447545	0.045632
GXLC11	-0.0447261	0.0457389
GXLC12	-0.0332591	0.00764483
GXLC13	-0.0274232	0.00851421
GXLC14	-0.0445361	0.0451511
GXLC15	-0.0231962	0.000428691
GXLC16	-0.00213742	0.00647706
GXLC17	-0.0189936	0.0164737
GXLC18	-0.0189736	0.015984
GXXA02	-0.0124077	-0.0083867
GXXA06	-0.0240078	-0.00542675
GXXA09	-0.017742	-0.00741598
GXXA15	-0.0193336	-0.00199877
GXXA24	-0.0231494	-0.00315785
GXXA26	-0.0192896	0.00668916
GXXA30	-0.0187844	-0.00613569
GXXA31	-0.0284634	-0.00304227
GXXA34	-0.0250771	-0.00199668
GXXA35	-0.0255888	-0.00228566
GYSP01	0.0630901	0.0429619
GYSP04	0.0590679	0.0383437
GYSP05	0.0587106	0.0375367
GYSP06	0.0465753	0.0399728
GYSP13	0.0678638	0.0417228
HESX1	-0.0129974	-0.0345863
HESX4	-0.0102096	-0.036094
HESX6	-0.0170106	-0.0399199
HESX8	-0.0187133	-0.0394723
HESX10	-0.0159899	-0.0408553
HESX12	-0.0116357	-0.0270556
HESX15	-0.0068644	-0.0212215
HESX16	-0.00486915	-0.0271937
HESX19	-0.0101721	-0.0328373
HESX20	-0.00852709	-0.0256607
HEXX1	-0.0103766	-0.0363785
HEXX2	-0.0122208	-0.0439847
HEXX4	-0.00367685	-0.0320448
HEXX7	-0.0141811	-0.0360414
HEXX8	-0.0136192	-0.0440555
HEXX10	-0.00668553	-0.0314809
HEXX12	-0.0102058	-0.0383838
HEXX13	-0.00731221	-0.030659
HEXX15	-0.00750293	-0.0351816
HEXX18	-0.0154523	-0.0421521
HP01	0.043051	0.0297656
HP02	0.0427708	0.0338504
HP03	0.0491444	0.0401938
HP04	0.02903	0.0165211
HP05	0.0381968	0.0285458
HP06	0.035038	0.0264656
HP07	0.043381	0.0328612
HP08	0.0409506	0.030216
HP09	0.0417968	0.0268208
HS01	-0.0160298	-0.0230196
HS03	-0.0168855	-0.0266205
HS10	-0.0158639	-0.0275809
HX01	0.0277351	0.000799156
HX04	0.0458232	0.0154906
HX09	0.0372301	0.00761977
HX11	0.024663	-0.000566604
HX13	0.0292218	0.00703087
HX16	0.0195965	-0.0112119
HX19	0.0192489	-0.00262439
HX22	0.0146558	-0.00631645
HX23	0.0148118	-0.00882146
HX26	0.0258998	0.0028826
HX28	0.0142196	-0.00996688
HX29	0.0214312	-0.00273028
HX30	0.0217015	-0.00290781
HX32	0.0231509	0.000305524
HX33	0.0207438	0.000396277
HX35	0.0322788	0.00676773
HX36	0.0180968	-0.00439106
HX38	0.0255812	0.000264031
HX39	0.018981	-0.00268602
ID02	-0.10577	0.110362
IL02	-0.119697	0.126605
JF304	0.0558005	0.0404318
JF312	0.0395976	0.0273423
JF314	0.071108	0.0527262
JF316	0.097506	0.0805911
JFDL03	0.101024	0.0773945
JFDL11	0.0873202	0.064324
JFDL17	0.0919809	0.0667075
JFDL19	0.0659233	0.0429483
JFDL22	0.0629362	0.0414117
JFDL24	0.0822804	0.0573504
JFDL33	0.0892675	0.064814
JFDL39	0.080429	0.0572405
JFDL48	0.0711123	0.049526
JFDL50	0.0795485	0.0597481
JFDY01	0.073449	0.0447588
JFDY02	0.0686754	0.0471785
JFDY03	0.0587494	0.0329452
JFDY04	0.0604221	0.0379359
JFDY05	0.0666547	0.0405561
JFDY06	0.0616353	0.0395556
JFDY07	0.0771684	0.0485266
JFPY03	0.0711577	0.050898
JFPY16	0.0551137	0.0370293
JFPY17	0.047182	0.0310716
JFPY19	0.0711143	0.0520711
JFPY20	0.0684185	0.0488289
JFPY21	0.0648827	0.0455784
JR03	-0.103197	0.111015
JR06	-0.104872	0.123835
JR07	-0.0967155	0.0973372
JSNT03	-0.0235939	-0.0480037
JSYX06	-0.0145296	-0.0454875
JSYX08	-0.0365841	-0.0178934
JZ01	-0.0177994	-0.0191859
JZ02	-0.0185086	-0.0222423
JZ04	-0.0173037	-0.023798
JZ06	-0.00640433	-0.0162835
JZ07	-0.02201	-0.02688
JZ09	-0.0216892	-0.026196
JZ11	-0.0189398	-0.0364032
JZ14	-0.0175458	-0.0320423
JZ15	-0.0232529	-0.04519
KNT296	-0.0412585	-0.0468476
KOR02	-0.0093735	-0.0315332
KOR03	-0.00881074	-0.0327863
KOR04	-0.00802638	-0.0361465
KOR05	-0.00991435	-0.0344291
KOR06	-0.0106237	-0.0331686
KOR07	-0.00976404	-0.0353014
KOR08B	-0.0141324	-0.0331165
KOR10	-0.0112938	-0.0342779
KOR11	-0.00928439	-0.0319542
KOR12	-0.0089007	-0.0279426
KOR13B	-0.0117171	-0.032216
KOR14B	-0.00891172	-0.0383186
KOR15	-0.0117069	-0.0361939
KOR16B	-0.00921501	-0.0386029
KOR17	-0.0104451	-0.0346105
KOR18	-0.0121887	-0.036356
KOR19	-0.0098977	-0.0338752
KOR24	-0.0119354	-0.0304391
KOR30	-0.0105756	-0.032926
KOR34	-0.00767466	-0.0342225
KOR35	-0.011166	-0.0356039
KX1	-0.00179502	-0.0216351
KX6	0.000547621	-0.0233743
KX13	0.0067173	-0.0154249
KX14	0.0180928	-0.0084443
KX19	0.0168045	-0.00490019
KX34	0.0034634	-0.0235615
KX40	0.0114896	-0.0082709
KX41	0.0114694	-0.0129431
KX42	0.00771968	-0.0175043
KYS29	-0.0144095	-0.0309602
KYS47	-0.0136006	-0.0321505
KYS370	-0.0159978	-0.0315035
KYS371	-0.0163624	-0.0302902
KYS375	-0.0148846	-0.0301833
KYS376	-0.0155476	-0.0319345
KYS377	-0.014869	-0.0314046
LYG06	-0.0110605	-0.0218609
LYG10	-0.0143136	-0.0285385
LYG11	-0.0149251	-0.0310531
LYG12	-0.0098513	-0.0272771
LYG15	-0.016041	-0.0277599
MAPH3	-0.100855	0.103739
MAPH4	-0.0277427	-0.0356481
MAPH5	-0.0757577	0.0498379
MT01	0.0495661	0.0297904
MT02	0.0520596	0.0360705
MT03	0.0505401	0.0313265
MT05	0.0258651	0.0138491
MT08	0.0599692	0.0424699
MT12	0.0389871	0.0235092
NC02	-0.0801195	0.05187
NC07	-0.10383	0.103909
NC08	-0.0998637	0.0969447
NC09	-0.0236339	-0.042044
NLEU1	-0.119026	0.143287
NLEU2	-0.120517	0.145343
NX01	-0.0309678	-0.0324185
NX05	-0.0289306	-0.0336591
NX11	-0.0252529	-0.0485151
NX20	-0.027919	-0.0338095
NX25	-0.0203221	-0.0448527
NX31	-0.0282981	-0.0378949
NX34	-0.0252212	-0.0486313
NX39	-0.0225653	-0.04306
NX43	-0.0252655	-0.0486749
NX46	-0.020309	-0.0450244
NY01	-0.0974494	0.103738
PAPH1	-0.1089	0.129258
PAPH2	-0.10568	0.11423
PXLM07	0.0361484	0.0209781
PXLM15	0.0464651	0.0295525
QC03	0.032958	0.0167056
QC05	0.0321849	0.00771119
QC10	0.0409467	0.0155786
QC11	0.0391269	0.0151501
QY04	-0.0206818	-0.0304526
QY07	-0.0218781	-0.0197529
QY08	-0.0216969	-0.0195834
RZ08	-0.0110702	-0.0323101
RZ12	-0.0179288	-0.0309515
RZ15	-0.0141065	-0.0284947
RZ16	-0.0124998	-0.0298033
SC01	-0.0148626	-0.0319712
SCQL01	0.0193615	-0.00297012
SCQL02	0.0372421	0.0134126
SCQL03	0.0215754	-0.00301744
SCQL04	0.0372321	0.0151059
SCQL06	0.0352812	0.00838074
SCQL08	0.0518854	0.0250287
SCWY01	0.00512162	-0.0244975
SCWY03	0.0160753	-0.0168602
SCWY04	0.00688618	-0.0208139
SCWY06	0.0179672	-0.0172841
SCWY07	0.0198216	-0.0153494
SCWY08	0.0165543	-0.0135363
SCWY12	0.0150083	-0.0180083
SCWY15	0.00690072	-0.0225575
SCWY18	0.0102406	-0.0198374
SCWY23	0.00797409	-0.0185596
SG07	-0.0240886	-0.0413779
SKK72	-0.0279538	-0.0412954
SKK354	-0.014013	-0.0318867
SKK355	-0.014376	-0.0314049
SKK364	-0.0299996	-0.0409229
SKK365	-0.0138869	-0.0314908
SN01	0.0381232	0.0248178
SN02	0.0277361	0.0178324
SN03	0.0369546	0.023903
SN04	0.0255017	0.0126295
SN05	0.0245691	0.0105045
SP03	0.0603963	0.0407193
SP10	0.0548749	0.035633
SX04	-0.0167659	-0.0387196
SX05	-0.0192661	-0.0365105
SX15	-0.0133828	-0.0229608
THK336	-0.0413493	-0.0469903
TM01L	-0.0154293	-0.0476653
TM02L	-0.0397244	-0.0379159
TM03L	-0.0280899	-0.0559973
TM04L	-0.00620215	-0.0176996
TM05L	-0.0118186	-0.0247194
TM010	-0.0260452	-0.0463257
TM012	-0.0387199	0.00519463
TM016	-0.0121989	-0.0371668
TM033	-0.0150045	-0.0339883
TM038	-0.0023496	-0.0199738
TM049	-0.0192913	-0.03821
TM050	-0.013828	-0.0337999
TM052	-0.0208273	-0.0450995
TM054	-0.0166279	-0.041799
TM062	0.0061522	-0.00730801
TM064	-0.0170366	-0.0392161
TM065	-0.0165774	-0.0377244
TM067	-0.00356079	-0.0155128
TM068	-0.0133446	-0.0286827
TM070	-0.0813308	0.0666562
TM106	-0.0160571	-0.0355071
TM110	-0.0164155	-0.0392932
TM111	-0.0184862	-0.0317841
TM127	-0.0148681	-0.0331452
TM130	-0.0202748	-0.0431274
TM137	-0.018525	-0.0394194
TM139	-0.0143471	-0.0349281
TM140	-0.0181057	-0.0446169
TM142	-0.0211262	-0.0416492
TM147	-0.0218028	-0.038981
TM150	-0.0102891	-0.0261041
TM164	-0.0140356	-0.0299331
TM165	-0.0155113	-0.0345104
TM169	-0.0136841	-0.030506
TM171	-0.0129992	-0.0335461
TM179	-0.0187181	-0.0417176
TM190	-0.0135927	-0.0342015
TM191	-0.0149215	-0.0450561
TM217	-0.0125322	-0.0413579
TM218	-0.013252	-0.0350497
TM226	-0.00591246	-0.0332063
TM231	-0.0105544	-0.0328959
TM257	-0.0174434	-0.0404721
TM270	-0.0153947	-0.0353462
TM282	-0.0156244	-0.031719
TM286	-0.024483	-0.0523207
TM289	-0.0182047	-0.0382621
TM358	-0.0976666	0.100631
TM407	-0.012844	-0.0292666
TM425	-0.0125729	-0.0381276
TM428	-0.00279306	-0.0260566
TM432	-0.014941	-0.0354147
TM439	-0.0126784	-0.0394489
TM474	-0.0149971	-0.0360628
TMAB0715	-0.0100056	-0.0328839
TMAB0722	-0.0173694	-0.0407746
TMAB0759	-0.0215722	-0.0530379
TMAB0759-2	-0.0208943	-0.0446115
TOK03	-0.0237464	-0.0365059
TOK06	-0.0204766	-0.0338821
TOK16	-0.0158655	-0.0268993
TW01	-0.0117052	-0.0324906
TX06	-0.0661351	0.0396378
TX1o	-0.0512998	0.0274793
TX11	-0.0510369	0.000702173
TX14	-0.0317347	-0.0422953
TX20	-0.0785571	0.0373316
UK02	-0.0268407	-0.0381912
WA01	-0.0175986	-0.0447666
WA07	-0.017506	-0.0489215
WA08	-0.0124272	-0.038902
WA11	-0.0147574	-0.0443723
WA13	-0.0134129	-0.0372053
WA22	-0.0186613	-0.0307968
WA24	-0.0199919	-0.0496729
WA25	-0.0189922	-0.0478209
WA27	-0.0150262	-0.0257227
WC004	0.0396706	0.0207819
WC005	0.0387305	0.020703
WC006	0.0407152	0.0214223
WC012	0.0550251	0.0341394
WC019	0.0465155	0.0261668
WC027	0.0352916	0.0189454
WC034	0.0424857	0.0240766
WC036	0.0383606	0.0173396
WC040	0.0338292	0.0147623
WC047	0.0366711	0.0162746
WC048	0.0606384	0.0317076
WC054	0.0377209	0.0228565
WC068	0.0387365	0.0209759
WC073	0.0459915	0.0279751
WC087	0.0354803	0.0213846
WC092	0.0312702	0.0157743
WC101	0.0381916	0.0206535
WC103	0.0388314	0.0235105
WCBL2	0.0345113	0.0169156
WCBL5	0.0360006	0.0175431
WCBY206	0.0344681	0.0173383
WCCF32	0.0358849	0.0206594
WCCF69	0.0319091	0.0152118
WCNT52	0.0517896	0.0293042
WCNT81	0.0381473	0.02033
WCSE25	0.0353589	0.0182027
WCSE31	0.0475889	0.0318151
WCSE35	0.0294937	0.0146732
WCSE39	0.0433934	0.0256731
WCSE57	0.0242253	0.00887507
WCSE70	0.0461065	0.0282607
WCSE71	0.044791	0.026952
WI01	-0.107893	0.110683
WX1	0.0155627	-0.0101599
WX4	0.0704853	0.0352804
WX5	0.0469555	0.00967565
WX6	0.0470025	0.0097497
WX7	0.0469679	0.00972495
WX8	0.0469625	0.00973027
WX9	0.0669127	0.0310977
WX10	0.0257688	0.00264993
XA01	-0.00686802	-0.024792
XA03	-0.0137933	-0.0269977
XA04	-0.00703341	-0.024688
XA05	-0.0118172	-0.0261412
XC04	-0.0162951	-0.0392231
XX05	-0.00958896	-0.0205647
XX06	-0.0104117	-0.0203393
XX08	0.00235762	-0.00234436
XX13	0.0199174	0.0108652
XX14	0.00618701	-0.00155267
YNTC06	0.0691514	0.0422631
YNTC14	0.0740102	0.0479705
YNTC17	0.0764562	0.047545
YNTC18	0.0619637	0.0379611
YNTC19	0.0652496	0.0386146
YNTC22	0.0651577	0.0385979
YNTC25	0.0657382	0.0389551
YNTC26	0.0652322	0.0386125
YNTC27	0.0651988	0.0386622
YX01	-0.0245116	-0.019409
YX03	-0.0199512	-0.0176683
YX08	-0.019549	-0.0208473
YX09	-0.0237288	-0.0176314
YX10	-0.0205808	-0.0176451
ZH02	-0.0264265	-0.0380633
ZH04	-0.0252197	-0.0318998

## Sheet: Fig. 3b-c
Figs. 3b and 3c	The genetic distance (1-IBS) between pairwise samples
sample1	group1	sample2	group2	1-IBS
PXLM07	SWEST	WCCF32	SWEST	0.000211283
FJZH41	SOUTH	FJSC10	SOUTH	0.00487985
JR07	EAST	WI01	USA	0.00977379
TM01L	EAST	JSYX06	EAST	0.0114685
NX34	SOUTH	NX43	SOUTH	0.0137912
NX11	SOUTH	NX43	SOUTH	0.0140415
NX11	SOUTH	NX34	SOUTH	0.0142816
WX6	NORTH	WX7	NORTH	0.0156269
WX6	NORTH	WX8	NORTH	0.0157627
WX5	NORTH	WX6	NORTH	0.0159087
WX7	NORTH	WX8	NORTH	0.0160047
WX5	NORTH	WX7	NORTH	0.0161318
WX5	NORTH	WX8	NORTH	0.016295
GXLC02	SOUTH	GXLC15	SOUTH	0.0182955
GXLC06	SOUTH	GXLC11	SOUTH	0.0187396
NX43	SOUTH	SG07	SOUTH	0.0190148
GXLC17	SOUTH	GXLC18	SOUTH	0.019021
NX34	SOUTH	SG07	SOUTH	0.0191113
GXLC11	SOUTH	GXLC14	SOUTH	0.0191298
NX11	SOUTH	SG07	SOUTH	0.0191661
YNTC19	SWEST	YNTC25	SWEST	0.0191866
NX25	SOUTH	NX46	SOUTH	0.0192634
YNTC25	SWEST	YNTC26	SWEST	0.0193441
YNTC22	SWEST	YNTC25	SWEST	0.0194549
FREU13	EUR	ATV2	EUR	0.0194856
ALBF19	NORTH	ALBF21	NORTH	0.0196278
GXLC06	SOUTH	GXLC14	SOUTH	0.0196599
YNTC19	SWEST	YNTC26	SWEST	0.0198572
YNTC19	SWEST	YNTC22	SWEST	0.019949
YNTC25	SWEST	YNTC27	SWEST	0.0199689
YNTC22	SWEST	YNTC26	SWEST	0.020117
ALBF40	NORTH	ALBF9	NORTH	0.0202589
YNTC19	SWEST	YNTC27	SWEST	0.0204411
ALBF14	NORTH	ALBF40	NORTH	0.0204692
ALBF40	NORTH	ALBF8	NORTH	0.0205032
YNTC26	SWEST	YNTC27	SWEST	0.0205888
YNTC22	SWEST	YNTC27	SWEST	0.0207082
FRFP1	EUR	ATV1	EUR	0.0209046
CX309	EAST	DEHD3	EUR	0.0211045
FJSC04	SOUTH	FJSC30	SOUTH	0.021539
ALBF14	NORTH	ALBF9	NORTH	0.0218132
ALBF8	NORTH	ALBF9	NORTH	0.0218742
ALBF14	NORTH	ALBF8	NORTH	0.0221021
FF0619	SWEST	FF0618	SWEST	0.0221168
FJSC07	SOUTH	FJSC30	SOUTH	0.0223409
XA01	NORTH	XA04	NORTH	0.0223535
JR03	EAST	PAPH2	USA	0.0224353
TM02L	EAST	JSYX08	EAST	0.0225793
FJSC05	SOUTH	FJSC08	SOUTH	0.0227739
ATV1	EUR	NLEU2	EUR	0.0229283
DEW1	EUR	FRFP1	EUR	0.0230052
FRFP1	EUR	NLEU2	EUR	0.0230933
DEW1	EUR	ATV1	EUR	0.0231745
PXLM07	SWEST	WC103	SWEST	0.0233169
ATV1	EUR	NLEU1	EUR	0.0233323
FRFP1	EUR	NLEU1	EUR	0.0234529
FJSC04	SOUTH	FJSC07	SOUTH	0.0236368
NLEU1	EUR	NLEU2	EUR	0.0238278
TM03L	EAST	JSNT03	EAST	0.0239583
WCCF32	SWEST	WC103	SWEST	0.0239628
JFPY20	SWEST	JFPY21	SWEST	0.0241132
DF04	SWEST	DF11	SWEST	0.0241849
DEW1	EUR	NLEU2	EUR	0.0242088
CXS020	EAST	IL02	USA	0.0242587
KYS47	JPN	SKK354	JPN	0.0243423
SKK354	JPN	SKK365	JPN	0.0243423
DEW1	EUR	NLEU1	EUR	0.0244209
TM070	EAST	FREU13	EUR	0.0244603
SN01	NORTH	SN03	NORTH	0.024659
DF34	SWEST	DF37	SWEST	0.0246734
JR06	EAST	PAPH1	USA	0.0246819
QY07	JPN	QY08	JPN	0.0246825
DF04	SWEST	DF2	SWEST	0.0246924
CX313	EAST	JR06	EAST	0.0247056
WC004	SWEST	WCBL2	SWEST	0.0247728
FJSC11	SOUTH	FJSC13	SOUTH	0.0247777
CX313	EAST	PAPH1	USA	0.0248813
DEJ1	EUR	FRFP1	EUR	0.02493
DEJ1	EUR	NLEU2	EUR	0.0249733
DEJ1	EUR	NLEU1	EUR	0.0249913
ES05	NORTH	ES06	NORTH	0.0250095
DF11	SWEST	DF2	SWEST	0.025022
DEJ1	EUR	ATV1	EUR	0.0251626
FJSC11	SOUTH	FJSC15	SOUTH	0.0252131
TM033	EAST	CX301	EAST	0.0252674
CX313	EAST	DEW1	EUR	0.0253138
JR06	EAST	DEJ1	EUR	0.0253461
NLEU1	EUR	PAPH1	USA	0.0253696
DEJ1	EUR	PAPH1	USA	0.0253874
NLEU2	EUR	PAPH1	USA	0.0254028
CX313	EAST	NLEU1	EUR	0.0254079
DEW1	EUR	PAPH1	USA	0.025424
XX05	NORTH	XX06	NORTH	0.0254543
CX313	EAST	NLEU2	EUR	0.0254722
KYS47	JPN	SKK365	JPN	0.0255913
AL8146	NORTH	AL8147	NORTH	0.0256176
DEW1	EUR	DEJ1	EUR	0.0256902
FRFP1	EUR	PAPH1	USA	0.0257035
ES06	NORTH	ES12	NORTH	0.0257052
ES05	NORTH	ES12	NORTH	0.0257135
JR06	EAST	NLEU1	EUR	0.02573
CX313	EAST	DEJ1	EUR	0.0257407
JR06	EAST	DEW1	EUR	0.0257455
CX307	EAST	LYG11	EAST	0.0258069
JR06	EAST	NLEU2	EUR	0.025811
CX313	EAST	FRFP1	EUR	0.0258503
TM038	EAST	CX302	EAST	0.0258765
CX302	EAST	CX312	EAST	0.0260423
ATV1	EUR	PAPH1	USA	0.0261145
KNT296	JPN	THK336	JPN	0.0261165
TM191	EAST	TM01L	EAST	0.026149
CHB261	JPN	THK336	JPN	0.0261963
ES11	NORTH	ESY6	NORTH	0.0262084
TM358	EAST	ATV3	EUR	0.0262268
TM038	EAST	CX312	EAST	0.0262387
ES05	NORTH	ESY6	NORTH	0.0262728
CX313	EAST	ATV1	EUR	0.0263219
FJSC13	SOUTH	FJSC15	SOUTH	0.0263262
TM191	EAST	JSYX06	EAST	0.0263413
TM070	EAST	ATV2	EUR	0.0263568
WC006	SWEST	WCBY206	SWEST	0.0263936
KNT296	JPN	CHB261	JPN	0.0263937
ES12	NORTH	ESY6	NORTH	0.026402
JR06	EAST	FRFP1	EUR	0.0264409
CHB260	JPN	THK336	JPN	0.0264465
CHB260	JPN	CHB261	JPN	0.026456
ES06	NORTH	ESY6	NORTH	0.0265319
TM425	EAST	TM439	EAST	0.0265477
TM474	EAST	TM439	EAST	0.0265705
KNT296	JPN	CHB260	JPN	0.0266187
CHB291	JPN	THK336	JPN	0.0266548
FF0600	SWEST	FF0599	SWEST	0.0266628
TM111	EAST	RZ12	EAST	0.0266695
TM110	EAST	XC04	EAST	0.0267229
KNT296	JPN	CHB291	JPN	0.0268518
CHB261	JPN	CHB291	JPN	0.0268787
JR06	EAST	ATV1	EUR	0.026973
CX306	EAST	LYG06	EAST	0.0270647
CHB260	JPN	CHB291	JPN	0.0270774
CC02	JPN	CHB260	JPN	0.0272921
ES05	NORTH	ES11	NORTH	0.0273013
ES11	NORTH	ES12	NORTH	0.0273448
CC02	JPN	CHB261	JPN	0.027439
ES06	NORTH	ES11	NORTH	0.027664
CC02	JPN	THK336	JPN	0.0276919
CC02	JPN	CHB291	JPN	0.027729
TX06	EAST	NC02	USA	0.0278071
GX09	SOUTH	GX10	SOUTH	0.0278371
HP07	NORTH	HP08	NORTH	0.0278435
YX09	SOUTH	YX10	SOUTH	0.0278829
CC02	JPN	KNT296	JPN	0.0279906
CC02	JPN	CC22	JPN	0.0280041
TM062	EAST	AL8042	NORTH	0.0280342
DHLY5	NORTH	DHLY8	NORTH	0.0282167
CC22	JPN	CHB291	JPN	0.0285872
CC22	JPN	CHB260	JPN	0.0286234
CC22	JPN	CHB261	JPN	0.0286382
CC22	JPN	THK336	JPN	0.0286393
CC22	JPN	KNT296	JPN	0.0287177
TM425	EAST	TM474	EAST	0.0292481
FJSC11	SOUTH	FJSC16	SOUTH	0.0293062
FJSC13	SOUTH	FJSC16	SOUTH	0.0303003
FJSC15	SOUTH	FJSC16	SOUTH	0.0305287
FJPC32	SOUTH	FJPC36	SOUTH	0.0338689
HESX6	NORTH	HESX8	NORTH	0.0363574
WA07	SOUTH	WA25	SOUTH	0.0390526
NX39	SOUTH	NX43	SOUTH	0.0398193
NX34	SOUTH	NX39	SOUTH	0.0400828
NX11	SOUTH	NX39	SOUTH	0.0402156
CXS020	EAST	JR03	EAST	0.0404616
JFDL03	SWEST	JFDL17	SWEST	0.0407922
DEW2	EUR	NC07	USA	0.0410681
CXS020	EAST	PAPH2	USA	0.0411176
FJYX22	SOUTH	FJYX75	SOUTH	0.0412176
TM02L	EAST	TM03L	EAST	0.0412971
SN04	NORTH	SN05	NORTH	0.0413883
CQSZ07	SWEST	CQSZ08	SWEST	0.0414519
WA01	SOUTH	WA11	SOUTH	0.0415143
WA24	SOUTH	WA25	SOUTH	0.0419008
NX39	SOUTH	SG07	SOUTH	0.0419963
WA07	SOUTH	WA24	SOUTH	0.0420048
JF316	SWEST	JFDL03	SWEST	0.0421392
TM010	EAST	JSYX08	EAST	0.0423756
TX14	EAST	MAPH4	USA	0.0426086
HEXX18	NORTH	HEXX7	NORTH	0.0429974
FF0608	SWEST	FF0602	SWEST	0.0430173
FF0608	SWEST	FF0603	SWEST	0.0430375
KYS370	JPN	KYS376	JPN	0.0431971
FJYX52	SOUTH	FJYX64	SOUTH	0.0433039
FJYX24	SOUTH	FJYX64	SOUTH	0.0433904
ALBF3	NORTH	ALBF40	NORTH	0.043639
FF0602	SWEST	FF0603	SWEST	0.0436603
WCBY206	SWEST	WCBL2	SWEST	0.0437184
NC07	USA	ID02	USA	0.0438487
JFDL03	SWEST	JFDL24	SWEST	0.0438651
ALBF3	NORTH	ALBF9	NORTH	0.0442078
TMAB0759	EAST	TMAB0759-2	EAST	0.0443025
FF0603	SWEST	FF0586	SWEST	0.0443101
JR03	EAST	JR06	EAST	0.0443133
ALBF14	NORTH	ALBF3	NORTH	0.0443715
WCBY206	SWEST	WCBL5	SWEST	0.0443746
ALBF3	NORTH	ALBF8	NORTH	0.044515
TX20	EAST	MAPH3	USA	0.0445243
HEXX13	NORTH	HEXX15	NORTH	0.0446013
DEW2	EUR	ID02	USA	0.0446681
JR03	EAST	IL02	USA	0.0447268
ATV3	EUR	5IL05	USA	0.0447886
CX313	EAST	JR03	EAST	0.044813
JFDL48	SWEST	JFDL50	SWEST	0.0448209
JFPY17	SWEST	JFPY21	SWEST	0.0449252
HEXX2	NORTH	HEXX8	NORTH	0.0449337
PAPH2	USA	IL02	USA	0.0449339
ATV4	EUR	MAPH3	USA	0.0449901
JR06	EAST	PAPH2	USA	0.0449958
FJYX22	SOUTH	FJYX51	SOUTH	0.0450206
KOR10	KOR	KOR15	KOR	0.0451058
JFDL03	SWEST	JFDL11	SWEST	0.0451498
NX39	SOUTH	NX46	SOUTH	0.0452039
NX25	SOUTH	NX39	SOUTH	0.0452171
HESX20	NORTH	SX15	NORTH	0.0452212
JR03	EAST	PAPH1	USA	0.0452369
FJYX71	SOUTH	FJYX79	SOUTH	0.0452973
CX313	EAST	PAPH2	USA	0.0454554
TM064	EAST	TM065	EAST	0.0454832
FREU12	EUR	FREU14	EUR	0.0455602
TM358	EAST	5IL05	USA	0.04573
SCWY03	NORTH	SCWY18	NORTH	0.0457693
SCWY03	NORTH	SCWY06	NORTH	0.0458116
PAPH1	USA	PAPH2	USA	0.0458119
JR06	EAST	DEW2	EUR	0.0458903
CHB109	JPN	CHB283	JPN	0.0459437
HS01	SOUTH	HS10	SOUTH	0.0461372
HX23	NORTH	HX33	NORTH	0.0461906
CQSZ14	SWEST	CQSZ15	SWEST	0.0462328
CXS020	EAST	FREU14	EUR	0.0462359
CX313	EAST	DEW2	EUR	0.0462971
HESX10	NORTH	HESX8	NORTH	0.0463104
FJYX21	SOUTH	FJYX63	SOUTH	0.0464297
JR06	EAST	FREU14	EUR	0.0465515
JR03	EAST	FREU14	EUR	0.0465943
TM130	EAST	TM142	EAST	0.0466038
JR03	EAST	DEJ1	EUR	0.0466239
FF0591	SWEST	FF0615	SWEST	0.0466637
DEW2	EUR	PAPH1	USA	0.0466967
FF0607	SWEST	FF0586	SWEST	0.0468456
QC10	NORTH	QC11	NORTH	0.0468684
WC006	SWEST	WCBL2	SWEST	0.0469018
JFPY17	SWEST	JFPY20	SWEST	0.046936
WC004	SWEST	WCBY206	SWEST	0.0469782
CX313	EAST	FREU14	EUR	0.0471502
DEJ1	EUR	PAPH2	USA	0.0471591
FF0611	SWEST	FF0599	SWEST	0.0471637
SCWY04	NORTH	SCWY15	NORTH	0.0471803
HESX10	NORTH	HESX12	NORTH	0.0472121
FF0611	SWEST	FF0584	SWEST	0.0472476
FREU14	EUR	PAPH2	USA	0.0473212
HESX19	NORTH	HESX1	NORTH	0.0474148
JFDY01	SWEST	JFDY07	SWEST	0.0474258
QC05	NORTH	QC11	NORTH	0.0474484
JFDL11	SWEST	JFDL39	SWEST	0.0474604
CXS020	EAST	DEW2	EUR	0.0474655
JR06	EAST	NY01	USA	0.0474939
FREU14	EUR	PAPH1	USA	0.0475383
JFDY01	SWEST	JFDY02	SWEST	0.0476415
FF0618	SWEST	FF0591	SWEST	0.0476655
FF0619	SWEST	FF0591	SWEST	0.0476688
DEW2	EUR	FREU12	EUR	0.0476706
WC006	SWEST	WCBL5	SWEST	0.047719
DEW2	EUR	MAPH3	USA	0.0477381
JR03	EAST	NLEU1	EUR	0.0477392
HEXX2	NORTH	HEXX4	NORTH	0.0478136
JFPY19	SWEST	JFPY21	SWEST	0.0478264
TM358	EAST	MAPH3	USA	0.0478408
FREU14	EUR	ATV4	EUR	0.0478453
WC027	SWEST	WCBY206	SWEST	0.047858
WC036	SWEST	WCBY206	SWEST	0.0479346
JR03	EAST	DEW1	EUR	0.0479413
SCWY04	NORTH	SCWY18	NORTH	0.0479512
FREU12	EUR	NC07	USA	0.047961
JR06	EAST	FREU12	EUR	0.0479666
CX313	EAST	NY01	USA	0.0479832
JFPY19	SWEST	JFPY20	SWEST	0.0479938
DEW2	EUR	DEJ1	EUR	0.0480061
QC05	NORTH	QC10	NORTH	0.0480405
JR03	EAST	NLEU2	EUR	0.0480525
TM358	EAST	FREU12	EUR	0.0480674
NLEU1	EUR	PAPH2	USA	0.0481551
FJPC36	SOUTH	FJPC38	SOUTH	0.048157
HESX15	NORTH	SX15	NORTH	0.0482253
JR06	EAST	MAPH3	USA	0.0482463
PXLM07	SWEST	WC101	SWEST	0.0483018
TM070	EAST	JR07	EAST	0.048306
TM02L	EAST	JSNT03	EAST	0.0483133
DEW1	EUR	PAPH2	USA	0.0483195
WX4	NORTH	WX9	NORTH	0.0483517
TM358	EAST	JR06	EAST	0.048384
CXS020	EAST	FREU12	EUR	0.0483936
NLEU2	EUR	PAPH2	USA	0.0483974
JFDL03	SWEST	JFDL33	SWEST	0.0484341
PAPH1	USA	NY01	USA	0.0484439
JR07	EAST	NY01	USA	0.0484525
CX313	EAST	FREU12	EUR	0.0484662
WCSE25	SWEST	WCSE57	SWEST	0.0484746
WC004	SWEST	WC006	SWEST	0.0485579
CX309	EAST	FREU14	EUR	0.0485592
JF316	SWEST	JFDL17	SWEST	0.0486534
JFDY01	SWEST	JFDY03	SWEST	0.0486868
JR03	EAST	FREU12	EUR	0.0486954
JR07	EAST	ID02	USA	0.0486986
KX13	NORTH	KX42	NORTH	0.0487058
FF0603	SWEST	FF0607	SWEST	0.0487131
JR07	EAST	DEW2	EUR	0.048743
FJYX51	SOUTH	FJYX63	SOUTH	0.0487498
CX313	EAST	MAPH3	USA	0.0487573
WCCF32	SWEST	WC101	SWEST	0.0487833
WC005	SWEST	WCBY206	SWEST	0.0488289
JR03	EAST	DEW2	EUR	0.048832
TM358	EAST	CX313	EAST	0.0488497
FREU12	EUR	MAPH3	USA	0.0488565
DEW2	EUR	DEJ3	EUR	0.0488583
WCSE35	SWEST	WCSE57	SWEST	0.0488604
CX309	EAST	MAPH3	USA	0.0488658
FF0611	SWEST	FF0600	SWEST	0.0488857
FREU12	EUR	PAPH1	USA	0.0489025
FJZH03	SOUTH	FJZH09	SOUTH	0.0489334
JFDY04	SWEST	JFDY05	SWEST	0.0489358
JFPY16	SWEST	JFPY21	SWEST	0.0489408
YNTC18	SWEST	YNTC25	SWEST	0.0489453
FREU14	EUR	MAPH3	USA	0.0489661
DEW2	EUR	NLEU1	EUR	0.0489874
SCWY03	NORTH	SCWY07	NORTH	0.0490416
TM130	EAST	TM140	EAST	0.049042
DEJ1	EUR	FREU14	EUR	0.0490479
PAPH1	USA	MAPH3	USA	0.0490597
YNTC18	SWEST	YNTC19	SWEST	0.0490654
DEJ3	EUR	MAPH3	USA	0.049074
SX04	NORTH	SX05	NORTH	0.0491145
CX309	EAST	JR06	EAST	0.0491384
FF0588	SWEST	FF0595	SWEST	0.0491904
YNTC18	SWEST	YNTC26	SWEST	0.0491997
WC012	SWEST	WCBY206	SWEST	0.049218
YNTC18	SWEST	YNTC22	SWEST	0.0492402
DEW2	EUR	NLEU2	EUR	0.0492402
TM358	EAST	PAPH1	USA	0.0492484
DEW1	EUR	DEW2	EUR	0.0492518
WC036	SWEST	WCBL2	SWEST	0.0492561
KX13	NORTH	KX40	NORTH	0.0493087
HESX15	NORTH	HESX20	NORTH	0.049313
TM070	EAST	FREU14	EUR	0.0493249
FREU12	EUR	PAPH2	USA	0.0493807
FJYX51	SOUTH	FJYX75	SOUTH	0.0493968
JR07	EAST	MAPH3	USA	0.0494214
SCWY04	NORTH	SCWY12	NORTH	0.04943
SCWY03	NORTH	SCWY12	NORTH	0.0494341
CXS020	EAST	MAPH3	USA	0.0494536
FREU14	EUR	NY01	USA	0.0494596
HX29	NORTH	HX32	NORTH	0.049493
CXS020	EAST	JR06	EAST	0.0494962
JFDY01	SWEST	JFDY04	SWEST	0.0494966
DEW2	EUR	PAPH2	USA	0.0495058
TM358	EAST	TM070	EAST	0.0495493
HESX12	NORTH	HESX20	NORTH	0.0495536
YNTC18	SWEST	YNTC27	SWEST	0.049554
YNTC17	SWEST	YNTC25	SWEST	0.04956
WC101	SWEST	WC103	SWEST	0.0496378
CX309	EAST	CX313	EAST	0.0496574
JR07	EAST	FREU14	EUR	0.0496635
TM358	EAST	NY01	USA	0.0496827
YNTC17	SWEST	YNTC19	SWEST	0.0497019
WA11	SOUTH	WA13	SOUTH	0.04974
DEW2	EUR	FREU14	EUR	0.0497743
WC006	SWEST	WC027	SWEST	0.049793
TM070	EAST	CXS020	EAST	0.0497942
YNTC14	SWEST	YNTC25	SWEST	0.0498023
TM070	EAST	FREU12	EUR	0.0498034
YNTC17	SWEST	YNTC26	SWEST	0.0498348
YNTC17	SWEST	YNTC22	SWEST	0.0498592
TM358	EAST	FREU14	EUR	0.0499128
JR03	EAST	FRFP1	EUR	0.0499157
DEJ1	EUR	NY01	USA	0.0499441
ATV3	EUR	MAPH3	USA	0.0499661
YNTC14	SWEST	YNTC19	SWEST	0.0499714
DF31	SWEST	DF37	SWEST	0.0500306
CX313	EAST	CXS020	EAST	0.0500556
CX309	EAST	PAPH1	USA	0.0500663
FF0619	SWEST	FF0615	SWEST	0.0500713
FRFP1	EUR	PAPH2	USA	0.0500915
DF31	SWEST	DF34	SWEST	0.0501039
DEJ1	EUR	MAPH3	USA	0.0501075
JR06	EAST	ID02	USA	0.050109
FF0618	SWEST	FF0615	SWEST	0.0501126
YNTC14	SWEST	YNTC26	SWEST	0.050117
WC073	SWEST	WC087	SWEST	0.0501329
YNTC14	SWEST	YNTC22	SWEST	0.0501469
FJZH01	SOUTH	FJZH03	SOUTH	0.050154
YNTC17	SWEST	YNTC27	SWEST	0.0501658
HESX12	NORTH	SX15	NORTH	0.0502255
FJPC23	SOUTH	FJPC33	SOUTH	0.0502482
JF312	SWEST	JFDL48	SWEST	0.0502492
WC006	SWEST	WC036	SWEST	0.0502968
FREU14	EUR	NLEU1	EUR	0.0503323
DEJ1	EUR	FREU12	EUR	0.050334
TM358	EAST	JR03	EAST	0.0503652
JR07	EAST	FREU13	EUR	0.0503691
NX05	SOUTH	NX31	SOUTH	0.0503866
WA01	SOUTH	WA13	SOUTH	0.0504606
YNTC14	SWEST	YNTC27	SWEST	0.0504901
CXS020	EAST	PAPH1	USA	0.0505008
CX313	EAST	ID02	USA	0.0505173
JR03	EAST	MAPH3	USA	0.0505687
FREU13	EUR	ATV4	EUR	0.0505782
JR03	EAST	ATV1	EUR	0.0506007
DEW1	EUR	FREU14	EUR	0.0506052
TM358	EAST	DEJ1	EUR	0.0506146
FREU12	EUR	5IL05	USA	0.0506146
SG07	SOUTH	UK02	EUR	0.0506387
CX315	EAST	DEJ3	EUR	0.0506434
TM217	EAST	JSYX06	EAST	0.0506721
FREU14	EUR	ID02	USA	0.050686
JR06	EAST	DEJ3	EUR	0.0507072
FREU14	EUR	NLEU2	EUR	0.0507249
JR07	EAST	NC07	USA	0.0507301
ATV1	EUR	PAPH2	USA	0.0507414
CXS020	EAST	JR07	EAST	0.0507444
FF0603	SWEST	FF0599	SWEST	0.0507465
HEXX12	NORTH	HEXX15	NORTH	0.0507578
WC005	SWEST	WC006	SWEST	0.0507659
NX43	SOUTH	NX46	SOUTH	0.0508019
FREU12	EUR	ATV3	EUR	0.0508039
NX25	SOUTH	NX43	SOUTH	0.05081
FJZH13	SOUTH	FJZH26	SOUTH	0.0508772
WC006	SWEST	WC012	SWEST	0.0509263
PAPH1	USA	ID02	USA	0.0509361
JZ01	NORTH	JZ09	NORTH	0.0509499
DEW2	EUR	FRFP1	EUR	0.0509654
TM358	EAST	PAPH2	USA	0.0509702
TM358	EAST	CX309	EAST	0.0509778
FJYX21	SOUTH	FJYX79	SOUTH	0.0509822
MAPH3	USA	ID02	USA	0.0509964
TM358	EAST	FREU13	EUR	0.0510169
NX34	SOUTH	NX46	SOUTH	0.0510217
CXS020	EAST	NY01	USA	0.0510222
NX43	SOUTH	UK02	EUR	0.0510289
NLEU1	EUR	NY01	USA	0.0510295
CX309	EAST	DEJ3	EUR	0.0510353
ZH02	EAST	ZH04	EAST	0.051054
NX25	SOUTH	NX34	SOUTH	0.0510546
JR06	EAST	ATV4	EUR	0.0510619
TM358	EAST	CXS020	EAST	0.0510695
FJYX24	SOUTH	FJYX51	SOUTH	0.0510696
DEJ3	EUR	ATV4	EUR	0.0510905
NY01	USA	5IL05	USA	0.0511018
CX313	EAST	ATV4	EUR	0.0511047
FF0603	SWEST	FF0590	SWEST	0.0511055
CX313	EAST	DEJ3	EUR	0.0511114
CX309	EAST	FREU12	EUR	0.0511132
FJYX21	SOUTH	FJYX22	SOUTH	0.0511196
TM070	EAST	MAPH3	USA	0.051126
JFPY16	SWEST	JFPY20	SWEST	0.0511326
TM070	EAST	NC08	USA	0.0511411
NX11	SOUTH	NX25	SOUTH	0.0511468
CQSZ11	SWEST	CQSZ14	SWEST	0.0511495
NX11	SOUTH	NX46	SOUTH	0.0511716
NX34	SOUTH	UK02	EUR	0.05121
TM03L	EAST	JSYX08	EAST	0.0512137
PAPH2	USA	MAPH3	USA	0.0512152
JFDY04	SWEST	JFDY06	SWEST	0.051238
ESY34	NORTH	ESY36	NORTH	0.0512569
CX309	EAST	JR03	EAST	0.0512585
NX11	SOUTH	UK02	EUR	0.0512697
NLEU1	EUR	MAPH3	USA	0.0512767
DEW1	EUR	NY01	USA	0.0512819
TM358	EAST	DEW2	EUR	0.0512857
MAPH3	USA	NY01	USA	0.0513022
SCWY01	NORTH	SCWY15	NORTH	0.0513169
NLEU2	EUR	NY01	USA	0.0513182
FREU14	EUR	IL02	USA	0.0513216
NX01	SOUTH	NX39	SOUTH	0.0513319
TM070	EAST	WI01	USA	0.0513569
ATV4	EUR	PAPH1	USA	0.0513591
DEJ3	EUR	PAPH1	USA	0.0513909
TM070	EAST	NC07	USA	0.0513944
JR03	EAST	ID02	USA	0.0514129
CX309	EAST	ATV4	EUR	0.051419
WC019	SWEST	WCBY206	SWEST	0.0514269
JFDL17	SWEST	JFDL33	SWEST	0.0514349
SCWY03	NORTH	SCWY08	NORTH	0.0514374
FREU12	EUR	NLEU1	EUR	0.051456
CX309	EAST	CXS020	EAST	0.051459
CX309	EAST	DEJ1	EUR	0.0515012
TX11	EAST	TX14	EAST	0.051504
WCSE70	SWEST	WCSE71	SWEST	0.0515081
DEW1	EUR	MAPH3	USA	0.0515349
TM358	EAST	NLEU1	EUR	0.0515651
NLEU2	EUR	MAPH3	USA	0.051567
JR07	EAST	FREU12	EUR	0.0515681
JR03	EAST	JR07	EAST	0.0515782
FREU12	EUR	FREU13	EUR	0.051583
DEW2	EUR	ATV1	EUR	0.0515844
MAPH3	USA	NC07	USA	0.0516291
FREU13	EUR	FREU14	EUR	0.0516464
FREU13	EUR	NC08	USA	0.0516558
FF0603	SWEST	FF0584	SWEST	0.0516929
TM358	EAST	ATV4	EUR	0.0517009
RZ15	EAST	RZ16	EAST	0.0517144
DEW1	EUR	FREU12	EUR	0.0517179
FREU12	EUR	NLEU2	EUR	0.0517488
WI01	USA	ID02	USA	0.0517537
DEW2	EUR	WI01	USA	0.0517629
DEW2	EUR	NC08	USA	0.0517664
DEW2	EUR	IL02	USA	0.0517687
WC004	SWEST	WC036	SWEST	0.0517765
DEJ1	EUR	ATV4	EUR	0.0517808
FJYX22	SOUTH	FJYX63	SOUTH	0.051798
DEJ3	EUR	FREU12	EUR	0.0518002
TM217	EAST	TM191	EAST	0.0518039
TM358	EAST	DEW1	EUR	0.0518044
NY01	USA	WI01	USA	0.0518162
ATV4	EUR	NLEU1	EUR	0.0518208
TM217	EAST	TM01L	EAST	0.0518211
NX25	SOUTH	SG07	SOUTH	0.0518696
TM358	EAST	NLEU2	EUR	0.0518703
WC034	SWEST	WCBY206	SWEST	0.0518745
CXS020	EAST	DEJ3	EUR	0.0518798
FREU12	EUR	NY01	USA	0.051892
ATV4	EUR	NLEU2	EUR	0.0518958
CQSZ05	SWEST	CQSZ07	SWEST	0.0519434
NX46	SOUTH	SG07	SOUTH	0.0519479
FREU14	EUR	NC07	USA	0.0519839
ATV3	EUR	ATV4	EUR	0.0519915
FJYX24	SOUTH	FJYX75	SOUTH	0.0519948
CX309	EAST	PAPH2	USA	0.0520092
JR06	EAST	ATV3	EUR	0.05205
JR03	EAST	NC07	USA	0.0520521
DEJ3	EUR	FREU14	EUR	0.0520624
JR06	EAST	JR07	EAST	0.0521039
PAPH2	USA	ID02	USA	0.0521104
JR03	EAST	ATV4	EUR	0.0521209
CXS020	EAST	DEJ1	EUR	0.052129
FREU13	EUR	WI01	USA	0.0521309
MAPH3	USA	WI01	USA	0.0521638
JFDL11	SWEST	JFDL22	SWEST	0.0521688
DEJ1	EUR	ID02	USA	0.0521831
FF0603	SWEST	FF0588	SWEST	0.0522124
JF316	SWEST	JFDL11	SWEST	0.0522342
HESX10	NORTH	HESX6	NORTH	0.0522538
FREU14	EUR	5IL05	USA	0.0522703
CX313	EAST	ATV3	EUR	0.0522732
FF0603	SWEST	FF0591	SWEST	0.0522972
ATV4	EUR	PAPH2	USA	0.0523207
HESX12	NORTH	HESX15	NORTH	0.0523294
CXS007	EAST	DEW1	EUR	0.0523515
JR07	EAST	PAPH2	USA	0.0523716
DEW1	EUR	ATV4	EUR	0.0523729
CXS020	EAST	FREU13	EUR	0.0523797
FREU12	EUR	ID02	USA	0.0523843
JR03	EAST	NY01	USA	0.0523969
KOR10	KOR	KOR17	KOR	0.0524374
FREU12	EUR	ATV4	EUR	0.052454
FREU13	EUR	ATV3	EUR	0.0524587
TM358	EAST	JR07	EAST	0.0524718
DEJ1	EUR	DEJ3	EUR	0.0525229
ATV3	EUR	PAPH1	USA	0.0525303
DEHD3	EUR	MAPH3	USA	0.0525619
FRFP1	EUR	ATV4	EUR	0.0525742
TM070	EAST	CX309	EAST	0.052581
JR03	EAST	5IL05	USA	0.0526026
CX309	EAST	DEW2	EUR	0.0526103
HEXX10	NORTH	HEXX4	NORTH	0.052623
FF0603	SWEST	FF0587	SWEST	0.0526569
TM070	EAST	ATV3	EUR	0.0526581
FJPC32	SOUTH	FJPC38	SOUTH	0.0526929
FJYX52	SOUTH	FJYX71	SOUTH	0.0527032
JF316	SWEST	JFDL33	SWEST	0.0527066
CX309	EAST	NLEU1	EUR	0.052712
CX313	EAST	JR07	EAST	0.0527186
CXS020	EAST	ID02	USA	0.0527202
ATV1	EUR	ATV4	EUR	0.0527458
FREU12	EUR	IL02	USA	0.0527745
MAPH3	USA	NC08	USA	0.052798
PAPH2	USA	NC07	USA	0.0528017
TM358	EAST	NC07	USA	0.0528093
FJYX52	SOUTH	FJYX63	SOUTH	0.0528174
FREU13	EUR	MAPH3	USA	0.0528329
FJYX21	SOUTH	FJYX52	SOUTH	0.0528436
PAPH2	USA	5IL05	USA	0.0528464
FREU14	EUR	FRFP1	EUR	0.0528519
FJYX52	SOUTH	FJYX79	SOUTH	0.0528602
ATV3	EUR	NY01	USA	0.0528621
DEJ3	EUR	ID02	USA	0.0528683
JR07	EAST	ATV2	EUR	0.0528731
WC036	SWEST	WCBL5	SWEST	0.0528768
DEHD3	EUR	ATV4	EUR	0.0529264
HESX10	NORTH	SX05	NORTH	0.052945
TM070	EAST	ATV4	EUR	0.0529969
JR06	EAST	5IL05	USA	0.0530024
JR07	EAST	NC08	USA	0.0530287
CX309	EAST	NLEU2	EUR	0.0530409
CX309	EAST	DEW1	EUR	0.0530424
JFDL03	SWEST	JFDL50	SWEST	0.0530496
JR06	EAST	NC07	USA	0.0530817
JFDL11	SWEST	JFDL33	SWEST	0.053092
FRFP1	EUR	MAPH3	USA	0.0531124
JR03	EAST	DEJ3	EUR	0.0531169
NLEU1	EUR	ID02	USA	0.0531344
CXS020	EAST	NC08	USA	0.0531676
CXS020	EAST	NC07	USA	0.05317
PAPH2	USA	NY01	USA	0.0531839
FF0603	SWEST	FF0595	SWEST	0.0532019
FREU13	EUR	NC07	USA	0.0532338
JR07	EAST	PAPH1	USA	0.0532416
TM358	EAST	ATV2	EUR	0.0532422
FRFP1	EUR	NY01	USA	0.0532483
CX313	EAST	5IL05	USA	0.0532538
WA07	SOUTH	WA11	SOUTH	0.0532557
FF0619	SWEST	FF0603	SWEST	0.0532682
JR07	EAST	5IL05	USA	0.0532813
FJYX63	SOUTH	FJYX75	SOUTH	0.0533084
TM049	EAST	CX308	EAST	0.0533204
ATV2	EUR	NC08	USA	0.0533234
ATV2	EUR	ATV4	EUR	0.0533316
CXS020	EAST	NLEU1	EUR	0.0533318
FREU14	EUR	NC08	USA	0.0533394
WC006	SWEST	WC019	SWEST	0.0533405
CX309	EAST	ID02	USA	0.0533492
FREU14	EUR	ATV3	EUR	0.0533543
DEJ1	EUR	ATV3	EUR	0.0533557
ATV4	EUR	ID02	USA	0.0533607
DEJ3	EUR	NLEU1	EUR	0.0533672
FREU14	EUR	WI01	USA	0.0533797
PAPH1	USA	5IL05	USA	0.0533864
KOR08B	KOR	KOR18	KOR	0.0533978
TX11	EAST	MAPH5	USA	0.0534247
JR06	EAST	TX06	EAST	0.0534289
FF0603	SWEST	FF0600	SWEST	0.053436
FJPC07	SOUTH	FJPC20	SOUTH	0.0534549
NLEU2	EUR	ID02	USA	0.0534559
MAPH3	USA	IL02	USA	0.0534756
DEW1	EUR	ID02	USA	0.0534818
FF0618	SWEST	FF0603	SWEST	0.0534843
DEW1	EUR	DEJ3	EUR	0.0534959
WCSE25	SWEST	WCSE35	SWEST	0.0535093
TM052	EAST	TM054	EAST	0.0535241
ES07	NORTH	ES10	NORTH	0.0535303
FF0603	SWEST	FF0615	SWEST	0.0535325
NX05	SOUTH	NX20	SOUTH	0.0535808
FREU14	EUR	ATV1	EUR	0.0535817
TM358	EAST	DEJ3	EUR	0.0535862
FF0605	SWEST	FF0599	SWEST	0.053605
DEJ3	EUR	NLEU2	EUR	0.0536062
CXS020	EAST	DEW1	EUR	0.0536192
DEJ3	EUR	PAPH2	USA	0.0536256
DEW2	EUR	ATV4	EUR	0.0536332
CX313	EAST	NC07	USA	0.0536362
TM358	EAST	FRFP1	EUR	0.0536366
KYS29	JPN	SKK355	JPN	0.0536564
KYS376	JPN	KYS377	JPN	0.0536575
DEHD3	EUR	FREU14	EUR	0.0536931
FJYX21	SOUTH	FJYX64	SOUTH	0.0536977
CXS020	EAST	NLEU2	EUR	0.0537046
FREU12	EUR	FRFP1	EUR	0.0537316
ATV1	EUR	MAPH3	USA	0.0537339
ATV2	EUR	WI01	USA	0.0537479
ATV3	EUR	NLEU1	EUR	0.0537614
DEW1	EUR	ATV3	EUR	0.0537819
FJYX63	SOUTH	FJYX71	SOUTH	0.0537969
TM070	EAST	NY01	USA	0.0537978
WCSE39	SWEST	WCSE71	SWEST	0.053823
FREU13	EUR	5IL05	USA	0.0538365
KX14	NORTH	KX41	NORTH	0.0538366
ATV2	EUR	ATV3	EUR	0.053855
ATV3	EUR	NLEU2	EUR	0.0538815
JR03	EAST	ATV3	EUR	0.0538882
DEW2	EUR	NY01	USA	0.0538921
FJYX75	SOUTH	FJYX79	SOUTH	0.0539043
ATV4	EUR	5IL05	USA	0.053911
TX11	EAST	TX20	EAST	0.0539114
HESX6	NORTH	SX04	NORTH	0.0539206
DEJ1	EUR	5IL05	USA	0.053945
ATV1	EUR	NY01	USA	0.0539579
CX313	EAST	TX06	EAST	0.0539873
TM070	EAST	JR03	EAST	0.0540306
DEJ3	EUR	NC07	USA	0.0540314
WCBL2	SWEST	WCBL5	SWEST	0.0540446
NC07	USA	WI01	USA	0.0540754
PAPH1	USA	NC07	USA	0.0540977
FJPC23	SOUTH	FJPC38	SOUTH	0.0541066
FREU12	EUR	ATV2	EUR	0.0541314
ESY24	NORTH	ESY36	NORTH	0.0541382
FREU12	EUR	NC08	USA	0.0541605
HS01	SOUTH	HS03	SOUTH	0.0541669
TM358	EAST	ATV1	EUR	0.0542085
JR06	EAST	DEHD3	EUR	0.05423
ATV3	EUR	PAPH2	USA	0.0542345
NX20	SOUTH	NX31	SOUTH	0.0542349
NLEU1	EUR	5IL05	USA	0.0542632
CX309	EAST	ATV3	EUR	0.0542779
ATV4	EUR	NC07	USA	0.054302
5IL05	USA	WI01	USA	0.0543236
WC006	SWEST	WC034	SWEST	0.0543316
CXS020	EAST	ATV4	EUR	0.0543572
NLEU2	EUR	5IL05	USA	0.0543598
FREU14	EUR	ATV2	EUR	0.0543615
TM070	EAST	5IL05	USA	0.0543923
CQSZ07	SWEST	CQSZ16	SWEST	0.0543978
CXS020	EAST	WI01	USA	0.0543994
FREU12	EUR	ATV1	EUR	0.0544027
FJYX21	SOUTH	FJYX71	SOUTH	0.054408
DEW1	EUR	5IL05	USA	0.0544249
JR07	EAST	DEJ3	EUR	0.0544266
TX06	EAST	PAPH1	USA	0.0544968
TX1o	EAST	NC08	USA	0.0544994
CX313	EAST	DEHD3	EUR	0.0545395
CC22	JPN	SKK72	JPN	0.0545569
TX06	EAST	FREU14	EUR	0.0545736
DEW2	EUR	ATV3	EUR	0.054579
FF0603	SWEST	FF0605	SWEST	0.0545882
FRFP1	EUR	ATV3	EUR	0.0546113
DEHD3	EUR	DEJ3	EUR	0.0546393
TM358	EAST	ID02	USA	0.0546507
DEJ3	EUR	NY01	USA	0.054654
FJYX22	SOUTH	FJYX79	SOUTH	0.0546585
CC22	JPN	SKK364	JPN	0.0546649
TM358	EAST	NC08	USA	0.0546826
TM218	EAST	TM226	EAST	0.0547502
DEHD3	EUR	PAPH1	USA	0.0547507
SCWY06	NORTH	SCWY18	NORTH	0.0547641
JFDY02	SWEST	JFDY04	SWEST	0.0547762
NY01	USA	NC07	USA	0.0547784
FRFP1	EUR	5IL05	USA	0.0547855
JR03	EAST	NC08	USA	0.0547981
TM070	EAST	PAPH2	USA	0.0548092
ATV2	EUR	MAPH3	USA	0.0548282
DEJ3	EUR	FRFP1	EUR	0.0548405
NC07	USA	NC08	USA	0.0548465
JR06	EAST	IL02	USA	0.0548557
FJYX21	SOUTH	FJYX51	SOUTH	0.0548619
CQSZ05	SWEST	CQSZ08	SWEST	0.0549226
CXS020	EAST	ATV3	EUR	0.0549271
MAPH4	USA	MAPH5	USA	0.0549366
FREU12	EUR	WI01	USA	0.054947
CX309	EAST	FREU13	EUR	0.0549474
CQSZ03	SWEST	CQSZ16	SWEST	0.0549628
TM142	EAST	TM147	EAST	0.0549634
ATV2	EUR	5IL05	USA	0.0549742
ATV1	EUR	ATV3	EUR	0.055002
TM070	EAST	IL02	USA	0.055018
CX309	EAST	FRFP1	EUR	0.0550389
JR07	EAST	DEJ1	EUR	0.0550389
CXS020	EAST	ATV2	EUR	0.0550424
SKK72	JPN	SKK355	JPN	0.0550433
SCWY12	NORTH	SCWY18	NORTH	0.0550596
NC08	USA	ID02	USA	0.0550801
CX313	EAST	IL02	USA	0.0551001
ATV1	EUR	5IL05	USA	0.0551143
CXS019	EAST	SC01	USA	0.0551166
SKK355	JPN	SKK364	JPN	0.0551172
FRFP1	EUR	ID02	USA	0.055142
TM358	EAST	DEHD3	EUR	0.055151
SCWY06	NORTH	SCWY07	NORTH	0.0551515
TM070	EAST	ID02	USA	0.0552404
FJYX22	SOUTH	FJYX71	SOUTH	0.0552407
HX23	NORTH	HX30	NORTH	0.0552749
HX23	NORTH	HX28	NORTH	0.0552873
PAPH1	USA	IL02	USA	0.0552884
HX16	NORTH	HX23	NORTH	0.0553025
TM070	EAST	DEW2	EUR	0.0553143
CC02	JPN	SKK72	JPN	0.0553184
FJZH03	SOUTH	FJZH12	SOUTH	0.0553278
NC08	USA	WI01	USA	0.0553343
JR03	EAST	WI01	USA	0.0553428
FREU13	EUR	IL02	USA	0.0553431
PAPH2	USA	NC08	USA	0.0553576
FJYX64	SOUTH	FJYX71	SOUTH	0.0553788
DEJ3	EUR	ATV1	EUR	0.0554021
FJYX21	SOUTH	FJYX24	SOUTH	0.0554399
CC02	JPN	SKK364	JPN	0.0554438
YNTC14	SWEST	YNTC18	SWEST	0.055445
YNTC14	SWEST	YNTC17	SWEST	0.0554795
DEHD3	EUR	DEJ1	EUR	0.0554845
FJYX22	SOUTH	FJYX24	SOUTH	0.0554857
FF0599	SWEST	FF0615	SWEST	0.0554965
ATV4	EUR	IL02	USA	0.0555079
DEJ3	EUR	IL02	USA	0.0555488
JFDL03	SWEST	JFDL39	SWEST	0.0555664
TM358	EAST	WI01	USA	0.0555721
CXS020	EAST	5IL05	USA	0.0555727
TM137	EAST	TM139	EAST	0.0555796
HEXX18	NORTH	HEXX2	NORTH	0.0555797
ATV2	EUR	NC07	USA	0.0556022
FF0619	SWEST	FF0607	SWEST	0.0556365
WA22	SOUTH	WA25	SOUTH	0.055646
DEJ1	EUR	NC07	USA	0.0556515
FJYX51	SOUTH	FJYX71	SOUTH	0.0556993
FJZH14	SOUTH	FJSC10	SOUTH	0.0557018
TM010	EAST	TM03L	EAST	0.0557143
ATV1	EUR	ID02	USA	0.0557158
CX309	EAST	ATV1	EUR	0.0557197
TM226	EAST	JSYX06	EAST	0.0557256
TM286	EAST	TMAB0759-2	EAST	0.0557278
ES03	NORTH	ES07	NORTH	0.0557313
HESX4	NORTH	HESX6	NORTH	0.0557466
TM358	EAST	IL02	USA	0.0557871
WCSE39	SWEST	WCSE70	SWEST	0.0557942
CQSZ15	SWEST	CQSZ17	SWEST	0.0558208
HESX6	NORTH	SX05	NORTH	0.0558258
CX309	EAST	JR07	EAST	0.0558464
CXS020	EAST	FRFP1	EUR	0.0558516
WCSE35	SWEST	WCSE39	SWEST	0.055852
FF0618	SWEST	FF0607	SWEST	0.0558547
HESX12	NORTH	HESX8	NORTH	0.0558568
CHB291	JPN	SKK72	JPN	0.0558963
DEJ3	EUR	ATV3	EUR	0.0559027
FJZH01	SOUTH	FJZH12	SOUTH	0.0559217
PAPH2	USA	WI01	USA	0.0559236
FF0608	SWEST	FF0586	SWEST	0.055945
CHB291	JPN	SKK364	JPN	0.0559646
JFDL11	SWEST	JFDL17	SWEST	0.055974
FJZH14	SOUTH	FJZH41	SOUTH	0.0559855
DEHD3	EUR	FREU12	EUR	0.056001
FJYX21	SOUTH	FJYX75	SOUTH	0.0560048
MAPH3	USA	5IL05	USA	0.0560431
NY01	USA	IL02	USA	0.0560494
DEJ1	EUR	IL02	USA	0.0560503
DEHD3	EUR	NLEU1	EUR	0.0560524
FJYX24	SOUTH	FJYX63	SOUTH	0.056102
TM070	EAST	DEJ3	EUR	0.0561105
FF0619	SWEST	FF0599	SWEST	0.0561216
WCSE31	SWEST	WCSE70	SWEST	0.0561321
FJYX64	SOUTH	FJYX79	SOUTH	0.0561369
ATV3	EUR	NC07	USA	0.0561421
JR06	EAST	WI01	USA	0.0561426
CX309	EAST	NC07	USA	0.0561617
TX06	EAST	DEJ1	EUR	0.0561643
JFDL11	SWEST	JFDL50	SWEST	0.0561646
JR07	EAST	IL02	USA	0.0561733
JF312	SWEST	JFDL50	SWEST	0.0561755
TM010	EAST	TM02L	EAST	0.0562041
FREU13	EUR	NY01	USA	0.0562042
DEHD3	EUR	NLEU2	EUR	0.05621
FF0611	SWEST	FF0603	SWEST	0.0562146
TM286	EAST	JSNT03	EAST	0.056216
FF0608	SWEST	FF0599	SWEST	0.056222
WX6	NORTH	WX9	NORTH	0.0562316
FF0607	SWEST	FF0615	SWEST	0.0562378
KNT296	JPN	SKK72	JPN	0.0562534
5IL05	USA	NC08	USA	0.0562541
JR07	EAST	ATV3	EUR	0.0562593
CHB261	JPN	SKK72	JPN	0.0562682
CHB260	JPN	SKK72	JPN	0.0562723
CX309	EAST	NC08	USA	0.0562746
KNT296	JPN	SKK364	JPN	0.0562771
THK336	JPN	SKK364	JPN	0.0562845
CHB261	JPN	SKK364	JPN	0.0562881
DEHD3	EUR	DEW1	EUR	0.0562937
THK336	JPN	SKK72	JPN	0.0563059
TM050	EAST	CX310	EAST	0.0563124
WX7	NORTH	WX9	NORTH	0.0563226
CHB260	JPN	SKK364	JPN	0.0563234
JFPY16	SWEST	JFPY17	SWEST	0.0563373
JFDL17	SWEST	JFDL24	SWEST	0.0563581
FF0618	SWEST	FF0599	SWEST	0.0563588
WX8	NORTH	WX9	NORTH	0.0563672
DEHD3	EUR	ATV3	EUR	0.0563766
WX5	NORTH	WX9	NORTH	0.0563953
JR07	EAST	NLEU1	EUR	0.0564291
TM01L	EAST	TM226	EAST	0.0564408
FF0605	SWEST	FF0600	SWEST	0.0564467
NLEU1	EUR	IL02	USA	0.0564765
HESX15	NORTH	HESX4	NORTH	0.056499
HP04	NORTH	HP06	NORTH	0.0565032
DEW1	EUR	IL02	USA	0.0565309
JR07	EAST	ATV4	EUR	0.056544
WA01	SOUTH	WA24	SOUTH	0.0565611
NLEU2	EUR	IL02	USA	0.0565793
ESY24	NORTH	ESY34	NORTH	0.0565816
CXS020	EAST	ATV1	EUR	0.0565866
ATV4	EUR	NC08	USA	0.0565868
AL8043	NORTH	AL8044	NORTH	0.0566048
JR03	EAST	DEHD3	EUR	0.0566132
WA11	SOUTH	WA25	SOUTH	0.0566177
CX313	EAST	WI01	USA	0.0566181
JZ14	NORTH	JZ15	NORTH	0.0566188
HEXX10	NORTH	HEXX7	NORTH	0.0566222
WC005	SWEST	WCBL5	SWEST	0.0566272
TM191	EAST	TM226	EAST	0.0566652
FF0608	SWEST	FF0607	SWEST	0.0566799
WC027	SWEST	WCBL2	SWEST	0.0567149
WA01	SOUTH	WA07	SOUTH	0.056728
NY01	USA	NC08	USA	0.0567371
NY01	USA	ID02	USA	0.0567562
JR07	EAST	DEW1	EUR	0.0567617
HX16	NORTH	HX28	NORTH	0.0567672
WC012	SWEST	WCBL5	SWEST	0.0567678
FF0616	SWEST	FF0603	SWEST	0.0567697
DEJ3	EUR	WI01	USA	0.0567706
SKK72	JPN	SKK364	JPN	0.056783
ATV2	EUR	IL02	USA	0.0567981
IL02	USA	NC08	USA	0.0568103
FF0602	SWEST	FF0586	SWEST	0.05682
FJYX71	SOUTH	FJYX75	SOUTH	0.0568216
WCSE31	SWEST	WCSE71	SWEST	0.0568278
JR07	EAST	NLEU2	EUR	0.0568605
CX309	EAST	5IL05	USA	0.0568749
JR03	EAST	FREU13	EUR	0.0568839
TM140	EAST	TM286	EAST	0.0568863
DEHD3	EUR	FRFP1	EUR	0.0569606
CC21	JPN	CC22	JPN	0.0569648
TM217	EAST	TM226	EAST	0.0569686
NLEU1	EUR	NC07	USA	0.0569863
GYSP04	SWEST	SP03	SWEST	0.0569869
HS03	SOUTH	HS10	SOUTH	0.057013
TM130	EAST	TM286	EAST	0.0570131
GXXA31	SOUTH	GXXA35	SOUTH	0.0570133
DEHD3	EUR	PAPH2	USA	0.0570182
PAPH1	USA	WI01	USA	0.0570187
ATV3	EUR	NC08	USA	0.0570216
FJYX24	SOUTH	FJYX79	SOUTH	0.0570288
CXS020	EAST	DEHD3	EUR	0.057038
HESX4	NORTH	HESX8	NORTH	0.0570486
FJZH13	SOUTH	FJZH27	SOUTH	0.0570545
KOR05	KOR	KOR08B	KOR	0.0570598
CX309	EAST	IL02	USA	0.0570829
FJYX24	SOUTH	FJYX52	SOUTH	0.0570868
JR03	EAST	TX06	EAST	0.0571173
HESX10	NORTH	HESX19	NORTH	0.0571227
FRFP1	EUR	IL02	USA	0.0571322
IL02	USA	5IL05	USA	0.0571443
FJYX63	SOUTH	FJYX64	SOUTH	0.0571474
CQSZ11	SWEST	CQSZ15	SWEST	0.0571536
WC005	SWEST	WCBL2	SWEST	0.0571821
HEXX15	NORTH	HEXX2	NORTH	0.0571921
JR06	EAST	NC08	USA	0.0572203
FJYX24	SOUTH	FJYX71	SOUTH	0.0572331
DEJ3	EUR	NC08	USA	0.0572563
ATV3	EUR	IL02	USA	0.0572621
CX309	EAST	ATV2	EUR	0.0573124
DEW1	EUR	NC07	USA	0.0573169
HEXX18	NORTH	HEXX8	NORTH	0.0573186
GYSP13	SWEST	SP10	SWEST	0.0573229
NLEU2	EUR	NC07	USA	0.0573341
FREU13	EUR	ID02	USA	0.0573342
FF0602	SWEST	FF0599	SWEST	0.0573374
WCSE25	SWEST	WCSE71	SWEST	0.0573452
FJPC26	SOUTH	FJPC38	SOUTH	0.0573701
WC027	SWEST	WCBL5	SWEST	0.0573791
FREU13	EUR	PAPH2	USA	0.0573864
HX16	NORTH	HX39	NORTH	0.0573878
NX01	SOUTH	SG07	SOUTH	0.0574197
FF0616	SWEST	FF0599	SWEST	0.0574236
DEHD3	EUR	ATV1	EUR	0.0574275
HX11	NORTH	HX19	NORTH	0.0574462
GYSP04	SWEST	GYSP05	SWEST	0.0574683
TM070	EAST	DEHD3	EUR	0.0574918
IL02	USA	ID02	USA	0.0575084
TM270	EAST	JSNT03	EAST	0.0575216
WA07	SOUTH	WA22	SOUTH	0.0575239
TX06	EAST	NLEU1	EUR	0.0575265
HESX10	NORTH	HESX1	NORTH	0.0575489
DEJ3	EUR	FREU13	EUR	0.0575578
HP02	NORTH	HP07	NORTH	0.05756
KOR15	KOR	KOR17	KOR	0.057561
HESX8	NORTH	SX05	NORTH	0.0575727
ATV1	EUR	IL02	USA	0.0575848
KOR05	KOR	KOR18	KOR	0.0576108
JF304	SWEST	JFDL22	SWEST	0.0576311
CX309	EAST	NY01	USA	0.0576436
ATV3	EUR	ID02	USA	0.0576447
KOR10	KOR	KOR35	KOR	0.0576612
CX313	EAST	NC08	USA	0.0576796
HP02	NORTH	HP08	NORTH	0.0577179
5IL05	USA	NC07	USA	0.0577253
ATV4	EUR	NY01	USA	0.0577417
TX06	EAST	DEW1	EUR	0.0577824
DEHD3	EUR	DEW2	EUR	0.057788
TX14	EAST	TX20	EAST	0.0577984
IL02	USA	WI01	USA	0.0578331
DEW2	EUR	5IL05	USA	0.0578348
FF0602	SWEST	FF0605	SWEST	0.0578412
CC02	JPN	CC21	JPN	0.0578427
NX01	SOUTH	NX43	SOUTH	0.057873
DEW2	EUR	FREU13	EUR	0.0578844
ATV3	EUR	WI01	USA	0.0579312
TX06	EAST	NLEU2	EUR	0.0579548
DEHD3	EUR	ID02	USA	0.0579548
CQSZ08	SWEST	CQSZ16	SWEST	0.0579606
JF304	SWEST	JFDL03	SWEST	0.0579657
HESX4	NORTH	SX15	NORTH	0.0579703
TX06	EAST	PAPH2	USA	0.0579892
JFDY02	SWEST	JFDY07	SWEST	0.0580039
NX01	SOUTH	NX34	SOUTH	0.0580341
DEHD3	EUR	FREU13	EUR	0.0580613
5IL05	USA	ID02	USA	0.0580653
HESX16	NORTH	HESX19	NORTH	0.0580856
NX01	SOUTH	NX11	SOUTH	0.0580867
WC012	SWEST	WCBL2	SWEST	0.0581077
PAPH1	USA	NC08	USA	0.0581198
JFDL39	SWEST	JFDL50	SWEST	0.0581351
TM142	EAST	TM286	EAST	0.0581552
JFPY16	SWEST	JFPY19	SWEST	0.0581935
WC004	SWEST	WCBL5	SWEST	0.0582204
KOR15	KOR	KOR35	KOR	0.058229
IL02	USA	NC07	USA	0.0582475
HX26	NORTH	HX38	NORTH	0.0582623
ATV4	EUR	WI01	USA	0.0582842
CQSZ16	SWEST	CQSZ17	SWEST	0.0582856
JFPY17	SWEST	JFPY19	SWEST	0.0583224
WCSE25	SWEST	WCSE70	SWEST	0.058324
SCWY07	NORTH	SCWY12	NORTH	0.0583301
HX19	NORTH	HX23	NORTH	0.058361
DEJ1	EUR	WI01	USA	0.0584228
HX19	NORTH	HX30	NORTH	0.0584466
FF0599	SWEST	FF0584	SWEST	0.058487
GYSP04	SWEST	GYSP13	SWEST	0.0585082
HESX4	NORTH	SX05	NORTH	0.0585168
CQSZ07	SWEST	CQSZ17	SWEST	0.0585262
FF0602	SWEST	FF0584	SWEST	0.0585293
FJYX51	SOUTH	FJYX79	SOUTH	0.0585353
GYSP05	SWEST	GYSP13	SWEST	0.058538
HX01	NORTH	HX32	NORTH	0.0585583
DEJ3	EUR	5IL05	USA	0.0585957
JFDY02	SWEST	JFDY03	SWEST	0.0586039
TM257	EAST	TM289	EAST	0.0586534
FF0586	SWEST	FF0615	SWEST	0.0586537
WC019	SWEST	WCBL2	SWEST	0.058656
FF0599	SWEST	FF0588	SWEST	0.0586716
HESX16	NORTH	HESX1	NORTH	0.0586762
FJPC23	SOUTH	FJPC32	SOUTH	0.0586957
TM286	EAST	TMAB0759	EAST	0.0587026
TM257	EAST	JSNT03	EAST	0.0587081
DEHD3	EUR	5IL05	USA	0.0587199
WA22	SOUTH	WA24	SOUTH	0.0587315
ATV2	EUR	NY01	USA	0.0587493
FJPC32	SOUTH	SG07	SOUTH	0.0587656
WA11	SOUTH	WA24	SOUTH	0.0587722
FF0602	SWEST	FF0607	SWEST	0.0587922
WA07	SOUTH	WA08	SOUTH	0.058909
HESX8	NORTH	SX15	NORTH	0.0589177
CQSZ05	SWEST	CQSZ16	SWEST	0.058942
FF0586	SWEST	FF0588	SWEST	0.0589464
FF0608	SWEST	FF0605	SWEST	0.0589622
FF0619	SWEST	FF0608	SWEST	0.0589645
TM142	EAST	JSYX08	EAST	0.0589858
WA01	SOUTH	WA22	SOUTH	0.0589898
JSYX08	EAST	NC08	USA	0.0589924
GYSP06	SWEST	SP03	SWEST	0.0590039
FF0602	SWEST	FF0590	SWEST	0.0590276
JF304	SWEST	JFDL11	SWEST	0.0590656
PXLM15	SWEST	JF312	SWEST	0.0591182
HEXX12	NORTH	HEXX13	NORTH	0.0591516
TM257	EAST	TM270	EAST	0.059156
WCBY206	SWEST	JF312	SWEST	0.0591581
FF0599	SWEST	FF0586	SWEST	0.0591728
FF0616	SWEST	FF0586	SWEST	0.0591777
GXXA30	SOUTH	GXXA35	SOUTH	0.0591817
JR07	EAST	FRFP1	EUR	0.0592097
DEJ3	EUR	ATV2	EUR	0.0592106
GXLC13	SOUTH	GX09	SOUTH	0.0592136
TM286	EAST	JSYX08	EAST	0.0592466
FF0618	SWEST	FF0608	SWEST	0.0592639
HX16	NORTH	HX30	NORTH	0.0592647
FJPC23	SOUTH	FJPC36	SOUTH	0.0592724
FF0619	SWEST	FF0586	SWEST	0.0592738
YX01	SOUTH	YX08	SOUTH	0.0592812
WC027	SWEST	WC036	SWEST	0.0592814
FF0600	SWEST	FF0615	SWEST	0.0592967
HESX20	NORTH	HESX4	NORTH	0.0593359
DEHD3	EUR	ATV2	EUR	0.0593385
JF312	SWEST	JFDL24	SWEST	0.0593595
CX313	EAST	CXS007	EAST	0.059367
DEJ1	EUR	NC08	USA	0.0593699
WA08	SOUTH	WA11	SOUTH	0.0593865
NLEU1	EUR	WI01	USA	0.0593997
CQSZ03	SWEST	CQSZ05	SWEST	0.0594073
HX26	NORTH	HX30	NORTH	0.0594235
HX28	NORTH	HX30	NORTH	0.0594333
FRFP1	EUR	NC07	USA	0.0594584
JR03	EAST	ATV2	EUR	0.0594854
FF0619	SWEST	FF0600	SWEST	0.0594885
FJYX63	SOUTH	FJYX79	SOUTH	0.059502
DEW1	EUR	WI01	USA	0.0595368
TM282	EAST	JSNT03	EAST	0.0595431
WC004	SWEST	WC027	SWEST	0.0595434
HX28	NORTH	HX39	NORTH	0.0595491
FF0618	SWEST	FF0586	SWEST	0.0595622
WA01	SOUTH	WA25	SOUTH	0.0595649
HESX10	NORTH	HESX20	NORTH	0.0595703
CXS007	EAST	JR06	EAST	0.0595939
KOR06	KOR	KOR10	KOR	0.0595943
FF0586	SWEST	FF0584	SWEST	0.0596224
HX13	NORTH	HX33	NORTH	0.0596508
CC21	JPN	CHB291	JPN	0.0596617
ATV2	EUR	ID02	USA	0.0596836
JF304	SWEST	JF312	SWEST	0.0596988
FF0618	SWEST	FF0600	SWEST	0.0597001
NLEU2	EUR	WI01	USA	0.0597008
TM140	EAST	TMAB0759-2	EAST	0.0597089
JSYX08	EAST	JSNT03	EAST	0.0597108
JF312	SWEST	JFPY21	SWEST	0.0597283
KOR05	KOR	KOR04	KOR	0.0597539
FF0619	SWEST	FF0602	SWEST	0.0597547
FJYX51	SOUTH	FJYX64	SOUTH	0.0597608
WA08	SOUTH	WA24	SOUTH	0.0597702
PXLM07	SWEST	WC040	SWEST	0.0597787
TOK03	JPN	TOK06	JPN	0.0597859
HESX12	NORTH	HESX6	NORTH	0.0598081
CQSZ08	SWEST	CQSZ17	SWEST	0.0598096
CX309	EAST	WI01	USA	0.0598134
KYS370	JPN	KYS377	JPN	0.0598158
FF0605	SWEST	FF0586	SWEST	0.059868
ATV2	EUR	PAPH2	USA	0.059874
JF312	SWEST	JFPY17	SWEST	0.0598887
HESX10	NORTH	SX15	NORTH	0.0599025
SCWY06	NORTH	SCWY12	NORTH	0.0599289
WC004	SWEST	WC005	SWEST	0.0599479
CXS007	EAST	PAPH1	USA	0.0599552
FJZH09	SOUTH	FJZH12	SOUTH	0.0599554
JR07	EAST	ATV1	EUR	0.059969
FF0590	SWEST	FF0586	SWEST	0.0599741
FF0608	SWEST	FF0600	SWEST	0.0599812
TM270	EAST	TM282	EAST	0.0600065
GYSP05	SWEST	SP10	SWEST	0.0600142
FF0618	SWEST	FF0602	SWEST	0.0600157
DEHD3	EUR	IL02	USA	0.0600158
TX06	EAST	FREU12	EUR	0.060027
NX39	SOUTH	UK02	EUR	0.0600282
HP01	NORTH	HP08	NORTH	0.0600587
TM130	EAST	TMAB0759-2	EAST	0.0600619
FJZH01	SOUTH	FJZH09	SOUTH	0.0600686
HEXX2	NORTH	HEXX7	NORTH	0.0600707
CC21	JPN	CHB260	JPN	0.0600805
KOR10	KOR	KOR24	KOR	0.0600985
TX06	EAST	FRFP1	EUR	0.0601174
CXS020	EAST	TX06	EAST	0.0601194
TM03L	EAST	TM286	EAST	0.0601436
JF314	SWEST	JFDL17	SWEST	0.0601447
ATV1	EUR	NC07	USA	0.0601859
WCCF32	SWEST	WC040	SWEST	0.0601862
TM038	EAST	TM033	EAST	0.0601883
CC21	JPN	CHB261	JPN	0.060244
PXLM07	SWEST	WCBL5	SWEST	0.0602603
KOR05	KOR	KOR13B	KOR	0.0602663
HP01	NORTH	HP07	NORTH	0.0602701
JFDY03	SWEST	JFDY04	SWEST	0.060283
TM142	EAST	TMAB0759-2	EAST	0.0602872
TM067	EAST	AL8043	NORTH	0.0602888
LYG15	EAST	FJPC32	SOUTH	0.0602905
CQSZ07	SWEST	CQSZ15	SWEST	0.060296
HX26	NORTH	HX39	NORTH	0.0603148
FJZH09	SOUTH	FJZH13	SOUTH	0.0603308
TM358	EAST	TX06	EAST	0.0603312
HEXX13	NORTH	HEXX2	NORTH	0.0603371
FJZH19	SOUTH	FJZH27	SOUTH	0.0603415
ES10	NORTH	ES11	NORTH	0.0603415
DEHD3	EUR	NC08	USA	0.0603469
HEXX4	NORTH	HEXX8	NORTH	0.0603632
DEW2	EUR	ATV2	EUR	0.0603793
JFDY03	SWEST	JFDY07	SWEST	0.0603859
FF0608	SWEST	FF0591	SWEST	0.0603939
ES10	NORTH	ES12	NORTH	0.0604027
JR07	EAST	TX06	EAST	0.060433
CC21	JPN	KNT296	JPN	0.0604555
HX13	NORTH	HX26	NORTH	0.0604593
JFDL33	SWEST	JFDL39	SWEST	0.0604715
JFDY04	SWEST	JFDY07	SWEST	0.0604823
JR06	EAST	NC02	USA	0.0604937
NLEU1	EUR	NC08	USA	0.0604939
WC005	SWEST	WC036	SWEST	0.0604987
HESX20	NORTH	HESX8	NORTH	0.0605241
TM140	EAST	TMAB0759	EAST	0.0605268
ES05	NORTH	ES10	NORTH	0.0605408
CC21	JPN	THK336	JPN	0.0605427
DEW1	EUR	NC08	USA	0.0605546
FJZH19	SOUTH	FJZH26	SOUTH	0.0605581
GXXA30	SOUTH	GXXA31	SOUTH	0.0605668
WCBL2	SWEST	JF312	SWEST	0.0605736
QY04	JPN	QY08	JPN	0.0605984
KOR05	KOR	KOR06	KOR	0.0606127
TM033	EAST	CX312	EAST	0.0606272
TM142	EAST	TMAB0759	EAST	0.0606357
JF314	SWEST	JFDL03	SWEST	0.0606466
WCCF32	SWEST	WCBL5	SWEST	0.0606511
HESX4	NORTH	SX04	NORTH	0.0606576
FJYX64	SOUTH	FJYX75	SOUTH	0.0606727
TX06	EAST	NY01	USA	0.0606742
GYSP04	SWEST	SP10	SWEST	0.0606976
HX22	NORTH	HX39	NORTH	0.0607392
ES08	NORTH	ESY20	NORTH	0.0607443
CXS007	EAST	NLEU1	EUR	0.0607448
JFDL17	SWEST	JFDL50	SWEST	0.0607878
NLEU2	EUR	NC08	USA	0.0607944
CXS007	EAST	NLEU2	EUR	0.060798
FF0616	SWEST	FF0600	SWEST	0.0608115
PXLM15	SWEST	JF304	SWEST	0.0608139
TX06	EAST	ATV4	EUR	0.0608197
FF0586	SWEST	FF0591	SWEST	0.0608356
XX08	NORTH	XX13	NORTH	0.0608431
HX13	NORTH	HX38	NORTH	0.060848
FJSC11	SOUTH	FJSC30	SOUTH	0.060861
WC004	SWEST	WC012	SWEST	0.0608664
CX313	EAST	NC02	USA	0.0608755
HESX19	NORTH	HESX8	NORTH	0.0608772
FJZH26	SOUTH	FJZH27	SOUTH	0.0608962
LYG06	EAST	LYG12	EAST	0.060899
TX06	EAST	ATV1	EUR	0.0609044
WCBL5	SWEST	JF312	SWEST	0.0609079
FF0599	SWEST	FF0587	SWEST	0.0609223
CXS007	EAST	FRFP1	EUR	0.0609347
HX13	NORTH	HX30	NORTH	0.0609354
FF0608	SWEST	FF0584	SWEST	0.0609371
SCWY15	NORTH	SCWY18	NORTH	0.0609372
QY04	JPN	QY07	JPN	0.0609492
TM130	EAST	TMAB0759	EAST	0.0609568
FF0607	SWEST	FF0591	SWEST	0.0609972
KOR10	KOR	KOR16B	KOR	0.0610046
JSYX08	EAST	FREU14	EUR	0.061008
HESX1	NORTH	HESX8	NORTH	0.0610093
CX306	EAST	LYG12	EAST	0.0610123
GXLC13	SOUTH	GX10	SOUTH	0.0610141
FUK16	JPN	TOK03	JPN	0.0610143
PAPH1	USA	NC02	USA	0.061039
FF0590	SWEST	FF0584	SWEST	0.0611037
ES06	NORTH	ES10	NORTH	0.0611165
HESX8	NORTH	SX04	NORTH	0.0611167
JF312	SWEST	JFPY16	SWEST	0.0611236
TM257	EAST	TM282	EAST	0.0611306
FF0607	SWEST	FF0599	SWEST	0.0611354
JFDL24	SWEST	JFDL33	SWEST	0.0611566
CX309	EAST	TX06	EAST	0.0611601
SX04	NORTH	HEXX8	NORTH	0.0611694
FF0602	SWEST	FF0600	SWEST	0.0611796
JZ01	NORTH	JZ06	NORTH	0.0611877
WC054	SWEST	WC092	SWEST	0.0611896
FF0605	SWEST	FF0615	SWEST	0.0611961
FRFP1	EUR	WI01	USA	0.0612287
HEXX7	NORTH	HEXX8	NORTH	0.0612423
WC004	SWEST	WC019	SWEST	0.0612492
TM130	EAST	JSYX08	EAST	0.0612533
WC019	SWEST	WCBL5	SWEST	0.0612688
KX14	NORTH	KX42	NORTH	0.0612899
CXS007	EAST	ATV1	EUR	0.0612902
TX06	EAST	MAPH3	USA	0.0612919
PXLM15	SWEST	WCBY206	SWEST	0.0613021
PXLM07	SWEST	WCBY206	SWEST	0.0613071
HX30	NORTH	HX33	NORTH	0.0613211
TM142	EAST	JSNT03	EAST	0.0613302
FJYX22	SOUTH	FJYX64	SOUTH	0.0613324
FJSC04	SOUTH	FJSC11	SOUTH	0.0613484
TM286	EAST	TM033	EAST	0.0613485
PXLM07	SWEST	WC047	SWEST	0.0613502
DEHD3	EUR	NC07	USA	0.0613515
WC012	SWEST	WC036	SWEST	0.0613536
FF0586	SWEST	FF0595	SWEST	0.0613643
CQSZ01	SWEST	CQSZ11	SWEST	0.0613702
FJSC13	SOUTH	FJSC30	SOUTH	0.0613845
FF0586	SWEST	FF0587	SWEST	0.0614348
ZH04	EAST	FJPC32	SOUTH	0.0614498
HX22	NORTH	HX26	NORTH	0.0614541
WC034	SWEST	WCBL2	SWEST	0.0614635
TM270	EAST	FJPC32	SOUTH	0.0615137
TM286	EAST	TM052	EAST	0.0615149
FF0602	SWEST	FF0591	SWEST	0.0615677
KOR10	KOR	KOR11	KOR	0.061588
SP03	SWEST	SP10	SWEST	0.0615932
FJSC07	SOUTH	FJSC11	SOUTH	0.0615992
GXXA34	SOUTH	GXXA35	SOUTH	0.0616022
YX03	SOUTH	YX08	SOUTH	0.0616042
WCBY206	SWEST	WCCF32	SWEST	0.0616145
TM127	EAST	JSYX08	EAST	0.0616174
CXS007	EAST	DEJ1	EUR	0.0616416
TMAB0759-2	EAST	JSYX08	EAST	0.0616491
WC005	SWEST	WC027	SWEST	0.0616661
JR07	EAST	DEHD3	EUR	0.0616797
WCCF32	SWEST	WC047	SWEST	0.0617461
HESX15	NORTH	HESX8	NORTH	0.0617489
FJSC15	SOUTH	FJSC30	SOUTH	0.0617491
JFDL11	SWEST	JFDL24	SWEST	0.0617519
TM164	EAST	TM171	EAST	0.0617538
TM038	EAST	FJPC32	SOUTH	0.0617656
FREU14	EUR	NC02	USA	0.0617674
DEJ1	EUR	NC02	USA	0.061797
FF0602	SWEST	FF0587	SWEST	0.0618059
FJSC04	SOUTH	FJSC13	SOUTH	0.0618125
JF304	SWEST	JFDL50	SWEST	0.061813
JFDL17	SWEST	JFDL39	SWEST	0.0618286
WA01	SOUTH	WA08	SOUTH	0.0618441
ATV1	EUR	WI01	USA	0.0618477
HP05	NORTH	HP08	NORTH	0.0618528
KOR05	KOR	KOR34	KOR	0.0618546
XX13	NORTH	XX14	NORTH	0.0618873
WCBY206	SWEST	WCCF69	SWEST	0.0619076
WC040	SWEST	WC103	SWEST	0.0619103
FF0602	SWEST	FF0615	SWEST	0.061942
FF0616	SWEST	FF0607	SWEST	0.0619504
FF0590	SWEST	FF0599	SWEST	0.0619528
FF0608	SWEST	FF0615	SWEST	0.0619533
TM010	EAST	TM286	EAST	0.0619568
WC012	SWEST	WC027	SWEST	0.0619652
KX1	NORTH	KX6	NORTH	0.0619725
TM257	EAST	JSYX06	EAST	0.0619821
CQSZ03	SWEST	CQSZ15	SWEST	0.0619886
KOR04	KOR	KOR34	KOR	0.0619896
TM130	EAST	JSNT03	EAST	0.0619916
WCSE25	SWEST	WCSE31	SWEST	0.062004
WA11	SOUTH	WA22	SOUTH	0.0620167
FJSC07	SOUTH	FJSC13	SOUTH	0.0620291
HEXX12	NORTH	HEXX2	NORTH	0.0620551
FF0600	SWEST	FF0588	SWEST	0.0620651
JR06	EAST	MAPH5	USA	0.0620895
FF0611	SWEST	FF0605	SWEST	0.0620996
HEXX15	NORTH	HEXX8	NORTH	0.0621009
SCWY07	NORTH	SCWY18	NORTH	0.0621084
PXLM07	SWEST	WCCF69	SWEST	0.062114
CQSZ01	SWEST	CQSZ17	SWEST	0.0621207
ES03	NORTH	ES10	NORTH	0.0621292
HESX10	NORTH	SX04	NORTH	0.0621463
GYSP04	SWEST	GYSP06	SWEST	0.0621473
FJSC04	SOUTH	FJSC15	SOUTH	0.0621553
TM270	EAST	TM05L	EAST	0.0621617
TM142	EAST	TM270	EAST	0.0621664
LYG11	EAST	FJPC32	SOUTH	0.0621746
TM038	EAST	CX310	EAST	0.0621839
JFDY05	SWEST	JFDY06	SWEST	0.0621845
FF0584	SWEST	FF0615	SWEST	0.0621855
TM140	EAST	RZ12	EAST	0.0621871
GYSP05	SWEST	SP03	SWEST	0.0622076
TM038	EAST	JF312	SWEST	0.0622094
JF304	SWEST	JFDL24	SWEST	0.0622095
FF0619	SWEST	FF0584	SWEST	0.0622097
TM130	EAST	TM147	EAST	0.0622306
PXLM07	SWEST	WCBL2	SWEST	0.0622353
JSNT03	EAST	FJPC32	SOUTH	0.0622359
TOK03	JPN	CC22	JPN	0.0622474
JZ07	NORTH	JZ14	NORTH	0.0622538
KOR10	KOR	KOR30	KOR	0.0622643
HX13	NORTH	HX39	NORTH	0.062268
PXLM15	SWEST	JFPY17	SWEST	0.0622704
TM033	EAST	CX302	EAST	0.062274
TOK03	JPN	CC21	JPN	0.062281
WC027	SWEST	WC034	SWEST	0.0622895
ES03	NORTH	ESY20	NORTH	0.0623074
ESBG14	NORTH	ESBG15	NORTH	0.0623092
FRFP1	EUR	NC08	USA	0.0623239
TM140	EAST	JSYX08	EAST	0.0623334
HX11	NORTH	HX23	NORTH	0.0623384
FF0619	SWEST	FF0605	SWEST	0.0623434
FF0584	SWEST	FF0587	SWEST	0.0623468
KOR10	KOR	FUK17	JPN	0.0623507
FJSC07	SOUTH	FJSC15	SOUTH	0.0623545
JFDL22	SWEST	JFDL39	SWEST	0.0623628
TM106	EAST	XC04	EAST	0.0623639
FF0611	SWEST	FF0586	SWEST	0.0623639
ES10	NORTH	ESY6	NORTH	0.0623749
HX16	NORTH	HX19	NORTH	0.0623908
TM052	EAST	XC04	EAST	0.0624071
WCCF32	SWEST	WCCF69	SWEST	0.0624084
CX310	EAST	CX312	EAST	0.0624086
CX312	EAST	FJPC32	SOUTH	0.0624262
WA08	SOUTH	WA25	SOUTH	0.0624285
CX313	EAST	MAPH5	USA	0.0624373
TM286	EAST	TMAB0722	EAST	0.0624393
WC012	SWEST	WC019	SWEST	0.062443
WCCF69	SWEST	JF312	SWEST	0.0624439
TMAB0759-2	EAST	JSNT03	EAST	0.0624473
HEXX1	NORTH	HEXX7	NORTH	0.0624506
TM142	EAST	TM052	EAST	0.0624609
FF0587	SWEST	FF0588	SWEST	0.062463
SX04	NORTH	HEXX2	NORTH	0.0624748
NLEU1	EUR	NC02	USA	0.0624787
TM130	EAST	TM270	EAST	0.0624855
ES10	NORTH	JF312	SWEST	0.0625044
WCBY206	SWEST	WCNT81	SWEST	0.0625076
FF0618	SWEST	FF0584	SWEST	0.0625186
HESX19	NORTH	HESX20	NORTH	0.0625239
ES14	NORTH	ESY45	NORTH	0.0625304
CQSZ08	SWEST	CQSZ15	SWEST	0.0625361
FF0607	SWEST	FF0588	SWEST	0.0625656
WCCF32	SWEST	WCBL2	SWEST	0.0625901
HX19	NORTH	HX26	NORTH	0.0625916
FF0618	SWEST	FF0605	SWEST	0.0625975
KOR15	KOR	KOR16B	KOR	0.0626056
JSYX08	EAST	TX1o	EAST	0.0626098
KOR07	KOR	KOR14B	KOR	0.0626127
WC054	SWEST	WC068	SWEST	0.0626163
TM033	EAST	JSYX08	EAST	0.0626177
JZ07	NORTH	JZ11	NORTH	0.0626204
CX307	EAST	FJPC32	SOUTH	0.0626289
WX4	NORTH	WX6	NORTH	0.0626406
NLEU2	EUR	NC02	USA	0.0626514
FF0600	SWEST	FF0584	SWEST	0.0626655
WCSE31	SWEST	WCSE39	SWEST	0.0626692
HESX12	NORTH	SX05	NORTH	0.0626775
TX06	EAST	DEW2	EUR	0.0626843
WCCF69	SWEST	WCBL5	SWEST	0.0627292
PXLM07	SWEST	JF312	SWEST	0.0627315
JF312	SWEST	JFPY20	SWEST	0.062736
WX4	NORTH	WX7	NORTH	0.0627394
CX312	EAST	JF312	SWEST	0.0627403
TM270	EAST	JSYX08	EAST	0.0627404
HX23	NORTH	HX39	NORTH	0.0627501
TM106	EAST	TM110	EAST	0.0627628
WX4	NORTH	WX8	NORTH	0.0627657
PAPH1	USA	MAPH5	USA	0.0627665
TM110	EAST	TM052	EAST	0.0627699
FF0607	SWEST	FF0605	SWEST	0.0627725
CQSZ15	SWEST	CQSZ16	SWEST	0.0627727
WA08	SOUTH	WA22	SOUTH	0.0627796
TM142	EAST	TM033	EAST	0.062788
FJPC32	SOUTH	NX11	SOUTH	0.0627937
WC101	SWEST	WCNT81	SWEST	0.062799
FJPC32	SOUTH	NX34	SOUTH	0.0627995
DEW1	EUR	NC02	USA	0.0628029
TX1o	EAST	FREU14	EUR	0.0628074
FF0608	SWEST	FF0587	SWEST	0.062812
HX19	NORTH	HX28	NORTH	0.0628181
WX4	NORTH	WX5	NORTH	0.0628224
TM038	EAST	CX301	EAST	0.0628302
PXLM07	SWEST	WC068	SWEST	0.0628335
HX13	NORTH	HX23	NORTH	0.0628409
TM010	EAST	JZ15	NORTH	0.0628424
JFDL24	SWEST	JFDL50	SWEST	0.0628472
HX16	NORTH	HX26	NORTH	0.0628541
KOR17	KOR	KOR35	KOR	0.0628595
HX11	NORTH	HX30	NORTH	0.0628636
FF0619	SWEST	FF0590	SWEST	0.0628706
KYS29	JPN	KYS377	JPN	0.0628767
KOR08B	KOR	KOR13B	KOR	0.0628838
SCWY07	NORTH	SCWY08	NORTH	0.0628892
TMAB0722	EAST	JSYX08	EAST	0.0628911
CQSZ07	SWEST	CQSZ11	SWEST	0.0629074
PXLM15	SWEST	WCBL2	SWEST	0.0629314
WC040	SWEST	WC068	SWEST	0.0629319
TM130	EAST	TM052	EAST	0.0629425
WC027	SWEST	WCNT81	SWEST	0.0629489
ATV1	EUR	NC08	USA	0.0629508
FJPC32	SOUTH	NX43	SOUTH	0.0629572
HX16	NORTH	HX22	NORTH	0.0629575
HX35	NORTH	HX36	NORTH	0.0629599
HESX12	NORTH	HESX4	NORTH	0.062972
FF0607	SWEST	FF0590	SWEST	0.0629837
SX05	NORTH	HEXX2	NORTH	0.062997
WCCF32	SWEST	JF312	SWEST	0.0630001
FF0599	SWEST	FF0595	SWEST	0.0630083
MAPH3	USA	MAPH5	USA	0.0630099
WC068	SWEST	WC092	SWEST	0.063012
DEHD3	EUR	NY01	USA	0.0630189
FF0590	SWEST	FF0587	SWEST	0.0630364
JSYX08	EAST	FREU12	EUR	0.063039
CQSZ03	SWEST	CQSZ14	SWEST	0.0630446
SX05	NORTH	HEXX15	NORTH	0.0630634
KOR02	KOR	KOR18	KOR	0.0630703
HX11	NORTH	HX33	NORTH	0.0630813
HX19	NORTH	HX33	NORTH	0.0630819
GYSP06	SWEST	SP10	SWEST	0.0630828
FF0618	SWEST	FF0590	SWEST	0.063084
CQSZ11	SWEST	CQSZ17	SWEST	0.0630907
ESBG15	NORTH	JF312	SWEST	0.0630917
CX301	EAST	CX312	EAST	0.0631071
HX28	NORTH	HX33	NORTH	0.0631094
JF316	SWEST	JFDL50	SWEST	0.0631245
PXLM07	SWEST	PXLM15	SWEST	0.0631251
FJPC32	SOUTH	NX39	SOUTH	0.0631297
PXLM15	SWEST	JFPY21	SWEST	0.0631444
KOR04	KOR	KOR18	KOR	0.063162
FF0616	SWEST	FF0611	SWEST	0.0631635
JSYX08	EAST	JR06	EAST	0.0631716
SX05	NORTH	HEXX13	NORTH	0.0631741
SCWY12	NORTH	SCWY15	NORTH	0.0631811
WCBY206	SWEST	WC047	SWEST	0.0631934
TM257	EAST	FJPC32	SOUTH	0.063203
TM270	EAST	TM286	EAST	0.0632037
HESX20	NORTH	HESX6	NORTH	0.0632091
WCCF32	SWEST	WC068	SWEST	0.0632336
TM142	EAST	TM010	EAST	0.0632372
KOR13B	KOR	KOR18	KOR	0.0632386
FJZH01	SOUTH	FJZH13	SOUTH	0.0632394
TM257	EAST	JSYX08	EAST	0.0632643
FF0584	SWEST	FF0591	SWEST	0.0632653
HESX19	NORTH	SX05	NORTH	0.0632703
TM140	EAST	TM270	EAST	0.0632724
TM270	EAST	TMAB0759-2	EAST	0.0632733
TM052	EAST	TMAB0759-2	EAST	0.0632866
CQSZ03	SWEST	CQSZ08	SWEST	0.0632872
FF0584	SWEST	FF0588	SWEST	0.0632914
WC034	SWEST	WCBL5	SWEST	0.0632919
JFDL03	SWEST	JFDL22	SWEST	0.0632971
FF0608	SWEST	FF0588	SWEST	0.063302
WCSE25	SWEST	WCSE39	SWEST	0.063304
JF316	SWEST	JFDL39	SWEST	0.0633123
FF0599	SWEST	FF0591	SWEST	0.063317
HP04	NORTH	HP05	NORTH	0.0633257
FREU14	EUR	MAPH5	USA	0.063335
WC005	SWEST	WC019	SWEST	0.0633425
HX30	NORTH	HX39	NORTH	0.0633568
FF0616	SWEST	FF0584	SWEST	0.063369
KOR06	KOR	KOR15	KOR	0.0633695
TM130	EAST	TMAB0722	EAST	0.0633839
HESX6	NORTH	SX15	NORTH	0.0633853
CXS020	EAST	JSYX08	EAST	0.0633895
FF0608	SWEST	FF0595	SWEST	0.0634008
FF0600	SWEST	FF0586	SWEST	0.0634073
SX04	NORTH	HEXX15	NORTH	0.0634276
PXLM15	SWEST	WCCF32	SWEST	0.0634406
HEXX13	NORTH	HEXX8	NORTH	0.0634481
TM070	EAST	JSYX08	EAST	0.0634541
TM142	EAST	TM257	EAST	0.0634602
FUK04	JPN	FUK15	JPN	0.0634612
FJPC32	SOUTH	JF312	SWEST	0.0634649
TM070	EAST	TX1o	EAST	0.0634666
FJPC32	SOUTH	FREU14	EUR	0.0634672
FF0590	SWEST	FF0615	SWEST	0.0634794
CQSZ03	SWEST	CQSZ07	SWEST	0.0634825
CX302	EAST	CX310	EAST	0.0634927
JF304	SWEST	JFDL17	SWEST	0.0634971
WCCF69	SWEST	WCBL2	SWEST	0.0635087
FRFP1	EUR	NC02	USA	0.0635098
WC005	SWEST	JF312	SWEST	0.0635174
WC019	SWEST	WC036	SWEST	0.0635201
WC019	SWEST	WC027	SWEST	0.0635211
ES03	NORTH	ES08	NORTH	0.0635226
TM358	EAST	MAPH5	USA	0.0635305
TM270	EAST	TMAB0722	EAST	0.0635456
TM358	EAST	JSYX08	EAST	0.0635629
WCSE35	SWEST	JF312	SWEST	0.0635646
WC047	SWEST	WC103	SWEST	0.0635655
CQSZ05	SWEST	CQSZ15	SWEST	0.0635711
WCSE35	SWEST	WCSE70	SWEST	0.063572
FF0607	SWEST	FF0584	SWEST	0.0635769
TM052	EAST	JSYX08	EAST	0.0635916
KOR03	KOR	KOR17	KOR	0.0635947
TM033	EAST	JSNT03	EAST	0.0636162
JF304	SWEST	JFPY21	SWEST	0.063625
FF0584	SWEST	FF0595	SWEST	0.0636264
TM052	EAST	JSNT03	EAST	0.0636344
TM270	EAST	TMAB0759	EAST	0.0636408
JSYX08	EAST	JR03	EAST	0.0636408
WC005	SWEST	WC012	SWEST	0.0636447
ATV4	EUR	NC02	USA	0.0636607
KOR10	KOR	KOR34	KOR	0.0636806
PXLM07	SWEST	WCSE57	SWEST	0.0636847
JR03	EAST	MAPH5	USA	0.0636879
TM140	EAST	TMAB0722	EAST	0.0637222
CX313	EAST	JSYX08	EAST	0.063737
FF0616	SWEST	FF0605	SWEST	0.0637376
JFDY01	SWEST	JFDY05	SWEST	0.0637517
FF0619	SWEST	FF0611	SWEST	0.0637592
WCSE57	SWEST	JF312	SWEST	0.0637633
WCBY206	SWEST	JF304	SWEST	0.0637662
TM033	EAST	FJPC32	SOUTH	0.0637744
KOR24	KOR	KOR35	KOR	0.0637841
WCBY206	SWEST	JFPY17	SWEST	0.0638022
JZ04	NORTH	JZ14	NORTH	0.0638106
DEJ1	EUR	MAPH5	USA	0.0638289
TM282	EAST	XC04	EAST	0.0638306
FF0602	SWEST	FF0595	SWEST	0.0638401
TM111	EAST	TM140	EAST	0.0638403
TM130	EAST	TM033	EAST	0.0638593
HX23	NORTH	HX26	NORTH	0.0638632
FF0618	SWEST	FF0611	SWEST	0.0638638
JFDL03	SWEST	JFDL48	SWEST	0.0638687
KOR07	KOR	KOR10	KOR	0.0638904
TOK03	JPN	MAPH4	USA	0.0638905
PXLM15	SWEST	JFPY16	SWEST	0.0638956
HESX19	NORTH	HESX6	NORTH	0.0638972
KOR15	KOR	KOR24	KOR	0.0639024
WCBL5	SWEST	WC103	SWEST	0.0639134
KOR06	KOR	KOR13B	KOR	0.0639154
JZ04	NORTH	JZ07	NORTH	0.0639408
TM142	EAST	TM03L	EAST	0.0639458
CXS020	EAST	MAPH5	USA	0.0639555
TOK03	JPN	CC02	JPN	0.0639618
HESX1	NORTH	HESX6	NORTH	0.0639703
TM02L	EAST	TM286	EAST	0.0639828
ATV1	EUR	NC02	USA	0.0639833
SCWY06	NORTH	SCWY08	NORTH	0.0639842
WC040	SWEST	WC047	SWEST	0.0639871
WCBL5	SWEST	JFPY17	SWEST	0.0639887
TM140	EAST	TM142	EAST	0.0639977
TM282	EAST	FJPC32	SOUTH	0.0640103
TM110	EAST	TM282	EAST	0.0640223
HEXX10	NORTH	HEXX2	NORTH	0.0640245
PXLM15	SWEST	FF0599	SWEST	0.0640312
KOR05	KOR	KOR10	KOR	0.0640313
WCCF32	SWEST	WCSE57	SWEST	0.0640383
HX11	NORTH	HX36	NORTH	0.0640388
JR06	EAST	GXLC14	SOUTH	0.0640402
TM038	EAST	SG07	SOUTH	0.0640553
FF0616	SWEST	FF0588	SWEST	0.0640602
TM270	EAST	TM428	EAST	0.0640638
WCBL5	SWEST	WC040	SWEST	0.0640661
FJPC32	SOUTH	NX25	SOUTH	0.0640682
PXLM15	SWEST	WCBL5	SWEST	0.0640741
ESBG15	NORTH	PXLM15	SWEST	0.0640762
KOR15	KOR	KOR30	KOR	0.0640783
FF0611	SWEST	FF0615	SWEST	0.0640828
FJPC32	SOUTH	NX46	SOUTH	0.0640966
FF0611	SWEST	FF0608	SWEST	0.0641014
TM038	EAST	WCBY206	SWEST	0.0641171
JFDY05	SWEST	JFDY07	SWEST	0.0641209
HX26	NORTH	HX28	NORTH	0.0641381
JSYX08	EAST	MAPH3	USA	0.0641443
TM270	EAST	TM054	EAST	0.0641524
FJPC19	SOUTH	FJPC20	SOUTH	0.064154
FJYX22	SOUTH	FJYX52	SOUTH	0.0641595
HEXX15	NORTH	HEXX4	NORTH	0.0641835
PAPH2	USA	MAPH5	USA	0.064185
TM190	EAST	TM127	EAST	0.0641899
FJZH09	SOUTH	FJZH27	SOUTH	0.0641905
TX1o	EAST	MAPH3	USA	0.0641964
TX1o	EAST	FREU12	EUR	0.0642003
ES07	NORTH	ES12	NORTH	0.0642032
FF0608	SWEST	FF0590	SWEST	0.0642142
TX06	EAST	5IL05	USA	0.0642209
NX01	SOUTH	NX25	SOUTH	0.064227
DEHD3	EUR	WI01	USA	0.064227
TM038	EAST	PXLM15	SWEST	0.0642448
FF0616	SWEST	FF0590	SWEST	0.0642585
CX309	EAST	MAPH5	USA	0.0642587
TM286	EAST	CX301	EAST	0.0642622
TM052	EAST	TMAB0759	EAST	0.0642624
KOR10	KOR	KOR13B	KOR	0.0642639
KOR03	KOR	KOR10	KOR	0.0642672
SX04	NORTH	HEXX13	NORTH	0.0642679
QC03	NORTH	JF312	SWEST	0.0642731
JR06	EAST	GXLC11	SOUTH	0.0642778
FJPC20	SOUTH	FJPC32	SOUTH	0.0642889
WCNT52	SWEST	JF312	SWEST	0.064302
KOR02	KOR	KOR35	KOR	0.0643083
JR06	EAST	GXLC06	SOUTH	0.0643091
TM358	EAST	TX1o	EAST	0.0643109
HX13	NORTH	HX36	NORTH	0.0643111
PXLM15	SWEST	FREU14	EUR	0.064313
YNTC17	SWEST	YNTC18	SWEST	0.0643133
NX01	SOUTH	NX46	SOUTH	0.064317
WCBL2	SWEST	WC047	SWEST	0.064318
TM142	EAST	TMAB0722	EAST	0.0643183
ES05	NORTH	ES07	NORTH	0.0643258
TMAB0759	EAST	JSYX08	EAST	0.0643345
FF0611	SWEST	FF0590	SWEST	0.0643398
FF0611	SWEST	FF0602	SWEST	0.0643652
TMAB0759-2	EAST	TMAB0722	EAST	0.0643658
WCBY206	SWEST	WCSE57	SWEST	0.0643706
FF0607	SWEST	FF0587	SWEST	0.0643722
FF0590	SWEST	FF0591	SWEST	0.0643731
FF0611	SWEST	FF0588	SWEST	0.0644129
TM164	EAST	TM169	EAST	0.0644143
HX11	NORTH	HX26	NORTH	0.0644147
JF312	SWEST	FREU14	EUR	0.064426
JR03	EAST	NC02	USA	0.0644291
KOR06	KOR	KOR17	KOR	0.0644398
KOR11	KOR	KOR15	KOR	0.0644453
CXS020	EAST	TX1o	EAST	0.0644504
SG07	SOUTH	CGK1601	JPN	0.0644525
FF0588	SWEST	FF0615	SWEST	0.0644557
FF0619	SWEST	FF0588	SWEST	0.0644646
PXLM15	SWEST	WCSE57	SWEST	0.06447
PXLM15	SWEST	WCCF69	SWEST	0.0644866
CX302	EAST	JF312	SWEST	0.0644878
TM217	EAST	TM130	EAST	0.0644934
SX05	NORTH	SX15	NORTH	0.0644966
ES07	NORTH	ES11	NORTH	0.0644995
HEXX18	NORTH	HEXX4	NORTH	0.064501
WC006	SWEST	JF312	SWEST	0.0645123
CX313	EAST	GXLC14	SOUTH	0.0645126
TM218	EAST	JSYX06	EAST	0.0645301
FF0618	SWEST	FF0588	SWEST	0.0645397
FJYX51	SOUTH	FJYX52	SOUTH	0.0645411
FJZH09	SOUTH	FJZH26	SOUTH	0.0645412
CQSZ01	SWEST	CQSZ14	SWEST	0.064547
KOR07	KOR	KOR35	KOR	0.0645543
JSYX08	EAST	JR07	EAST	0.0645569
KOR02	KOR	KOR10	KOR	0.0645629
TX06	EAST	CC22	JPN	0.0645637
CX312	EAST	SG07	SOUTH	0.0645658
CX312	EAST	PXLM15	SWEST	0.0645674
ES03	NORTH	JF312	SWEST	0.0645689
NLEU1	EUR	MAPH5	USA	0.0645726
CX312	EAST	WCBY206	SWEST	0.0645735
JF312	SWEST	JFDL03	SWEST	0.0645783
CQSZ05	SWEST	CQSZ17	SWEST	0.0645797
RZ15	EAST	FJPC32	SOUTH	0.0645826
JFDL33	SWEST	JFDL50	SWEST	0.0645883
HX04	NORTH	HX13	NORTH	0.0645898
KOR11	KOR	KOR35	KOR	0.0645918
DEW1	EUR	MAPH5	USA	0.0645923
CX301	EAST	CX302	EAST	0.0645986
TM191	EAST	TM257	EAST	0.0646113
KOR10	KOR	KOR18	KOR	0.0646141
QC03	NORTH	PXLM15	SWEST	0.0646287
WCBY206	SWEST	WCSE35	SWEST	0.0646399
CX302	EAST	FJPC32	SOUTH	0.0646477
HESX15	NORTH	HESX6	NORTH	0.0646512
JSYX08	EAST	PAPH2	USA	0.0646514
TX06	EAST	ATV3	EUR	0.064656
HESX10	NORTH	HESX4	NORTH	0.064666
TMAB0759-2	EAST	CXS012	EAST	0.064669
PXLM15	SWEST	WCSE35	SWEST	0.064669
GXXA31	SOUTH	GXXA34	SOUTH	0.0646725
JSYX08	EAST	PAPH1	USA	0.0646753
WCSE39	SWEST	JF312	SWEST	0.0646774
TM257	EAST	TM054	EAST	0.0646776
HX13	NORTH	HX28	NORTH	0.0646786
RZ12	EAST	FJPC32	SOUTH	0.0646804
FF0590	SWEST	FF0605	SWEST	0.0646861
JSYX08	EAST	JZ15	NORTH	0.0646933
HP05	NORTH	HP07	NORTH	0.064694
JSYX08	EAST	FJPC32	SOUTH	0.0646964
FF0616	SWEST	FF0587	SWEST	0.0647098
FUK16	JPN	KYS371	JPN	0.0647099
CX313	EAST	GXLC11	SOUTH	0.0647187
TM270	EAST	JF312	SWEST	0.0647207
JSYX08	EAST	DEW2	EUR	0.0647233
FJPC32	SOUTH	PXLM15	SWEST	0.064724
ES10	NORTH	JFPY17	SWEST	0.0647276
CHB283	JPN	ALUS01	USA	0.0647297
KOR34	KOR	KOR35	KOR	0.0647324
HESX12	NORTH	HESX19	NORTH	0.064738
TX1o	EAST	DEW2	EUR	0.0647424
JFDY02	SWEST	JFDY05	SWEST	0.0647494
YX01	SOUTH	YX03	SOUTH	0.0647514
FJPC32	SOUTH	DHLY5	NORTH	0.0647527
TM179	EAST	TM289	EAST	0.0647561
TX06	EAST	WI01	USA	0.064764
TX06	EAST	DEJ3	EUR	0.0647704
CX313	EAST	GXLC06	SOUTH	0.0647706
KOR10	KOR	SC01	USA	0.0647722
WC036	SWEST	JF312	SWEST	0.0647726
FUK16	JPN	TOK06	JPN	0.0647827
JSYX08	EAST	JF312	SWEST	0.0647894
HX35	NORTH	HX38	NORTH	0.0647894
WCBY206	SWEST	WC087	SWEST	0.064791
CC22	JPN	QY08	JPN	0.0647942
NLEU2	EUR	MAPH5	USA	0.0647981
QC03	NORTH	WCBY206	SWEST	0.0648024
JF304	SWEST	JFPY17	SWEST	0.0648049
PXLM15	SWEST	WCSE25	SWEST	0.0648106
TMAB0759	EAST	TMAB0722	EAST	0.0648276
TM231	EAST	TM270	EAST	0.0648312
FF0600	SWEST	FF0587	SWEST	0.0648394
HX11	NORTH	HX39	NORTH	0.0648581
PXLM07	SWEST	WC087	SWEST	0.0648596
KOR06	KOR	KOR18	KOR	0.0648599
HX36	NORTH	HX38	NORTH	0.06486
TM070	EAST	TX06	EAST	0.0648633
SCWY01	NORTH	SCWY07	NORTH	0.0648708
ES08	NORTH	ESY24	NORTH	0.0648744
WCBY206	SWEST	WC040	SWEST	0.0648774
PXLM07	SWEST	WCSE35	SWEST	0.0648847
TM140	EAST	TM033	EAST	0.0648896
JR06	EAST	FJPC32	SOUTH	0.0649015
FF0587	SWEST	FF0595	SWEST	0.0649032
ES06	NORTH	ES07	NORTH	0.0649041
KOR15	KOR	FUK17	JPN	0.0649112
WC004	SWEST	WC034	SWEST	0.0649141
JR06	EAST	JF312	SWEST	0.0649171
PXLM07	SWEST	JFPY17	SWEST	0.0649174
WCSE25	SWEST	JF312	SWEST	0.0649244
SCWY03	NORTH	SCWY04	NORTH	0.0649329
TM04L	EAST	FJPC32	SOUTH	0.0649334
TM270	EAST	TM033	EAST	0.0649382
PAPH2	USA	NC02	USA	0.0649443
FJPC32	SOUTH	WCBY206	SWEST	0.0649594
TM04L	EAST	JZ11	NORTH	0.0649679
SCWY01	NORTH	SCWY03	NORTH	0.0649759
TX06	EAST	FJPC32	SOUTH	0.0649806
GXLC14	SOUTH	PAPH1	USA	0.0650011
HESX1	NORTH	HESX20	NORTH	0.0650018
TM033	EAST	TMAB0759-2	EAST	0.0650047
KOR04	KOR	KOR35	KOR	0.065011
TM270	EAST	PXLM15	SWEST	0.0650163
KYS29	JPN	SKK72	JPN	0.0650209
ES11	NORTH	ESY20	NORTH	0.065021
JFDL03	SWEST	JFDL19	SWEST	0.0650241
JF316	SWEST	JFDL24	SWEST	0.0650347
NX25	SOUTH	UK02	EUR	0.0650361
ES03	NORTH	ES11	NORTH	0.0650388
GX07	SOUTH	GX09	SOUTH	0.0650468
ES12	NORTH	ESY20	NORTH	0.0650504
KOR03	KOR	KOR19	KOR	0.0650554
HX13	NORTH	HX19	NORTH	0.0650739
CXS020	EAST	FJPC32	SOUTH	0.0650899
WCBY206	SWEST	WC103	SWEST	0.0650902
FF0616	SWEST	FF0595	SWEST	0.0650935
HX30	NORTH	HX38	NORTH	0.0650956
WC068	SWEST	WC103	SWEST	0.0651027
FJPC07	SOUTH	FJPC29	SOUTH	0.0651028
PXLM15	SWEST	SP10	SWEST	0.065105
FJPC32	SOUTH	JF304	SWEST	0.0651095
FF0616	SWEST	FF0615	SWEST	0.0651103
SCWY08	NORTH	SCWY18	NORTH	0.065111
HX11	NORTH	HX38	NORTH	0.0651239
HX01	NORTH	HX04	NORTH	0.0651282
KOR10	KOR	KOR14B	KOR	0.0651306
TX06	EAST	NC08	USA	0.0651307
ES03	NORTH	ES12	NORTH	0.065133
NX46	SOUTH	UK02	EUR	0.0651332
JR03	EAST	TX1o	EAST	0.0651385
TX11	EAST	MAPH4	USA	0.0651539
WCSE70	SWEST	JF312	SWEST	0.0651673
KOR18	KOR	KOR35	KOR	0.0651705
GXLC11	SOUTH	PAPH1	USA	0.0651727
HX33	NORTH	HX39	NORTH	0.0651771
JF304	SWEST	JFDL39	SWEST	0.065181
TM137	EAST	TM257	EAST	0.0651836
ES05	NORTH	ESY20	NORTH	0.0651943
TM012	EAST	5IL05	USA	0.0652081
KOR06	KOR	KOR08B	KOR	0.0652156
SX05	NORTH	HEXX8	NORTH	0.0652186
TM226	EAST	TM257	EAST	0.065221
KOR02	KOR	KOR06	KOR	0.0652222
WCCF32	SWEST	WC087	SWEST	0.0652248
WCCF32	SWEST	WCSE35	SWEST	0.0652262
GXLC06	SOUTH	PAPH1	USA	0.0652335
FF0607	SWEST	FF0600	SWEST	0.0652352
TM270	EAST	XC04	EAST	0.0652434
ES07	NORTH	ES08	NORTH	0.0652436
ESY45	NORTH	ESY47	NORTH	0.0652507
FUK15	JPN	FUK16	JPN	0.0652548
WCCF32	SWEST	JFPY17	SWEST	0.0652623
WCBL5	SWEST	WCSE35	SWEST	0.0652636
CC22	JPN	QY07	JPN	0.0652649
WCCF69	SWEST	WCNT81	SWEST	0.0652701
TOK03	JPN	CHB291	JPN	0.0652732
WCBL5	SWEST	WCSE57	SWEST	0.0652788
DHLY5	NORTH	DHLY9	NORTH	0.0652825
HX01	NORTH	HX29	NORTH	0.0652843
TX1o	EAST	FREU13	EUR	0.0652856
TM428	EAST	JF312	SWEST	0.0652955
TM03L	EAST	TMAB0759-2	EAST	0.0653011
FJPC32	SOUTH	CGK1601	JPN	0.0653075
HX11	NORTH	HX13	NORTH	0.0653089
GXLC13	SOUTH	GX07	SOUTH	0.0653202
SCWY01	NORTH	SCWY04	NORTH	0.0653312
TM054	EAST	TMAB0759	EAST	0.0653314
FJPC32	SOUTH	CHB283	JPN	0.0653317
TM270	EAST	TM425	EAST	0.0653335
CX301	EAST	JSYX08	EAST	0.0653414
ATV4	EUR	MAPH5	USA	0.0653494
CQSZ01	SWEST	CQSZ15	SWEST	0.0653497
TM142	EAST	TM054	EAST	0.0653507
JFDL22	SWEST	JFDL33	SWEST	0.0653551
HX33	NORTH	HX36	NORTH	0.0653569
FF0590	SWEST	FF0595	SWEST	0.0653623
TM428	EAST	JSYX08	EAST	0.065363
KX41	NORTH	KX42	NORTH	0.0653638
KOR05	KOR	KOR35	KOR	0.0653677
ES03	NORTH	ES05	NORTH	0.0653743
CC22	JPN	CHB109	JPN	0.0653743
HX35	NORTH	HX39	NORTH	0.0653751
GX09	SOUTH	FREU14	EUR	0.0653803
WC012	SWEST	JF312	SWEST	0.0653809
KOR04	KOR	KOR06	KOR	0.0653815
HX26	NORTH	HX33	NORTH	0.0653975
CC22	JPN	MAPH4	USA	0.0654259
FF0590	SWEST	FF0588	SWEST	0.0654274
JSYX08	EAST	TX11	EAST	0.0654326
HESX1	NORTH	SX05	NORTH	0.0654358
FJZH03	SOUTH	FJZH13	SOUTH	0.0654519
HEXX10	NORTH	HEXX18	NORTH	0.0654538
FJSC16	SOUTH	FJSC30	SOUTH	0.0654549
PXLM15	SWEST	SP03	SWEST	0.0654573
TM010	EAST	TMAB0759-2	EAST	0.0654574
HEXX15	NORTH	HEXX18	NORTH	0.0654638
GYSP05	SWEST	GYSP06	SWEST	0.06547
TM110	EAST	TM270	EAST	0.0654718
PXLM15	SWEST	WCNT81	SWEST	0.0654759
FJZH13	SOUTH	FJZH19	SOUTH	0.0654854
QC03	NORTH	QC05	NORTH	0.0654899
TM038	EAST	WCBL5	SWEST	0.0654904
JFDY07	SWEST	JFPY21	SWEST	0.0654936
TX06	EAST	ID02	USA	0.0654943
HEXX10	NORTH	HEXX1	NORTH	0.0654979
WC040	SWEST	WCNT81	SWEST	0.0655003
WCBY206	SWEST	WC101	SWEST	0.0655013
WCBL5	SWEST	WCNT81	SWEST	0.0655121
TX06	EAST	NC07	USA	0.0655139
TM257	EAST	TMAB0759-2	EAST	0.0655165
WC054	SWEST	JF312	SWEST	0.0655251
FJPC32	SOUTH	FJSC07	SOUTH	0.0655281
TM270	EAST	TM052	EAST	0.0655399
ATV3	EUR	MAPH5	USA	0.0655411
JR07	EAST	MAPH5	USA	0.0655437
TM425	EAST	TM428	EAST	0.065553
TM140	EAST	JSNT03	EAST	0.0655534
WC040	SWEST	WC092	SWEST	0.0655573
JSYX08	EAST	NY01	USA	0.0655586
WCBL5	SWEST	WC047	SWEST	0.0655649
JR06	EAST	PXLM15	SWEST	0.0655661
TM130	EAST	TM010	EAST	0.0655778
FUK06	JPN	TOK16	JPN	0.0655784
WCBL2	SWEST	JF304	SWEST	0.0655808
PXLM15	SWEST	WCSE70	SWEST	0.065581
QC03	NORTH	JF304	SWEST	0.0655903
WCCF69	SWEST	WC040	SWEST	0.0655911
WCBL2	SWEST	WCSE35	SWEST	0.0656036
WCBL2	SWEST	WCSE57	SWEST	0.0656039
TM130	EAST	TM428	EAST	0.0656054
JR07	EAST	TX1o	EAST	0.065606
JSYX08	EAST	PXLM15	SWEST	0.0656184
WCBL5	SWEST	WC101	SWEST	0.0656208
HEXX13	NORTH	HEXX4	NORTH	0.0656212
WC004	SWEST	JF312	SWEST	0.0656223
FF0605	SWEST	FF0584	SWEST	0.0656231
LYG06	EAST	JF312	SWEST	0.0656236
FJPC32	SOUTH	FJSC04	SOUTH	0.0656244
TM01L	EAST	TM257	EAST	0.0656352
FF0599	SWEST	WCCF69	SWEST	0.0656364
ESY6	NORTH	ESY20	NORTH	0.0656428
HX11	NORTH	HX28	NORTH	0.0656434
WCBY206	SWEST	FREU14	EUR	0.0656447
KOR30	KOR	KOR35	KOR	0.0656485
FJPC32	SOUTH	ALUS01	USA	0.0656522
FJSC04	SOUTH	FJSC16	SOUTH	0.0656537
ES07	NORTH	JF312	SWEST	0.0656556
TM139	EAST	TM257	EAST	0.0656584
TM217	EAST	TM257	EAST	0.0656594
ES14	NORTH	ESY36	NORTH	0.0656626
KOR06	KOR	KOR24	KOR	0.0656643
JR06	EAST	TX1o	EAST	0.0656745
WCCF69	SWEST	WC103	SWEST	0.0656785
ES06	NORTH	ESY20	NORTH	0.0656802
WCSE35	SWEST	WCSE71	SWEST	0.0656914
TM217	EAST	TM142	EAST	0.0656929
JF304	SWEST	JFPY16	SWEST	0.0656939
TM142	EAST	CX301	EAST	0.0656965
TM257	EAST	JF312	SWEST	0.0657007
PXLM15	SWEST	WCSE39	SWEST	0.0657031
TM04L	EAST	JF312	SWEST	0.0657066
FJPC36	SOUTH	SG07	SOUTH	0.0657113
TM038	EAST	TM270	EAST	0.0657215
KOR02	KOR	KOR24	KOR	0.0657223
JSYX08	EAST	RZ08	EAST	0.065724
JSYX08	EAST	TX06	EAST	0.065728
JF312	SWEST	JFDL17	SWEST	0.0657372
WCBL2	SWEST	JFPY17	SWEST	0.0657466
TMAB0722	EAST	JSNT03	EAST	0.0657514
TM140	EAST	TM010	EAST	0.0657517
ES11	NORTH	ESY36	NORTH	0.0657557
TM218	EAST	TM191	EAST	0.0657656
FJSC07	SOUTH	FJSC16	SOUTH	0.0657701
JSYX08	EAST	LYG06	EAST	0.0657713
JF312	SWEST	JFPY19	SWEST	0.0657721
JSNT03	EAST	JF312	SWEST	0.0657737
JR03	EAST	FJPC32	SOUTH	0.0657819
TM179	EAST	TM226	EAST	0.065792
TM226	EAST	TM289	EAST	0.0657929
KOR15	KOR	KOR34	KOR	0.0658109
LYG15	EAST	SG07	SOUTH	0.065812
ZH04	EAST	SG07	SOUTH	0.0658131
FRFP1	EUR	MAPH5	USA	0.0658189
HX19	NORTH	HX38	NORTH	0.0658224
CX313	EAST	JF312	SWEST	0.0658248
CX312	EAST	WCBL5	SWEST	0.0658268
WCBY206	SWEST	WCSE25	SWEST	0.0658268
TM054	EAST	JSYX08	EAST	0.0658302
FJPC32	SOUTH	FREU12	EUR	0.0658381
CX315	EAST	MAPH3	USA	0.0658419
FJZH12	SOUTH	FJZH13	SOUTH	0.0658422
TM033	EAST	JF312	SWEST	0.0658463
FF0588	SWEST	FF0591	SWEST	0.0658542
FJPC36	SOUTH	NX39	SOUTH	0.0658573
ES12	NORTH	ESY36	NORTH	0.065866
WCBL2	SWEST	WC103	SWEST	0.0658667
TM179	EAST	TM257	EAST	0.0658668
HESX10	NORTH	HESX15	NORTH	0.0658673
WCBL2	SWEST	WC040	SWEST	0.0658683
FJPC32	SOUTH	QC03	NORTH	0.0658701
CX313	EAST	FJPC32	SOUTH	0.0658764
GXLC13	SOUTH	GXLC15	SOUTH	0.0658828
TM038	EAST	WCSE57	SWEST	0.065885
TM289	EAST	JSYX06	EAST	0.0658886
FF0611	SWEST	FF0607	SWEST	0.0658953
PXLM15	SWEST	WCSE71	SWEST	0.0658959
ES03	NORTH	ES06	NORTH	0.0658967
PXLM15	SWEST	JFDL03	SWEST	0.0658971
TM070	EAST	FJPC32	SOUTH	0.0659012
ES10	NORTH	WCBY206	SWEST	0.0659022
TX1o	EAST	PAPH2	USA	0.0659036
TM142	EAST	FJPC32	SOUTH	0.0659061
TM130	EAST	TM054	EAST	0.0659069
WCCF69	SWEST	WCSE35	SWEST	0.0659074
TM282	EAST	JSYX08	EAST	0.0659079
WCBY206	SWEST	JFPY21	SWEST	0.0659118
TM130	EAST	TM257	EAST	0.065915
TM038	EAST	JF304	SWEST	0.065915
KOR03	KOR	KOR15	KOR	0.0659156
TM140	EAST	TM428	EAST	0.0659209
NX01	SOUTH	UK02	EUR	0.0659272
NX39	SOUTH	CGK1601	JPN	0.0659293
TM038	EAST	FREU14	EUR	0.0659334
FF0619	SWEST	FF0587	SWEST	0.0659347
SX04	NORTH	HEXX18	NORTH	0.0659378
TMAB0759	EAST	JSNT03	EAST	0.0659387
TM282	EAST	LYG06	EAST	0.065942
TM130	EAST	TM03L	EAST	0.0659428
TM140	EAST	TM052	EAST	0.0659457
WC054	SWEST	JFPY17	SWEST	0.0659457
FF0605	SWEST	FF0587	SWEST	0.0659462
[truncated: 63,536 more rows]

## Sheet: Fig. 4b
Fig. 4b	The adpative selected region tested using different parameters along chromosome by non-overlapping 100-kb length window
chromsome	start (bp)	end (bp)	SNP number (EAST)	EAST_HE	EAST_Z(HE)	SNP number(SWEST)	SWEST_HE	SWEST_Z(HE)	weighted FST	Z(weighted FST)
1	1	100000	343	0.115157	-1.7566	320	0.171598	-1.154	0.0187134	-0.927
1	100001	200000	1477	0.119774	-1.6759	1483	0.168324	-1.2088	0.0324174	-0.6445
1	200001	300000	1492	0.1095	-1.8554	1476	0.176007	-1.0803	0.0563315	-0.1515
1	300001	400000	1534	0.10386	-1.9539	1544	0.171098	-1.1624	0.0383201	-0.5228
1	400001	500000	1488	0.109403	-1.8571	1562	0.177696	-1.052	0.0430519	-0.4253
1	500001	600000	1044	0.103154	-1.9662	1063	0.159735	-1.3525	0.0329747	-0.633
1	600001	700000	1931	0.198237	-0.3054	1804	0.153051	-1.4643	0.0158778	-0.9854
1	700001	800000	1662	0.20696	-0.1531	1521	0.227353	-0.2214	0.0587633	-0.1014
1	800001	900000	1301	0.207998	-0.135	1082	0.259738	0.3203	0.157225	1.9282
1	900001	1000000	1482	0.188456	-0.4763	1221	0.241862	0.0213	0.153619	1.8539
1	1000001	1100000	2080	0.144353	-1.2466	1823	0.141585	-1.6561	0.0595218	-0.0858
1	1100001	1200000	2931	0.243652	0.4878	2667	0.146429	-1.575	0.0423106	-0.4406
1	1200001	1300000	3188	0.260657	0.7848	2857	0.161543	-1.3222	0.0469908	-0.3441
1	1300001	1400000	2251	0.250972	0.6156	2004	0.154176	-1.4454	0.0459337	-0.3659
1	1400001	1500000	2111	0.257982	0.7381	1896	0.156456	-1.4073	0.0504581	-0.2726
1	1500001	1600000	2439	0.253694	0.6632	2165	0.187707	-0.8846	0.043457	-0.4169
1	1600001	1700000	1507	0.148172	-1.1799	1173	0.172793	-1.134	0.0149477	-1.0046
1	1700001	1800000	2146	0.146484	-1.2094	1697	0.166127	-1.2455	0.0185237	-0.9309
1	1800001	1900000	1384	0.178714	-0.6464	1126	0.199448	-0.6882	0.0172024	-0.9581
1	1900001	2000000	2109	0.206106	-0.168	1875	0.216059	-0.4103	0.0195684	-0.9094
1	2000001	2100000	1715	0.200164	-0.2718	1487	0.211144	-0.4925	0.0173359	-0.9554
1	2100001	2200000	1658	0.135832	-1.3955	1352	0.165859	-1.25	0.0434556	-0.417
1	2200001	2300000	2077	0.152346	-1.107	1739	0.184018	-0.9463	0.0560584	-0.1572
1	2300001	2400000	1549	0.130364	-1.491	1250	0.16571	-1.2525	0.042744	-0.4316
1	2400001	2500000	1547	0.138351	-1.3515	1213	0.173083	-1.1292	0.044282	-0.3999
1	2500001	2600000	1330	0.152891	-1.0975	1085	0.203849	-0.6146	0.055865	-0.1612
1	2600001	2700000	1401	0.203542	-0.2128	1197	0.222408	-0.3041	0.0715841	0.1629
1	2700001	2800000	1652	0.279802	1.1192	1414	0.289019	0.8101	0.0769842	0.2742
1	2800001	2900000	1891	0.278129	1.09	1615	0.275681	0.587	0.0866113	0.4726
1	2900001	3000000	1208	0.240577	0.4341	938	0.33383	1.5596	0.0105472	-1.0953
1	3000001	3100000	1696	0.244944	0.5104	1283	0.330702	1.5073	0.0142423	-1.0192
1	3100001	3200000	1475	0.24886	0.5788	1037	0.318193	1.2981	0.0187459	-0.9263
1	3200001	3300000	1244	0.257323	0.7266	876	0.321798	1.3584	0.0177478	-0.9469
1	3300001	3400000	1572	0.240442	0.4317	1049	0.310367	1.1672	0.0241691	-0.8145
1	3400001	3500000	880	0.22332	0.1327	757	0.211962	-0.4789	0.0530202	-0.2198
1	3500001	3600000	567	0.173297	-0.7411	427	0.17674	-1.068	0.130749	1.3825
1	3600001	3700000	792	0.154431	-1.0706	600	0.15833	-1.376	0.126228	1.2893
1	3700001	3800000	844	0.160691	-0.9613	676	0.16	-1.348	0.12425	1.2485
1	3800001	3900000	920	0.147479	-1.192	846	0.144729	-1.6035	0.0751755	0.2369
1	3900001	4000000	1186	0.144992	-1.2355	1162	0.157938	-1.3825	0.0460402	-0.3637
1	4000001	4100000	1085	0.140161	-1.3198	1019	0.155534	-1.4227	0.0502138	-0.2777
1	4100001	4200000	1150	0.134087	-1.4259	1142	0.153291	-1.4602	0.0626547	-0.0212
1	4200001	4300000	863	0.167305	-0.8457	801	0.20443	-0.6048	0.0346462	-0.5986
1	4300001	4400000	1229	0.187206	-0.4981	1099	0.224531	-0.2686	0.0277995	-0.7397
1	4400001	4500000	727	0.24918	0.5843	591	0.321537	1.354	0.0290355	-0.7142
1	4500001	4600000	602	0.262816	0.8225	452	0.33871	1.6413	0.0385544	-0.518
1	4600001	4700000	850	0.225939	0.1784	705	0.314984	1.2444	0.109745	0.9495
1	4700001	4800000	940	0.23673	0.3669	806	0.301694	1.0221	0.108516	0.9242
1	4800001	4900000	1043	0.228722	0.227	896	0.297513	0.9522	0.103328	0.8172
1	4900001	5000000	969	0.229869	0.2471	821	0.308398	1.1342	0.107794	0.9093
1	5000001	5100000	608	0.181986	-0.5893	503	0.297657	0.9546	0.101013	0.7695
1	5100001	5200000	1221	0.278346	1.0938	1066	0.304436	1.068	0.0249159	-0.7991
1	5200001	5300000	1160	0.272484	0.9914	958	0.327923	1.4608	0.011155	-1.0828
1	5300001	5400000	797	0.27168	0.9773	674	0.329293	1.4837	0.00742027	-1.1598
1	5400001	5500000	1271	0.276712	1.0652	1061	0.329298	1.4838	0.0137665	-1.029
1	5500001	5600000	1363	0.288637	1.2735	1178	0.334848	1.5767	0.0170471	-0.9613
1	5600001	5700000	751	0.277141	1.0727	646	0.332315	1.5343	0.0161736	-0.9793
1	5700001	5800000	1162	0.272065	0.9841	975	0.32452	1.4039	0.0153351	-0.9966
1	5800001	5900000	1034	0.185634	-0.5256	842	0.256544	0.2669	0.0280906	-0.7337
1	5900001	6000000	938	0.176085	-0.6924	727	0.249833	0.1546	0.0289804	-0.7153
1	6000001	6100000	1322	0.177447	-0.6686	1109	0.231775	-0.1474	0.0258907	-0.779
1	6100001	6200000	1024	0.163183	-0.9177	796	0.231522	-0.1517	0.0337336	-0.6174
1	6200001	6300000	1570	0.177441	-0.6687	1261	0.25037	0.1636	0.0277015	-0.7417
1	6300001	6400000	1338	0.216866	0.0199	1164	0.277362	0.6151	0.0298905	-0.6966
1	6400001	6500000	1273	0.202746	-0.2267	1580	0.20337	-0.6226	0.0483978	-0.3151
1	6500001	6600000	727	0.200987	-0.2574	1960	0.160869	-1.3335	0.0543296	-0.1928
1	6600001	6700000	717	0.22418	0.1477	2223	0.174335	-1.1082	0.0561617	-0.155
1	6700001	6800000	509	0.234857	0.3342	646	0.250607	0.1676	0.0568954	-0.1399
1	6800001	6900000	707	0.25088	0.614	1040	0.239607	-0.0164	0.0549473	-0.1801
1	6900001	7000000	775	0.217472	0.0305	1778	0.177844	-1.0495	0.0374187	-0.5414
1	7000001	7100000	841	0.164178	-0.9003	1202	0.182495	-0.9717	0.0490211	-0.3022
1	7100001	7200000	1165	0.168853	-0.8187	1452	0.176413	-1.0735	0.0697588	0.1252
1	7200001	7300000	1552	0.185041	-0.5359	1429	0.172011	-1.1471	0.0445378	-0.3947
1	7300001	7400000	1938	0.19712	-0.325	1811	0.172953	-1.1314	0.0422857	-0.4411
1	7400001	7500000	1575	0.239184	0.4097	1438	0.204407	-0.6052	0.0887859	0.5175
1	7500001	7600000	1518	0.308538	1.6211	1417	0.270611	0.5022	0.095169	0.649
1	7600001	7700000	1786	0.23775	0.3847	1703	0.255901	0.2561	0.0327123	-0.6384
1	7700001	7800000	2466	0.234946	0.3357	2327	0.247129	0.1094	0.0365211	-0.5599
1	7800001	7900000	1771	0.229132	0.2342	1619	0.257476	0.2825	0.0459216	-0.3661
1	7900001	8000000	2017	0.237868	0.3868	1736	0.276881	0.6071	0.0458453	-0.3677
1	8000001	8100000	1905	0.232641	0.2955	1647	0.270649	0.5028	0.044521	-0.395
1	8100001	8200000	2413	0.222524	0.1188	2166	0.218899	-0.3628	0.0829328	0.3968
1	8200001	8300000	1598	0.238672	0.4008	1325	0.222968	-0.2948	0.11106	0.9766
1	8300001	8400000	1608	0.24827	0.5685	1370	0.228147	-0.2081	0.110008	0.9549
1	8400001	8500000	1539	0.247158	0.549	1248	0.260111	0.3265	0.107337	0.8999
1	8500001	8600000	1359	0.251787	0.6299	1015	0.321764	1.3578	0.114796	1.0536
1	8600001	8700000	1137	0.259922	0.772	871	0.28575	0.7554	0.0918467	0.5805
1	8700001	8800000	1136	0.221812	0.1063	885	0.21757	-0.385	0.0694828	0.1195
1	8800001	8900000	1692	0.220484	0.0831	1343	0.27173	0.5209	0.0350367	-0.5905
1	8900001	9000000	874	0.209925	-0.1013	669	0.286425	0.7667	0.020733	-0.8854
1	9000001	9100000	662	0.231522	0.2759	529	0.308182	1.1306	0.0222071	-0.855
1	9100001	9200000	774	0.225471	0.1702	612	0.288708	0.8049	0.0246451	-0.8047
1	9200001	9300000	893	0.226792	0.1933	680	0.31127	1.1823	0.0220904	-0.8574
1	9300001	9400000	1335	0.277627	1.0812	1143	0.320261	1.3327	0.0408855	-0.4699
1	9400001	9500000	1624	0.267842	0.9103	1438	0.295663	0.9212	0.0412474	-0.4625
1	9500001	9600000	1276	0.21601	0.005	1154	0.243756	0.053	0.0247644	-0.8023
1	9600001	9700000	1508	0.296531	1.4114	1263	0.307153	1.1134	0.0366235	-0.5578
1	9700001	9800000	1526	0.249252	0.5856	1276	0.268404	0.4653	0.0461613	-0.3612
1	9800001	9900000	1359	0.170623	-0.7878	1068	0.30159	1.0204	0.095198	0.6496
1	9900001	10000000	1181	0.173222	-0.7424	981	0.296892	0.9418	0.10588	0.8698
1	10000001	10100000	1451	0.167587	-0.8408	1311	0.22281	-0.2974	0.0455489	-0.3738
1	10100001	10200000	1380	0.231276	0.2716	1223	0.275487	0.5837	0.0492316	-0.2979
1	10200001	10300000	1516	0.261173	0.7938	1173	0.301637	1.0211	0.0237486	-0.8232
1	10300001	10400000	1324	0.288179	1.2655	1170	0.282742	0.7051	0.0632289	-0.0094
1	10400001	10500000	1344	0.191997	-0.4144	1058	0.182292	-0.9751	0.0514397	-0.2524
1	10500001	10600000	1025	0.180715	-0.6115	907	0.190693	-0.8346	0.0304449	-0.6852
1	10600001	10700000	1716	0.247233	0.5504	1502	0.2439	0.0554	0.0117414	-1.0707
1	10700001	10800000	1480	0.227131	0.1992	1290	0.229348	-0.188	0.0239568	-0.8189
1	10800001	10900000	1439	0.21026	-0.0954	1180	0.226529	-0.2352	0.044731	-0.3907
1	10900001	11000000	1384	0.167367	-0.8446	1113	0.218653	-0.3669	0.0378721	-0.5321
1	11000001	11100000	1234	0.237355	0.3778	941	0.287628	0.7868	0.0199367	-0.9018
1	11100001	11200000	1399	0.241646	0.4528	1051	0.300545	1.0029	0.0390159	-0.5085
1	11200001	11300000	928	0.267038	0.8963	643	0.326936	1.4443	0.0427596	-0.4313
1	11300001	11400000	598	0.23662	0.365	363	0.30438	1.067	0.0604809	-0.066
1	11400001	11500000	814	0.237011	0.3718	555	0.272818	0.5391	0.0671253	0.071
1	11500001	11600000	1325	0.235384	0.3434	876	0.279358	0.6485	0.0703341	0.1371
1	11600001	11700000	1557	0.249049	0.5821	1026	0.295905	0.9253	0.074153	0.2158
1	11700001	11800000	1360	0.241402	0.4485	876	0.289139	0.8121	0.0855682	0.4511
1	11800001	11900000	1334	0.235082	0.3381	888	0.289752	0.8223	0.075327	0.24
1	11900001	12000000	1436	0.237703	0.3839	938	0.293387	0.8832	0.0753598	0.2407
1	12000001	12100000	1354	0.224718	0.1571	909	0.294157	0.896	0.0550841	-0.1773
1	12100001	12200000	1057	0.236916	0.3701	856	0.293506	0.8851	0.0603615	-0.0685
1	12200001	12300000	623	0.260962	0.7901	516	0.307357	1.1168	0.0753006	0.2395
1	12300001	12400000	990	0.254449	0.6764	832	0.28684	0.7736	0.0836167	0.4109
1	12400001	12500000	880	0.185832	-0.5221	629	0.269647	0.486	0.0733064	0.1984
1	12500001	12600000	1963	0.165067	-0.8848	2021	0.249829	0.1545	0.0719158	0.1697
1	12600001	12700000	2039	0.162835	-0.9238	2026	0.253849	0.2218	0.0666406	0.061
1	12700001	12800000	813	0.199375	-0.2856	708	0.291251	0.8474	0.051042	-0.2606
1	12800001	12900000	1161	0.137154	-1.3724	1017	0.280108	0.661	0.105976	0.8718
1	12900001	13000000	1314	0.166088	-0.867	1182	0.289503	0.8182	0.106818	0.8892
1	13000001	13100000	1125	0.171953	-0.7645	1043	0.293451	0.8842	0.0953327	0.6524
1	13100001	13200000	1091	0.190312	-0.4439	956	0.328703	1.4739	0.121122	1.184
1	13200001	13300000	1654	0.168842	-0.8189	1479	0.286496	0.7679	0.0927692	0.5996
1	13300001	13400000	1161	0.182824	-0.5747	814	0.186175	-0.9102	0.103877	0.8285
1	13400001	13500000	1153	0.184746	-0.5411	771	0.16551	-1.2559	0.110312	0.9612
1	13500001	13600000	1488	0.138484	-1.3491	1350	0.138714	-1.7041	0.0725995	0.1838
1	13600001	13700000	1432	0.128795	-1.5184	1292	0.154604	-1.4383	0.0738762	0.2101
1	13700001	13800000	1091	0.143725	-1.2576	996	0.153963	-1.449	0.0592131	-0.0921
1	13800001	13900000	993	0.246813	0.543	1007	0.254267	0.2288	0.0442363	-0.4009
1	13900001	14000000	1506	0.258677	0.7502	1563	0.261805	0.3549	0.0463021	-0.3583
1	14000001	14100000	1517	0.249627	0.5922	1550	0.256795	0.2711	0.0439243	-0.4073
1	14100001	14200000	1195	0.253017	0.6514	1229	0.263163	0.3776	0.047072	-0.3424
1	14200001	14300000	1089	0.259421	0.7632	1106	0.271343	0.5144	0.0426127	-0.4343
1	14300001	14400000	833	0.252449	0.6414	845	0.261572	0.351	0.0479183	-0.325
1	14400001	14500000	1457	0.253941	0.6675	1520	0.267272	0.4463	0.0471288	-0.3412
1	14500001	14600000	1461	0.252641	0.6448	1484	0.268918	0.4739	0.0434129	-0.4178
1	14600001	14700000	1169	0.243826	0.4908	1174	0.251139	0.1765	0.0526853	-0.2267
1	14700001	14800000	1353	0.249227	0.5852	1373	0.25674	0.2701	0.0771639	0.2779
1	14800001	14900000	928	0.258214	0.7421	1064	0.240498	-0.0015	0.0509225	-0.263
1	14900001	15000000	737	0.265988	0.8779	790	0.200057	-0.678	0.0500878	-0.2803
1	15000001	15100000	933	0.28741	1.2521	889	0.255946	0.2569	0.0232632	-0.8332
1	15100001	15200000	1137	0.25384	0.6657	966	0.247689	0.1188	0.0187817	-0.9256
1	15200001	15300000	707	0.182118	-0.587	514	0.189859	-0.8486	0.0568815	-0.1402
1	15300001	15400000	505	0.177789	-0.6626	451	0.175337	-1.0915	0.0674965	0.0786
1	15400001	15500000	708	0.204962	-0.188	644	0.203654	-0.6178	0.0594804	-0.0866
1	15500001	15600000	515	0.182064	-0.5879	446	0.187164	-0.8936	0.0582993	-0.111
1	15600001	15700000	468	0.219328	0.0629	425	0.190125	-0.8441	0.0659863	0.0475
1	15700001	15800000	731	0.275233	1.0394	692	0.256575	0.2674	0.0341577	-0.6086
1	15800001	15900000	1157	0.296106	1.404	1106	0.269782	0.4883	0.0262941	-0.7707
1	15900001	16000000	1471	0.252155	0.6363	1315	0.275986	0.5921	0.0186783	-0.9277
1	16000001	16100000	1522	0.229613	0.2426	1293	0.263846	0.389	0.00759754	-1.1561
1	16100001	16200000	1318	0.228408	0.2215	1114	0.253981	0.224	0.00974745	-1.1118
1	16200001	16300000	1629	0.234073	0.3205	1396	0.258854	0.3055	0.00793551	-1.1492
1	16300001	16400000	1462	0.190124	-0.4472	1293	0.182623	-0.9696	0.0276209	-0.7434
1	16400001	16500000	1726	0.177066	-0.6752	1569	0.153868	-1.4506	0.0206978	-0.8861
1	16500001	16600000	1238	0.177878	-0.6611	1112	0.159241	-1.3607	0.0122707	-1.0598
1	16600001	16700000	871	0.191826	-0.4174	831	0.15356	-1.4557	0.0162085	-0.9786
1	16700001	16800000	857	0.196134	-0.3422	821	0.156429	-1.4077	0.0242865	-0.8121
1	16800001	16900000	723	0.1945	-0.3707	684	0.147323	-1.5601	0.017865	-0.9445
1	16900001	17000000	895	0.190904	-0.4335	822	0.163851	-1.2836	0.0270798	-0.7545
1	17000001	17100000	1367	0.187222	-0.4978	1291	0.149563	-1.5226	0.0171081	-0.9601
1	17100001	17200000	1412	0.180786	-0.6103	1319	0.159096	-1.3631	0.0131735	-1.0412
1	17200001	17300000	1315	0.188078	-0.4829	1239	0.16741	-1.2241	0.0128154	-1.0486
1	17300001	17400000	1213	0.194114	-0.3775	1046	0.246168	0.0933	0.0326331	-0.6401
1	17400001	17500000	1621	0.196808	-0.3304	1413	0.236938	-0.0611	0.029584	-0.7029
1	17500001	17600000	1128	0.165905	-0.8702	969	0.227825	-0.2135	0.0532286	-0.2155
1	17600001	17700000	1465	0.233647	0.313	1334	0.290303	0.8316	0.0370059	-0.5499
1	17700001	17800000	1119	0.244	0.4939	993	0.301316	1.0158	0.0385317	-0.5185
1	17800001	17900000	1122	0.245133	0.5137	1020	0.304764	1.0734	0.0342754	-0.6062
1	17900001	18000000	1892	0.229964	0.2487	1626	0.2584	0.2979	0.023217	-0.8342
1	18000001	18100000	2454	0.202744	-0.2267	2054	0.239654	-0.0157	0.0153591	-0.9961
1	18100001	18200000	3098	0.202606	-0.2291	2678	0.23355	-0.1177	0.0188856	-0.9234
1	18200001	18300000	2750	0.209926	-0.1013	1931	0.26149	0.3496	0.0285364	-0.7245
1	18300001	18400000	2245	0.183075	-0.5703	1112	0.279296	0.6474	0.0423506	-0.4397
1	18400001	18500000	2568	0.19252	-0.4053	1332	0.283614	0.7197	0.0442552	-0.4005
1	18500001	18600000	2483	0.185783	-0.523	1180	0.292358	0.8659	0.0487373	-0.3081
1	18600001	18700000	2838	0.185985	-0.5194	1579	0.262994	0.3748	0.0372695	-0.5445
1	18700001	18800000	2860	0.188568	-0.4743	1515	0.270151	0.4945	0.0407095	-0.4736
1	18800001	18900000	2766	0.188152	-0.4816	1432	0.260722	0.3368	0.0442396	-0.4008
1	18900001	19000000	3247	0.188251	-0.4799	1682	0.272673	0.5367	0.0487208	-0.3084
1	19000001	19100000	2238	0.171609	-0.7705	1472	0.222559	-0.3016	0.0346813	-0.5978
1	19100001	19200000	2091	0.150372	-1.1415	1641	0.189802	-0.8495	0.0403619	-0.4807
1	19200001	19300000	2086	0.159915	-0.9748	1552	0.203862	-0.6143	0.0338076	-0.6158
1	19300001	19400000	2289	0.130238	-1.4932	1852	0.151623	-1.4881	0.0235882	-0.8265
1	19400001	19500000	2756	0.144053	-1.2519	2285	0.17151	-1.1555	0.022425	-0.8505
1	19500001	19600000	2882	0.135553	-1.4003	2337	0.159645	-1.354	0.0230782	-0.837
1	19600001	19700000	2144	0.129474	-1.5065	1825	0.150298	-1.5103	0.0384439	-0.5203
1	19700001	19800000	2247	0.124007	-1.602	1864	0.147311	-1.5603	0.0189159	-0.9228
1	19800001	19900000	2836	0.126258	-1.5627	2287	0.150173	-1.5124	0.0210887	-0.878
1	19900001	20000000	2795	0.145077	-1.234	2265	0.168612	-1.204	0.0222315	-0.8545
1	20000001	20100000	2055	0.150885	-1.1325	1679	0.170789	-1.1676	0.0214673	-0.8702
1	20100001	20200000	1526	0.141884	-1.2897	1255	0.166189	-1.2445	0.043729	-0.4113
1	20200001	20300000	2469	0.171968	-0.7643	2017	0.20192	-0.6468	0.0281045	-0.7334
1	20300001	20400000	3216	0.205391	-0.1805	2641	0.231566	-0.1509	0.0170724	-0.9608
1	20400001	20500000	2885	0.212264	-0.0604	2344	0.252385	0.1973	0.0119917	-1.0655
1	20500001	20600000	2650	0.212796	-0.0511	2207	0.248596	0.1339	0.0127893	-1.0491
1	20600001	20700000	2851	0.215417	-0.0054	2299	0.250255	0.1617	0.0128759	-1.0473
1	20700001	20800000	2379	0.217898	0.038	1977	0.25876	0.3039	0.012374	-1.0577
1	20800001	20900000	2460	0.235395	0.3436	1982	0.265539	0.4173	0.0169635	-0.9631
1	20900001	21000000	1188	0.137959	-1.3583	827	0.255958	0.2571	0.131835	1.4048
1	21000001	21100000	600	0.171831	-0.7667	579	0.282046	0.6934	0.121568	1.1932
1	21100001	21200000	1211	0.131519	-1.4708	1090	0.222459	-0.3033	0.120782	1.177
1	21200001	21300000	1268	0.161837	-0.9412	1157	0.220408	-0.3376	0.102424	0.7986
1	21300001	21400000	1987	0.248516	0.5728	1834	0.272915	0.5407	0.0835719	0.41
1	21400001	21500000	1052	0.24286	0.474	939	0.268977	0.4748	0.0784731	0.3049
1	21500001	21600000	1074	0.234057	0.3202	1019	0.273144	0.5445	0.0571193	-0.1353
1	21600001	21700000	797	0.213142	-0.0451	809	0.246668	0.1017	0.029802	-0.6984
1	21700001	21800000	758	0.210431	-0.0925	742	0.2506	0.1674	0.0241136	-0.8157
1	21800001	21900000	798	0.22511	0.1639	784	0.265871	0.4229	0.0282118	-0.7312
1	21900001	22000000	804	0.235401	0.3437	818	0.267324	0.4472	0.027606	-0.7437
1	22000001	22100000	1027	0.191537	-0.4225	1085	0.180485	-1.0054	0.0371229	-0.5475
1	22100001	22200000	1392	0.227404	0.204	1392	0.19142	-0.8225	0.0363709	-0.563
1	22200001	22300000	1306	0.228455	0.2224	1353	0.182717	-0.968	0.0374462	-0.5408
1	22300001	22400000	796	0.232064	0.2854	776	0.190089	-0.8447	0.0596816	-0.0825
1	22400001	22500000	906	0.227572	0.2069	906	0.182179	-0.977	0.0431434	-0.4234
1	22500001	22600000	820	0.232993	0.3016	834	0.181294	-0.9918	0.0621693	-0.0312
1	22600001	22700000	901	0.23842	0.3964	898	0.192449	-0.8052	0.0388523	-0.5119
1	22700001	22800000	819	0.21879	0.0535	742	0.19964	-0.685	0.0264507	-0.7675
1	22800001	22900000	1012	0.168171	-0.8306	730	0.184899	-0.9315	0.0156018	-0.9911
1	22900001	23000000	1358	0.164508	-0.8946	1003	0.168089	-1.2127	0.0214971	-0.8696
1	23000001	23100000	1190	0.154472	-1.0699	1109	0.191072	-0.8283	0.0142083	-1.0199
1	23100001	23200000	1191	0.145697	-1.2232	1080	0.197305	-0.724	0.0107287	-1.0916
1	23200001	23300000	1023	0.140384	-1.3159	917	0.190092	-0.8447	0.0150581	-1.0023
1	23300001	23400000	661	0.146847	-1.2031	611	0.19905	-0.6948	0.0169622	-0.9631
1	23400001	23500000	695	0.139888	-1.3246	674	0.17847	-1.0391	0.0195207	-0.9103
1	23500001	23600000	623	0.154528	-1.0689	593	0.201755	-0.6496	0.0210061	-0.8797
1	23600001	23700000	715	0.134086	-1.4259	670	0.174762	-1.1011	0.0171747	-0.9587
1	23700001	23800000	859	0.148902	-1.1672	779	0.196764	-0.7331	0.0136314	-1.0317
1	23800001	23900000	949	0.140873	-1.3074	874	0.185827	-0.916	0.0440989	-0.4037
1	23900001	24000000	625	0.17776	-0.6631	585	0.235177	-0.0905	0.0329009	-0.6345
1	24000001	24100000	957	0.185719	-0.5241	888	0.251678	0.1855	0.041374	-0.4599
1	24100001	24200000	1146	0.191295	-0.4267	1062	0.26291	0.3734	0.0314449	-0.6645
1	24200001	24300000	981	0.135017	-1.4097	981	0.165823	-1.2506	0.0172229	-0.9577
1	24300001	24400000	1328	0.109356	-1.8579	1320	0.136258	-1.7452	0.00534966	-1.2025
1	24400001	24500000	1211	0.102806	-1.9723	1241	0.112645	-2.1401	0.00437134	-1.2226
1	24500001	24600000	1159	0.115299	-1.7541	1177	0.12542	-1.9264	0.00684925	-1.1716
1	24600001	24700000	1427	0.103592	-1.9586	1442	0.109774	-2.1882	0.029514	-0.7044
1	24700001	24800000	864	0.241288	0.4465	936	0.257192	0.2777	0.00796479	-1.1486
1	24800001	24900000	1104	0.158164	-1.0054	925	0.178234	-1.043	0.0202348	-0.8956
1	24900001	25000000	1248	0.153627	-1.0846	1060	0.1731	-1.1289	0.0134158	-1.0362
1	25000001	25100000	1151	0.162751	-0.9253	1031	0.17349	-1.1224	0.0123633	-1.0579
1	25100001	25200000	1210	0.159048	-0.99	1015	0.173976	-1.1142	0.00735261	-1.1612
1	25200001	25300000	1505	0.172984	-0.7465	1282	0.191498	-0.8212	0.00947747	-1.1174
1	25300001	25400000	1228	0.167119	-0.849	1041	0.19024	-0.8422	0.011012	-1.0857
1	25400001	25500000	1063	0.219206	0.0608	928	0.257426	0.2816	0.0100834	-1.1049
1	25500001	25600000	1195	0.251687	0.6281	1087	0.262886	0.373	0.0282438	-0.7305
1	25600001	25700000	1249	0.173942	-0.7298	1266	0.137954	-1.7168	0.106289	0.8783
1	25700001	25800000	1224	0.189758	-0.4535	1242	0.146803	-1.5688	0.120419	1.1695
1	25800001	25900000	1376	0.177201	-0.6729	1374	0.141293	-1.6609	0.114498	1.0475
1	25900001	26000000	1617	0.281738	1.153	1535	0.240144	-0.0074	0.042896	-0.4285
1	26000001	26100000	1547	0.291762	1.3281	1507	0.249315	0.1459	0.0445017	-0.3954
1	26100001	26200000	1557	0.212288	-0.06	1411	0.203381	-0.6224	0.0681754	0.0926
1	26200001	26300000	1719	0.231167	0.2697	1561	0.225639	-0.2501	0.0806411	0.3496
1	26300001	26400000	1400	0.198156	-0.3069	1133	0.231267	-0.1559	0.045133	-0.3824
1	26400001	26500000	1222	0.204662	-0.1932	948	0.264738	0.4039	0.0210854	-0.8781
1	26500001	26600000	1360	0.279465	1.1133	1240	0.313977	1.2276	0.0237777	-0.8226
1	26600001	26700000	1000	0.285699	1.2222	969	0.325244	1.416	0.0156233	-0.9907
1	26700001	26800000	1210	0.253118	0.6531	1091	0.294016	0.8937	0.0349335	-0.5926
1	26800001	26900000	1336	0.256513	0.7124	1201	0.295461	0.9178	0.038503	-0.5191
1	26900001	27000000	998	0.175112	-0.7094	723	0.273796	0.5554	0.0552159	-0.1745
1	27000001	27100000	1463	0.158001	-1.0082	1025	0.253307	0.2127	0.0489773	-0.3031
1	27100001	27200000	955	0.163138	-0.9185	723	0.282345	0.6985	0.0950942	0.6475
1	27200001	27300000	1210	0.266049	0.879	1101	0.298356	0.9663	0.106635	0.8854
1	27300001	27400000	1253	0.256724	0.7161	1159	0.283605	0.7195	0.111959	0.9951
1	27400001	27500000	1815	0.237169	0.3746	1708	0.270268	0.4964	0.104062	0.8323
1	27500001	27600000	1189	0.230347	0.2554	1044	0.253949	0.2235	0.120222	1.1655
1	27600001	27700000	1222	0.204128	-0.2026	1065	0.223834	-0.2803	0.104108	0.8333
1	27700001	27800000	1427	0.179851	-0.6266	1358	0.202264	-0.6411	0.145419	1.6849
1	27800001	27900000	1258	0.187079	-0.5003	1153	0.21985	-0.3469	0.134355	1.4568
1	27900001	28000000	1325	0.223473	0.1353	1224	0.223927	-0.2787	0.11937	1.1479
1	28000001	28100000	1234	0.214182	-0.0269	1140	0.231824	-0.1466	0.135669	1.4839
1	28100001	28200000	1136	0.213863	-0.0325	1067	0.234246	-0.1061	0.179089	2.3789
1	28200001	28300000	1534	0.217867	0.0374	1471	0.218811	-0.3643	0.114235	1.042
1	28300001	28400000	1301	0.226523	0.1886	1179	0.23489	-0.0953	0.126624	1.2974
1	28400001	28500000	1417	0.208613	-0.1242	1237	0.229072	-0.1927	0.130979	1.3872
1	28500001	28600000	1367	0.201666	-0.2456	1256	0.207365	-0.5557	0.112815	1.0128
1	28600001	28700000	1302	0.217323	0.0279	1198	0.222755	-0.2983	0.132695	1.4226
1	28700001	28800000	1309	0.223648	0.1384	1186	0.238546	-0.0342	0.131197	1.3917
1	28800001	28900000	1201	0.215617	-0.0019	1010	0.255797	0.2544	0.0694192	0.1182
1	28900001	29000000	905	0.222508	0.1185	765	0.26974	0.4876	0.0695081	0.1201
1	29000001	29100000	1435	0.232605	0.2948	1150	0.287468	0.7841	0.0688335	0.1062
1	29100001	29200000	1573	0.235538	0.3461	1330	0.281338	0.6816	0.0724066	0.1798
1	29200001	29300000	1485	0.209461	-0.1094	1201	0.263466	0.3827	0.0717154	0.1656
1	29300001	29400000	1228	0.225163	0.1649	955	0.276683	0.6037	0.0770708	0.276
1	29400001	29500000	1062	0.249765	0.5946	871	0.274695	0.5705	0.0763224	0.2605
1	29500001	29600000	1139	0.2501	0.6004	937	0.269138	0.4775	0.0730243	0.1925
1	29600001	29700000	1354	0.269365	0.9369	1002	0.322421	1.3688	0.0824469	0.3868
1	29700001	29800000	1299	0.276444	1.0606	987	0.340727	1.675	0.0963576	0.6735
1	29800001	29900000	1412	0.264967	0.8601	1119	0.344019	1.7301	0.122895	1.2206
1	29900001	30000000	1448	0.264152	0.8459	1129	0.336871	1.6105	0.08371	0.4128
1	30000001	30100000	643	0.231852	0.2817	488	0.323793	1.3917	0.090137	0.5453
1	30100001	30200000	859	0.235362	0.343	675	0.316016	1.2617	0.0874156	0.4892
1	30200001	30300000	730	0.246782	0.5425	556	0.328249	1.4663	0.0768906	0.2722
1	30300001	30400000	813	0.244895	0.5095	627	0.316357	1.2674	0.0692533	0.1148
1	30400001	30500000	767	0.224307	0.1499	496	0.254411	0.2312	0.105569	0.8634
1	30500001	30600000	813	0.205605	-0.1768	414	0.179321	-1.0248	0.138708	1.5465
1	30600001	30700000	710	0.190304	-0.444	350	0.17709	-1.0622	0.148159	1.7413
1	30700001	30800000	645	0.204236	-0.2007	333	0.163163	-1.2951	0.131295	1.3937
1	30800001	30900000	642	0.205046	-0.1865	400	0.155248	-1.4275	0.130695	1.3813
1	30900001	31000000	620	0.199289	-0.2871	385	0.196508	-0.7374	0.115904	1.0765
1	31000001	31100000	622	0.236871	0.3693	463	0.16406	-1.2801	0.168655	2.1638
1	31100001	31200000	575	0.230016	0.2496	434	0.154633	-1.4378	0.185047	2.5017
1	31200001	31300000	638	0.242356	0.4652	529	0.154994	-1.4318	0.195077	2.7085
1	31300001	31400000	678	0.253304	0.6564	546	0.129701	-1.8548	0.189478	2.5931
1	31400001	31500000	765	0.267254	0.9	624	0.151446	-1.4911	0.171727	2.2272
1	31500001	31600000	565	0.272077	0.9843	457	0.158262	-1.3771	0.196641	2.7407
1	31600001	31700000	599	0.236459	0.3622	467	0.167793	-1.2177	0.21041	3.0246
1	31700001	31800000	472	0.24834	0.5697	350	0.182416	-0.9731	0.19269	2.6593
1	31800001	31900000	466	0.220237	0.0788	410	0.156206	-1.4115	0.173603	2.2658
1	31900001	32000000	383	0.225112	0.164	307	0.157958	-1.3822	0.191553	2.6358
1	32000001	32100000	502	0.251735	0.629	437	0.219033	-0.3606	0.117702	1.1135
1	32100001	32200000	527	0.212283	-0.0601	564	0.187336	-0.8908	0.0609998	-0.0553
1	32200001	32300000	692	0.220733	0.0875	705	0.213321	-0.4561	0.0653486	0.0343
1	32300001	32400000	719	0.282575	1.1677	769	0.284334	0.7317	0.0655662	0.0388
1	32400001	32500000	1056	0.28382	1.1894	1212	0.273222	0.5458	0.0645888	0.0187
1	32500001	32600000	793	0.291145	1.3173	864	0.291152	0.8458	0.0705516	0.1416
1	32600001	32700000	1328	0.238444	0.3968	1369	0.241898	0.0219	0.0840659	0.4202
1	32700001	32800000	1062	0.21632	0.0104	1100	0.227266	-0.2229	0.0842795	0.4246
1	32800001	32900000	1069	0.220037	0.0753	1068	0.239104	-0.0248	0.0716535	0.1643
1	32900001	33000000	1160	0.188131	-0.482	1203	0.257532	0.2834	0.0416806	-0.4536
1	33000001	33100000	1148	0.26162	0.8016	1169	0.268122	0.4605	0.025994	-0.7769
1	33100001	33200000	698	0.295443	1.3924	656	0.341216	1.6832	0.00722138	-1.1639
1	33200001	33300000	582	0.265229	0.8647	524	0.316267	1.2659	0.00706074	-1.1672
1	33300001	33400000	737	0.289146	1.2824	703	0.329841	1.4929	0.00995688	-1.1075
1	33400001	33500000	928	0.284871	1.2078	863	0.324187	1.3983	0.0124159	-1.0568
1	33500001	33600000	1022	0.29644	1.4098	953	0.341557	1.6889	0.00698028	-1.1688
1	33600001	33700000	853	0.216163	0.0077	809	0.277685	0.6205	0.0256665	-0.7837
1	33700001	33800000	608	0.188126	-0.4821	574	0.267626	0.4522	0.0413837	-0.4597
1	33800001	33900000	666	0.166883	-0.8531	628	0.24181	0.0204	0.0354412	-0.5822
1	33900001	34000000	1042	0.18409	-0.5526	989	0.257712	0.2864	0.0450324	-0.3845
1	34000001	34100000	1031	0.174514	-0.7198	972	0.24508	0.0751	0.0361317	-0.5679
1	34100001	34200000	1272	0.176406	-0.6868	1181	0.238353	-0.0374	0.0368449	-0.5532
1	34200001	34300000	1738	0.196976	-0.3275	1698	0.233656	-0.116	0.0445528	-0.3943
1	34300001	34400000	1998	0.213463	-0.0395	1938	0.220477	-0.3364	0.0446202	-0.393
1	34400001	34500000	984	0.201347	-0.2511	970	0.178536	-1.038	0.021855	-0.8622
1	34500001	34600000	976	0.191227	-0.4279	1007	0.183637	-0.9526	0.011693	-1.0717
1	34600001	34700000	766	0.234445	0.327	775	0.234386	-0.1038	0.00491305	-1.2115
1	34700001	34800000	1165	0.15032	-1.1424	1255	0.189156	-0.8603	0.056105	-0.1562
1	34800001	34900000	903	0.122954	-1.6204	926	0.160933	-1.3324	0.0520346	-0.2401
1	34900001	35000000	657	0.155137	-1.0583	636	0.16256	-1.3052	0.026181	-0.7731
1	35000001	35100000	712	0.146615	-1.2071	717	0.147931	-1.5499	0.0305893	-0.6822
1	35100001	35200000	901	0.137197	-1.3716	873	0.134905	-1.7678	0.0360381	-0.5699
1	35200001	35300000	715	0.148239	-1.1787	687	0.152834	-1.4679	0.0297835	-0.6988
1	35300001	35400000	622	0.123576	-1.6095	540	0.141941	-1.6501	0.0344908	-0.6018
1	35400001	35500000	529	0.118656	-1.6955	461	0.146012	-1.582	0.0152357	-0.9987
1	35500001	35600000	453	0.104329	-1.9457	332	0.146985	-1.5657	0.0141156	-1.0218
1	35600001	35700000	531	0.110009	-1.8465	425	0.146974	-1.5659	0.00983875	-1.1099
1	35700001	35800000	648	0.131464	-1.4717	663	0.127536	-1.891	0.021251	-0.8747
1	35800001	35900000	879	0.142774	-1.2742	875	0.137777	-1.7197	0.0321736	-0.6495
1	35900001	36000000	943	0.243873	0.4917	974	0.198001	-0.7124	0.0312148	-0.6693
1	36000001	36100000	1171	0.298502	1.4458	1214	0.236572	-0.0672	0.0248782	-0.7999
1	36100001	36200000	1336	0.270363	0.9543	1397	0.226618	-0.2337	0.0211268	-0.8772
1	36200001	36300000	1347	0.26091	0.7892	1153	0.220074	-0.3432	0.0459474	-0.3656
1	36300001	36400000	1269	0.253183	0.6543	946	0.211801	-0.4816	0.0549408	-0.1802
1	36400001	36500000	1262	0.261291	0.7959	1091	0.236752	-0.0642	0.0505456	-0.2708
1	36500001	36600000	1226	0.275759	1.0486	1414	0.220224	-0.3407	0.0317877	-0.6575
1	36600001	36700000	1541	0.293754	1.3629	1679	0.26511	0.4102	0.0303739	-0.6866
1	36700001	36800000	1445	0.247353	0.5524	1520	0.264626	0.4021	0.0201166	-0.8981
1	36800001	36900000	1711	0.288676	1.2742	1797	0.285432	0.7501	0.0219884	-0.8595
1	36900001	37000000	1170	0.282316	1.1631	1292	0.273116	0.5441	0.0364395	-0.5616
1	37000001	37100000	1211	0.335171	2.0863	1311	0.310207	1.1645	0.0429224	-0.428
1	37100001	37200000	1545	0.285831	1.2245	1553	0.295907	0.9253	0.0381695	-0.5259
1	37200001	37300000	1657	0.234763	0.3325	1428	0.282616	0.703	0.0306455	-0.681
1	37300001	37400000	1737	0.3041	1.5436	1471	0.358262	1.9683	0.024607	-0.8055
1	37400001	37500000	1504	0.306201	1.5803	1340	0.354268	1.9015	0.0258999	-0.7788
1	37500001	37600000	1629	0.317717	1.7815	1402	0.365375	2.0873	0.0189259	-0.9226
1	37600001	37700000	1426	0.305263	1.5639	1289	0.355354	1.9197	0.0234272	-0.8298
1	37700001	37800000	1949	0.273313	1.0059	1797	0.367369	2.1207	0.0318905	-0.6554
1	37800001	37900000	1714	0.247303	0.5516	1665	0.359484	1.9888	0.0354734	-0.5815
1	37900001	38000000	2470	0.22215	0.1122	2460	0.307751	1.1234	0.0301355	-0.6915
1	38000001	38100000	2821	0.246171	0.5318	2775	0.351523	1.8556	0.0322458	-0.648
1	38100001	38200000	2677	0.27359	1.0107	2635	0.362257	2.0351	0.0330946	-0.6305
1	38200001	38300000	1020	0.248733	0.5766	751	0.284616	0.7364	0.0381166	-0.527
1	38300001	38400000	938	0.18312	-0.5695	692	0.20034	-0.6733	0.0456777	-0.3712
1	38400001	38500000	1147	0.199874	-0.2769	1069	0.215228	-0.4242	0.0218609	-0.8621
1	38500001	38600000	853	0.276467	1.061	813	0.299421	0.9841	0.00778947	-1.1522
1	38600001	38700000	730	0.278178	1.0909	722	0.285309	0.748	0.00452549	-1.2195
1	38700001	38800000	831	0.276998	1.0702	796	0.29624	0.9309	0.0116326	-1.0729
1	38800001	38900000	846	0.270277	0.9528	794	0.291126	0.8453	0.00753048	-1.1575
1	38900001	39000000	932	0.257127	0.7232	862	0.260813	0.3383	0.0228526	-0.8417
1	39000001	39100000	2061	0.14938	-1.1588	1738	0.123536	-1.958	0.0185259	-0.9309
1	39100001	39200000	1228	0.286378	1.2341	1124	0.306632	1.1047	0.0898223	0.5388
1	39200001	39300000	1138	0.240441	0.4317	1038	0.17347	-1.1227	0.155746	1.8977
1	39300001	39400000	1382	0.24916	0.584	1243	0.192217	-0.8091	0.140578	1.5851
1	39400001	39500000	1118	0.238433	0.3966	945	0.341323	1.685	0.0621052	-0.0325
1	39500001	39600000	1129	0.221752	0.1053	925	0.331564	1.5217	0.0574244	-0.129
1	39600001	39700000	1356	0.198897	-0.2939	974	0.241156	0.0095	0.0549538	-0.1799
1	39700001	39800000	790	0.148789	-1.1691	484	0.19166	-0.8184	0.07952	0.3264
1	39800001	39900000	1218	0.219666	0.0688	827	0.324592	1.4051	0.107482	0.9028
1	39900001	40000000	1298	0.227018	0.1973	895	0.340044	1.6636	0.105543	0.8629
1	40000001	40100000	1305	0.184698	-0.5419	889	0.286695	0.7712	0.0787256	0.3101
1	40100001	40200000	1220	0.14187	-1.29	926	0.204497	-0.6037	0.036283	-0.5648
1	40200001	40300000	883	0.149145	-1.1629	638	0.22273	-0.2987	0.0317606	-0.658
1	40300001	40400000	922	0.127281	-1.5448	663	0.202601	-0.6354	0.0458898	-0.3668
1	40400001	40500000	940	0.151676	-1.1187	658	0.277928	0.6246	0.0734755	0.2019
1	40500001	40600000	1543	0.178378	-0.6523	1173	0.305381	1.0838	0.0725521	0.1828
1	40600001	40700000	1322	0.175705	-0.699	1036	0.306016	1.0944	0.098401	0.7157
1	40700001	40800000	1268	0.173001	-0.7462	981	0.350784	1.8432	0.195019	2.7073
1	40800001	40900000	1577	0.185521	-0.5276	1195	0.360581	2.0071	0.181226	2.423
1	40900001	41000000	1308	0.182764	-0.5757	1007	0.352161	1.8663	0.202122	2.8537
1	41000001	41100000	1056	0.211384	-0.0758	860	0.286518	0.7683	0.0995101	0.7385
1	41100001	41200000	1419	0.240792	0.4378	1159	0.254414	0.2312	0.0280528	-0.7345
1	41200001	41300000	1593	0.241444	0.4492	1303	0.24715	0.1097	0.0287089	-0.7209
1	41300001	41400000	1320	0.243396	0.4833	1061	0.257372	0.2807	0.0312926	-0.6677
1	41400001	41500000	1125	0.238518	0.3981	977	0.238899	-0.0283	0.023047	-0.8377
1	41500001	41600000	1307	0.259895	0.7715	1189	0.249066	0.1418	0.0318727	-0.6557
1	41600001	41700000	1119	0.264159	0.846	1010	0.263059	0.3759	0.0286719	-0.7217
1	41700001	41800000	1628	0.256504	0.7123	1442	0.250905	0.1726	0.0291619	-0.7116
1	41800001	41900000	1480	0.268346	0.9191	1304	0.263306	0.38	0.0283856	-0.7276
1	41900001	42000000	1208	0.255261	0.6906	1041	0.264205	0.395	0.0248753	-0.8
1	42000001	42100000	1225	0.221646	0.1034	1023	0.245412	0.0807	0.0276172	-0.7434
1	42100001	42200000	1254	0.232333	0.2901	1077	0.240557	-0.0005	0.0307064	-0.6798
1	42200001	42300000	1785	0.249712	0.5936	1599	0.235023	-0.0931	0.052195	-0.2368
1	42300001	42400000	2048	0.209516	-0.1084	1726	0.223889	-0.2794	0.0215465	-0.8686
1	42400001	42500000	1527	0.157242	-1.0215	1352	0.18382	-0.9496	0.0216049	-0.8674
1	42500001	42600000	3171	0.274036	1.0185	2794	0.295803	0.9236	0.00815106	-1.1447
1	42600001	42700000	2253	0.287701	1.2572	2054	0.318365	1.3009	0.0165829	-0.9709
1	42700001	42800000	1264	0.234593	0.3296	1115	0.317073	1.2793	0.0342501	-0.6067
1	42800001	42900000	785	0.256843	0.7182	693	0.308994	1.1442	0.029613	-0.7023
1	42900001	43000000	945	0.197389	-0.3203	879	0.250346	0.1632	0.0280203	-0.7351
1	43000001	43100000	1291	0.197321	-0.3215	1231	0.245538	0.0828	0.0243536	-0.8107
1	43100001	43200000	1063	0.142026	-1.2873	1151	0.168822	-1.2005	0.0372218	-0.5455
1	43200001	43300000	1388	0.208937	-0.1186	1272	0.242384	0.03	0.018697	-0.9273
1	43300001	43400000	1110	0.173897	-0.7306	888	0.209672	-0.5172	0.0325091	-0.6426
1	43400001	43500000	685	0.128497	-1.5236	452	0.139132	-1.6971	0.0695651	0.1212
1	43500001	43600000	728	0.130359	-1.4911	523	0.14244	-1.6417	0.0435187	-0.4157
1	43600001	43700000	950	0.131558	-1.4701	663	0.156194	-1.4117	0.0305631	-0.6827
1	43700001	43800000	1547	0.139985	-1.3229	1048	0.154085	-1.447	0.0463126	-0.3581
1	43800001	43900000	1327	0.138191	-1.3542	958	0.151837	-1.4846	0.0491104	-0.3004
1	43900001	44000000	1151	0.136661	-1.381	825	0.151875	-1.4839	0.0473033	-0.3377
1	44000001	44100000	973	0.128628	-1.5213	660	0.156132	-1.4127	0.0397916	-0.4925
1	44100001	44200000	1020	0.147562	-1.1906	706	0.164989	-1.2646	0.0484614	-0.3138
1	44200001	44300000	652	0.137884	-1.3596	452	0.160285	-1.3433	0.0433447	-0.4193
1	44300001	44400000	772	0.16012	-0.9712	538	0.178055	-1.046	0.0602041	-0.0717
1	44400001	44500000	1061	0.171636	-0.7701	762	0.205559	-0.586	0.043557	-0.4149
1	44500001	44600000	2011	0.172185	-0.7605	1390	0.241324	0.0123	0.0370303	-0.5494
1	44600001	44700000	2531	0.150968	-1.1311	1827	0.200185	-0.6758	0.0397808	-0.4927
1	44700001	44800000	1459	0.169423	-0.8087	1030	0.239633	-0.016	0.0344976	-0.6016
1	44800001	44900000	1507	0.17825	-0.6545	1247	0.225394	-0.2542	0.0154829	-0.9936
1	44900001	45000000	1191	0.184252	-0.5497	985	0.240841	0.0042	0.0094934	-1.117
1	45000001	45100000	1187	0.181176	-0.6035	1014	0.2344	-0.1035	0.0113417	-1.0789
1	45100001	45200000	1420	0.185218	-0.5328	1239	0.234753	-0.0976	0.0109001	-1.088
1	45200001	45300000	1416	0.164125	-0.9013	1238	0.229512	-0.1853	0.0291087	-0.7127
1	45300001	45400000	1164	0.119975	-1.6724	1006	0.204455	-0.6044	0.0452349	-0.3803
1	45400001	45500000	1298	0.12715	-1.5471	1098	0.208473	-0.5372	0.0518094	-0.2448
1	45500001	45600000	911	0.114662	-1.7652	754	0.191553	-0.8202	0.0445266	-0.3949
1	45600001	45700000	972	0.110761	-1.8334	812	0.199537	-0.6867	0.0580803	-0.1155
1	45700001	45800000	1479	0.129924	-1.4986	1245	0.231901	-0.1453	0.0536327	-0.2072
1	45800001	45900000	1258	0.144924	-1.2367	1071	0.258443	0.2986	0.0525769	-0.2289
1	45900001	46000000	1305	0.144995	-1.2354	1085	0.259794	0.3212	0.0569055	-0.1397
1	46000001	46100000	1405	0.145732	-1.2225	1182	0.251452	0.1817	0.0537807	-0.2041
1	46100001	46200000	1604	0.199643	-0.2809	1362	0.22817	-0.2077	0.0207107	-0.8858
1	46200001	46300000	1804	0.196088	-0.343	1540	0.22334	-0.2885	0.0143437	-1.0171
1	46300001	46400000	1827	0.23479	0.333	1550	0.257415	0.2814	0.0175102	-0.9518
1	46400001	46500000	2310	0.336729	2.1135	2119	0.348818	1.8104	0.0165161	-0.9723
1	46500001	46600000	1554	0.226629	0.1905	1358	0.27529	0.5804	0.0329558	-0.6334
1	46600001	46700000	1506	0.232358	0.2905	1432	0.260439	0.332	0.039376	-0.5011
1	46700001	46800000	1733	0.208828	-0.1205	1617	0.250436	0.1647	0.0218916	-0.8615
1	46800001	46900000	1057	0.161779	-0.9422	892	0.198443	-0.705	0.0380357	-0.5287
1	46900001	47000000	2469	0.201135	-0.2548	2169	0.108066	-2.2167	0.0680977	0.091
1	47000001	47100000	2170	0.181777	-0.5929	1840	0.125169	-1.9306	0.0734138	0.2006
1	47100001	47200000	1154	0.129809	-1.5006	1027	0.188682	-0.8683	0.0717055	0.1654
1	47200001	47300000	1552	0.124356	-1.5959	1339	0.195542	-0.7535	0.063827	0.003
1	47300001	47400000	1076	0.107164	-1.8962	981	0.195768	-0.7497	0.0621844	-0.0309
1	47400001	47500000	1319	0.111193	-1.8258	1226	0.221663	-0.3166	0.0635697	-0.0023
1	47500001	47600000	1430	0.135192	-1.4066	1298	0.237368	-0.0539	0.0736035	0.2045
1	47600001	47700000	1935	0.185225	-0.5327	1716	0.295173	0.913	0.0895823	0.5339
1	47700001	47800000	1672	0.193159	-0.3941	1523	0.283479	0.7174	0.0779497	0.2941
1	47800001	47900000	1986	0.24986	0.5962	1839	0.2839	0.7245	0.0229781	-0.8391
1	47900001	48000000	1957	0.23054	0.2588	1785	0.276386	0.5988	0.0189763	-0.9216
1	48000001	48100000	1931	0.225017	0.1623	1727	0.272575	0.535	0.0205099	-0.89
1	48100001	48200000	1183	0.21122	-0.0787	917	0.258808	0.3047	0.0635036	-0.0037
1	48200001	48300000	1365	0.187721	-0.4891	1030	0.219384	-0.3547	0.0907492	0.5579
1	48300001	48400000	900	0.155675	-1.0489	577	0.181534	-0.9878	0.0703734	0.1379
1	48400001	48500000	977	0.129016	-1.5145	458	0.165193	-1.2612	0.0595916	-0.0843
1	48500001	48600000	1180	0.128097	-1.5305	560	0.177378	-1.0573	0.0603084	-0.0696
1	48600001	48700000	1301	0.310912	1.6626	937	0.36161	2.0243	0.0474729	-0.3342
1	48700001	48800000	1445	0.276485	1.0613	1280	0.294726	0.9055	0.0468156	-0.3477
1	48800001	48900000	1006	0.298949	1.4536	868	0.334533	1.5714	0.0342569	-0.6066
1	48900001	49000000	1311	0.266785	0.8919	1169	0.295483	0.9182	0.0440469	-0.4048
1	49000001	49100000	1298	0.251927	0.6323	1207	0.269425	0.4823	0.0572202	-0.1332
1	49100001	49200000	1205	0.268071	0.9143	1109	0.285518	0.7515	0.036549	-0.5593
1	49200001	49300000	1154	0.267006	0.8957	1051	0.292598	0.87	0.0203954	-0.8923
1	49300001	49400000	881	0.262785	0.822	801	0.276709	0.6042	0.016789	-0.9667
1	49400001	49500000	929	0.253252	0.6555	829	0.27711	0.6109	0.0231688	-0.8351
1	49500001	49600000	1055	0.248448	0.5716	952	0.264343	0.3973	0.0179228	-0.9433
1	49600001	49700000	1061	0.253509	0.66	967	0.27135	0.5145	0.0227509	-0.8438
1	49700001	49800000	1265	0.248531	0.573	1141	0.26703	0.4423	0.018541	-0.9305
1	49800001	49900000	968	0.213834	-0.033	870	0.234113	-0.1083	0.0302933	-0.6883
1	49900001	50000000	986	0.206562	-0.16	920	0.211871	-0.4804	0.0388952	-0.511
1	50000001	50100000	956	0.197988	-0.3098	914	0.193688	-0.7845	0.0210813	-0.8782
1	50100001	50200000	2011	0.209093	-0.1158	1739	0.125597	-1.9235	0.0649371	0.0258
1	50200001	50300000	1476	0.217891	0.0378	1245	0.238315	-0.038	0.0426459	-0.4337
1	50300001	50400000	1561	0.209425	-0.11	1329	0.262316	0.3634	0.0358932	-0.5729
1	50400001	50500000	1769	0.187746	-0.4887	1533	0.222255	-0.3067	0.0481099	-0.321
1	50500001	50600000	1391	0.207464	-0.1443	1200	0.223154	-0.2916	0.0453241	-0.3784
1	50600001	50700000	1362	0.216609	0.0154	1185	0.230946	-0.1613	0.038467	-0.5198
1	50700001	50800000	1384	0.213695	-0.0354	1229	0.220911	-0.3292	0.0389814	-0.5092
1	50800001	50900000	1370	0.197497	-0.3184	1223	0.218733	-0.3656	0.0380694	-0.528
1	50900001	51000000	1408	0.19804	-0.3089	1251	0.218353	-0.3719	0.0349447	-0.5924
1	51000001	51100000	1348	0.212961	-0.0483	1226	0.229908	-0.1787	0.028688	-0.7214
1	51100001	51200000	998	0.192398	-0.4074	968	0.206226	-0.5748	0.0367216	-0.5558
1	51200001	51300000	1329	0.199352	-0.286	1148	0.227981	-0.2109	0.0324872	-0.6431
1	51300001	51400000	1311	0.166401	-0.8615	1154	0.29738	0.9499	0.106479	0.8822
1	51400001	51500000	1108	0.158366	-1.0019	984	0.286499	0.7679	0.106905	0.8909
1	51500001	51600000	1234	0.176843	-0.6791	1093	0.195965	-0.7464	0.0477015	-0.3294
1	51600001	51700000	1137	0.200546	-0.2651	1014	0.213479	-0.4535	0.0505461	-0.2708
1	51700001	51800000	1111	0.251977	0.6332	991	0.300384	1.0002	0.0794586	0.3252
1	51800001	51900000	1313	0.235049	0.3375	1139	0.300248	0.9979	0.079224	0.3203
1	51900001	52000000	1354	0.212593	-0.0547	1146	0.258035	0.2918	0.0476132	-0.3313
1	52000001	52100000	1032	0.19956	-0.2823	911	0.266233	0.4289	0.0563761	-0.1506
1	52100001	52200000	968	0.164532	-0.8942	844	0.2478	0.1206	0.0426783	-0.433
1	52200001	52300000	1095	0.204773	-0.1913	994	0.284771	0.739	0.0380775	-0.5278
1	52300001	52400000	1224	0.205466	-0.1792	1088	0.230475	-0.1692	0.0438863	-0.4081
1	52400001	52500000	803	0.190449	-0.4415	734	0.163621	-1.2875	0.0471762	-0.3403
1	52500001	52600000	994	0.190654	-0.4379	918	0.182559	-0.9707	0.035438	-0.5822
1	52600001	52700000	1618	0.22295	0.1262	1441	0.266243	0.4291	0.0410806	-0.4659
1	52700001	52800000	1564	0.215282	-0.0077	1355	0.266005	0.4251	0.0428565	-0.4293
1	52800001	52900000	1578	0.222905	0.1254	1390	0.270226	0.4957	0.0433689	-0.4188
1	52900001	53000000	1847	0.233875	0.317	1640	0.270116	0.4939	0.045196	-0.3811
1	53000001	53100000	1239	0.217198	0.0257	1110	0.266313	0.4303	0.0412663	-0.4621
1	53100001	53200000	1289	0.223905	0.1429	1182	0.268657	0.4695	0.0489651	-0.3034
1	53200001	53300000	1171	0.220998	0.0921	1062	0.302516	1.0359	0.0554991	-0.1687
1	53300001	53400000	1403	0.205671	-0.1756	1254	0.315853	1.2589	0.0541547	-0.1964
1	53400001	53500000	1067	0.235887	0.3522	920	0.23583	-0.0796	0.0514642	-0.2519
1	53500001	53600000	1335	0.280099	1.1244	1168	0.252726	0.203	0.0406832	-0.4741
1	53600001	53700000	1522	0.278648	1.0991	1393	0.290422	0.8336	0.0323555	-0.6458
1	53700001	53800000	1848	0.272569	0.9929	1700	0.337262	1.617	0.026827	-0.7597
1	53800001	53900000	1501	0.28419	1.1959	1487	0.312945	1.2103	0.0277079	-0.7416
1	53900001	54000000	1548	0.26566	0.8722	1605	0.288246	0.7971	0.038175	-0.5258
1	54000001	54100000	1293	0.294939	1.3836	1333	0.319159	1.3142	0.0340464	-0.6109
1	54100001	54200000	1336	0.321158	1.8416	1344	0.323564	1.3879	0.0081426	-1.1449
1	54200001	54300000	1408	0.307013	1.5945	1307	0.334718	1.5745	0.0130458	-1.0438
1	54300001	54400000	1289	0.318354	1.7926	1239	0.335964	1.5953	0.0127639	-1.0496
1	54400001	54500000	1453	0.310127	1.6489	1326	0.334995	1.5791	0.0124197	-1.0567
1	54500001	54600000	1000	0.227624	0.2078	880	0.281961	0.692	0.0237148	-0.8239
1	54600001	54700000	1094	0.200974	-0.2576	1016	0.232015	-0.1434	0.0264111	-0.7683
1	54700001	54800000	1344	0.211733	-0.0697	1247	0.241891	0.0218	0.0246101	-0.8054
1	54800001	54900000	1470	0.206242	-0.1656	1403	0.234889	-0.0953	0.0230515	-0.8376
1	54900001	55000000	1687	0.195775	-0.3485	1546	0.229915	-0.1786	0.0231033	-0.8365
1	55000001	55100000	2189	0.157004	-1.0257	1805	0.189069	-0.8618	0.0212477	-0.8747
1	55100001	55200000	1942	0.123625	-1.6087	1664	0.180803	-1.0001	0.0632976	-0.008
1	55200001	55300000	936	0.129779	-1.5012	850	0.216673	-0.4001	0.060276	-0.0702
1	55300001	55400000	856	0.196178	-0.3414	769	0.282133	0.6949	0.049092	-0.3008
1	55400001	55500000	898	0.185701	-0.5244	807	0.27311	0.544	0.0507341	-0.2669
1	55500001	55600000	862	0.198516	-0.3006	814	0.284881	0.7409	0.0628531	-0.0171
1	55600001	55700000	1205	0.177327	-0.6707	1075	0.249782	0.1538	0.0675861	0.0804
1	55700001	55800000	1596	0.222545	0.1191	1565	0.227833	-0.2134	0.0736903	0.2063
1	55800001	55900000	1675	0.228848	0.2292	1579	0.239018	-0.0263	0.0698881	0.1279
1	55900001	56000000	1864	0.155607	-1.05	1444	0.214394	-0.4382	0.031004	-0.6736
1	56000001	56100000	1034	0.160414	-0.9661	739	0.197736	-0.7168	0.0364412	-0.5616
1	56100001	56200000	1183	0.198065	-0.3085	697	0.235861	-0.0791	0.0510305	-0.2608
1	56200001	56300000	1590	0.185186	-0.5334	1002	0.228019	-0.2103	0.0445944	-0.3935
1	56300001	56400000	1074	0.25891	0.7543	826	0.275464	0.5833	0.0395237	-0.498
1	56400001	56500000	2002	0.294124	1.3694	1720	0.300048	0.9946	0.0254585	-0.7879
1	56500001	56600000	1534	0.185119	-0.5346	1237	0.237054	-0.0591	0.0187756	-0.9257
1	56600001	56700000	1070	0.181212	-0.6028	1018	0.200133	-0.6767	0.0225186	-0.8485
1	56700001	56800000	1001	0.208077	-0.1336	947	0.225653	-0.2498	0.0182575	-0.9364
1	56800001	56900000	898	0.281415	1.1474	880	0.291711	0.8551	0.0341054	-0.6097
1	56900001	57000000	909	0.266114	0.8801	840	0.274093	0.5604	0.0466553	-0.351
1	57000001	57100000	1049	0.267078	0.897	992	0.25194	0.1899	0.0686539	0.1025
1	57100001	57200000	951	0.264661	0.8548	884	0.258377	0.2975	0.0677468	0.0838
1	57200001	57300000	812	0.258916	0.7544	765	0.24821	0.1275	0.0674329	0.0773
1	57300001	57400000	859	0.247219	0.5501	790	0.246091	0.092	0.0575294	-0.1269
1	57400001	57500000	722	0.178516	-0.6499	651	0.171174	-1.1611	0.0342776	-0.6062
1	57500001	57600000	508	0.188753	-0.4711	463	0.177055	-1.0627	0.030102	-0.6922
1	57600001	57700000	1018	0.166129	-0.8663	964	0.165214	-1.2608	0.0284211	-0.7269
1	57700001	57800000	922	0.145744	-1.2223	889	0.127441	-1.8926	0.02316	-0.8353
1	57800001	57900000	867	0.153499	-1.0869	806	0.114083	-2.1161	0.0369547	-0.551
1	57900001	58000000	754	0.152431	-1.1055	694	0.102966	-2.302	0.063951	0.0055
1	58000001	58100000	801	0.152034	-1.1125	730	0.114595	-2.1075	0.0368692	-0.5527
1	58100001	58200000	1756	0.14956	-1.1557	1568	0.110719	-2.1723	0.0371976	-0.546
1	58200001	58300000	1309	0.188906	-0.4684	1175	0.159276	-1.3601	0.030471	-0.6846
1	58300001	58400000	1456	0.269327	0.9363	1457	0.241983	0.0233	0.0190986	-0.919
1	58400001	58500000	1373	0.266834	0.8927	1436	0.237108	-0.0582	0.0174977	-0.952
1	58500001	58600000	1242	0.250226	0.6026	1154	0.264843	0.4057	0.0126572	-1.0518
1	58600001	58700000	820	0.244761	0.5072	799	0.277691	0.6206	0.00570177	-1.1952
1	58700001	58800000	1304	0.179406	-0.6344	1187	0.22126	-0.3233	0.0175613	-0.9507
1	58800001	58900000	1802	0.138071	-1.3563	1597	0.204432	-0.6048	0.0190983	-0.9191
1	58900001	59000000	1329	0.121486	-1.646	1198	0.187952	-0.8805	0.0253855	-0.7895
1	59000001	59100000	1427	0.112862	-1.7967	1298	0.222842	-0.2969	0.056326	-0.1517
1	59100001	59200000	1326	0.111129	-1.8269	1218	0.218028	-0.3774	0.0530301	-0.2196
1	59200001	59300000	1437	0.114746	-1.7638	1357	0.19066	-0.8352	0.0415055	-0.4572
1	59300001	59400000	988	0.178536	-0.6496	825	0.25586	0.2554	0.0624179	-0.0261
1	59400001	59500000	1118	0.189453	-0.4589	997	0.245907	0.089	0.0472797	-0.3381
1	59500001	59600000	1056	0.175992	-0.694	869	0.24928	0.1454	0.0449716	-0.3857
1	59600001	59700000	1506	0.189045	-0.466	985	0.272851	0.5396	0.0535454	-0.209
1	59700001	59800000	1273	0.199711	-0.2797	820	0.294857	0.9077	0.0414637	-0.458
1	59800001	59900000	1159	0.247309	0.5517	898	0.293396	0.8833	0.0546	-0.1872
1	59900001	60000000	1468	0.205551	-0.1777	1159	0.182802	-0.9666	0.0731729	0.1956
1	60000001	60100000	1999	0.317643	1.7802	1829	0.339723	1.6582	0.0239906	-0.8182
1	60100001	60200000	1788	0.327759	1.9568	1671	0.355011	1.9139	0.0230522	-0.8376
1	60200001	60300000	1435	0.221702	0.1044	1300	0.241799	0.0202	0.0166387	-0.9698
1	60300001	60400000	1644	0.188504	-0.4754	1461	0.207969	-0.5456	0.0155802	-0.9916
1	60400001	60500000	1319	0.175125	-0.7091	1227	0.192249	-0.8086	0.0299421	-0.6955
1	60500001	60600000	1352	0.153687	-1.0836	1156	0.186643	-0.9024	0.0251057	-0.7952
1	60600001	60700000	2032	0.125161	-1.5818	1614	0.175763	-1.0844	0.021035	-0.8791
1	60700001	60800000	1518	0.112602	-1.8012	1223	0.164144	-1.2787	0.0208523	-0.8829
1	60800001	60900000	1518	0.126097	-1.5655	1301	0.181972	-0.9805	0.0356265	-0.5784
1	60900001	61000000	1329	0.24071	0.4364	1198	0.314733	1.2402	0.0322889	-0.6471
1	61000001	61100000	970	0.231052	0.2677	894	0.307706	1.1227	0.0284914	-0.7254
1	61100001	61200000	1128	0.232573	0.2943	1055	0.305817	1.0911	0.0337971	-0.6161
1	61200001	61300000	1412	0.261877	0.8061	1285	0.342426	1.7034	0.0403119	-0.4818
1	61300001	61400000	1367	0.246655	0.5402	1215	0.313787	1.2244	0.0382582	-0.5241
1	61400001	61500000	673	0.221682	0.1041	530	0.315263	1.2491	0.0345874	-0.5998
1	61500001	61600000	868	0.2304	0.2563	718	0.311885	1.1926	0.049172	-0.2991
1	61600001	61700000	1002	0.232706	0.2966	877	0.306703	1.1059	0.0379911	-0.5296
1	61700001	61800000	1258	0.222837	0.1242	1145	0.294353	0.8993	0.0365598	-0.5591
1	61800001	61900000	1216	0.196045	-0.3437	997	0.284682	0.7375	0.0432241	-0.4217
1	61900001	62000000	1059	0.213101	-0.0458	863	0.300196	0.997	0.0315979	-0.6614
1	62000001	62100000	1463	0.19615	-0.3419	1101	0.292195	0.8632	0.034873	-0.5939
1	62100001	62200000	1283	0.196394	-0.3376	953	0.308751	1.1401	0.0401931	-0.4842
1	62200001	62300000	1041	0.173526	-0.7371	778	0.252359	0.1969	0.0403897	-0.4802
1	62300001	62400000	1743	0.132426	-1.4549	1478	0.152407	-1.475	0.0476231	-0.3311
1	62400001	62500000	1269	0.159792	-0.9769	950	0.189723	-0.8508	0.0423199	-0.4404
1	62500001	62600000	1396	0.212429	-0.0576	1005	0.245245	0.0779	0.0450551	-0.384
1	62600001	62700000	1373	0.236496	0.3628	1218	0.239625	-0.0161	0.0363311	-0.5638
1	62700001	62800000	1507	0.232649	0.2956	1423	0.220162	-0.3417	0.0300046	-0.6942
1	62800001	62900000	2977	0.231322	0.2724	2814	0.212934	-0.4626	0.0318555	-0.6561
1	62900001	63000000	2196	0.194908	-0.3636	2096	0.21863	-0.3673	0.0357979	-0.5748
1	63000001	63100000	1450	0.156375	-1.0366	1410	0.258338	0.2969	0.0506206	-0.2693
1	63100001	63200000	1766	0.302447	1.5148	1854	0.301354	1.0164	0.0298344	-0.6977
1	63200001	63300000	1982	0.205017	-0.187	2071	0.324763	1.408	0.0895465	0.5331
1	63300001	63400000	2369	0.180675	-0.6122	2557	0.32535	1.4178	0.0986389	0.7206
1	63400001	63500000	2533	0.172162	-0.7609	2654	0.301666	1.0216	0.0886132	0.5139
1	63500001	63600000	2134	0.183653	-0.5602	2266	0.311976	1.1941	0.0934498	0.6136
1	63600001	63700000	1600	0.182544	-0.5796	1754	0.316604	1.2715	0.0974457	0.696
1	63700001	63800000	1460	0.196083	-0.3431	1526	0.321719	1.3571	0.101218	0.7737
1	63800001	63900000	1032	0.254799	0.6825	1192	0.205457	-0.5877	0.0498642	-0.2849
1	63900001	64000000	828	0.205019	-0.187	852	0.228309	-0.2054	0.0258107	-0.7807
1	64000001	64100000	1255	0.260925	0.7895	1229	0.285195	0.7461	0.0344341	-0.6029
1	64100001	64200000	1418	0.372061	2.7307	1365	0.415139	2.9197	0.0373286	-0.5433
1	64200001	64300000	1128	0.205336	-0.1815	957	0.257663	0.2856	0.112883	1.0142
1	64300001	64400000	893	0.291455	1.3228	759	0.267704	0.4535	0.107078	0.8945
1	64400001	64500000	1162	0.299798	1.4685	1083	0.193105	-0.7943	0.216695	3.1541
1	64500001	64600000	1099	0.295145	1.3872	1031	0.182559	-0.9707	0.212958	3.0771
1	64600001	64700000	933	0.300404	1.4791	874	0.174358	-1.1079	0.21555	3.1305
1	64700001	64800000	652	0.302791	1.5208	598	0.181021	-0.9964	0.19202	2.6455
1	64800001	64900000	1059	0.229056	0.2328	968	0.18696	-0.8971	0.121398	1.1897
1	64900001	65000000	1149	0.174313	-0.7233	1125	0.194916	-0.764	0.0311578	-0.6705
1	65000001	65100000	1074	0.226334	0.1853	979	0.262728	0.3703	0.00884327	-1.1304
1	65100001	65200000	1034	0.214648	-0.0188	963	0.242783	0.0367	0.0107474	-1.0912
1	65200001	65300000	919	0.232151	0.2869	816	0.245816	0.0874	0.0126182	-1.0526
1	65300001	65400000	1361	0.221081	0.0936	1265	0.235683	-0.0821	0.0138545	-1.0271
1	65400001	65500000	1243	0.196374	-0.338	1144	0.223075	-0.293	0.0171788	-0.9586
1	65500001	65600000	1344	0.215642	-0.0014	1175	0.260153	0.3272	0.0213525	-0.8726
1	65600001	65700000	1184	0.220652	0.0861	1114	0.280917	0.6746	0.0415852	-0.4555
1	65700001	65800000	1317	0.194893	-0.3639	1371	0.214362	-0.4387	0.0176748	-0.9484
1	65800001	65900000	1334	0.197978	-0.31	1209	0.18909	-0.8614	0.0216853	-0.8657
1	65900001	66000000	1374	0.221966	0.109	1199	0.201874	-0.6476	0.0198277	-0.904
1	66000001	66100000	1139	0.269684	0.9425	1043	0.298787	0.9735	0.0142774	-1.0184
1	66100001	66200000	983	0.27945	1.1131	949	0.290188	0.8296	0.0183929	-0.9336
1	66200001	66300000	1068	0.217435	0.0299	1089	0.216611	-0.4011	0.00970018	-1.1128
1	66300001	66400000	896	0.165914	-0.87	834	0.165266	-1.2599	0.00200663	-1.2714
1	66400001	66500000	933	0.165528	-0.8768	909	0.166025	-1.2473	0.00617878	-1.1854
1	66500001	66600000	1236	0.204947	-0.1882	1180	0.217434	-0.3873	0.00812568	-1.1452
1	66600001	66700000	1423	0.296217	1.4059	1474	0.25337	0.2138	0.0376555	-0.5365
1	66700001	66800000	1313	0.219901	0.0729	1267	0.21896	-0.3618	0.0310329	-0.673
1	66800001	66900000	1375	0.174036	-0.7282	1240	0.236096	-0.0752	0.0362416	-0.5657
1	66900001	67000000	1340	0.175883	-0.6959	1220	0.236555	-0.0675	0.0352445	-0.5862
1	67000001	67100000	1144	0.165234	-0.8819	1040	0.22926	-0.1895	0.0235152	-0.828
1	67100001	67200000	1031	0.173582	-0.7361	949	0.222213	-0.3074	0.0246512	-0.8046
1	67200001	67300000	1204	0.186621	-0.5083	1226	0.209769	-0.5155	0.0378908	-0.5317
1	67300001	67400000	998	0.225699	0.1742	995	0.239686	-0.0151	0.0231443	-0.8357
1	67400001	67500000	1322	0.217452	0.0302	1201	0.235705	-0.0817	0.0412491	-0.4624
1	67500001	67600000	1127	0.212937	-0.0487	958	0.21746	-0.3869	0.0392363	-0.5039
1	67600001	67700000	1309	0.186345	-0.5132	1051	0.164958	-1.2651	0.0322725	-0.6475
1	67700001	67800000	1182	0.218066	0.0409	940	0.211262	-0.4906	0.043034	-0.4257
1	67800001	67900000	1924	0.2713	0.9707	1526	0.274423	0.5659	0.0565222	-0.1476
1	67900001	68000000	1601	0.279444	1.113	1357	0.281833	0.6899	0.079191	0.3197
1	68000001	68100000	487	0.147306	-1.195	436	0.167573	-1.2213	0.109946	0.9536
1	68100001	68200000	820	0.14374	-1.2573	743	0.162498	-1.3062	0.123774	1.2387
1	68200001	68300000	837	0.151263	-1.1259	754	0.17652	-1.0717	0.114007	1.0373
1	68300001	68400000	823	0.131626	-1.4689	747	0.161574	-1.3217	0.0950584	0.6467
1	68400001	68500000	787	0.142893	-1.2721	702	0.172275	-1.1427	0.115945	1.0773
1	68500001	68600000	735	0.237418	0.3789	686	0.243692	0.0519	0.0690194	0.11
1	68600001	68700000	871	0.25701	0.7211	785	0.277069	0.6102	0.0506749	-0.2681
1	68700001	68800000	676	0.259638	0.767	585	0.253379	0.2139	0.0680057	0.0891
1	68800001	68900000	858	0.232703	0.2966	832	0.183761	-0.9506	0.124531	1.2543
1	68900001	69000000	915	0.241712	0.4539	825	0.18995	-0.847	0.126774	1.3005
1	69000001	69100000	818	0.21335	-0.0415	728	0.174485	-1.1057	0.127022	1.3056
1	69100001	69200000	832	0.186286	-0.5142	736	0.182427	-0.9729	0.0776296	0.2875
1	69200001	69300000	818	0.243385	0.4831	863	0.270601	0.502	0.052834	-0.2236
1	69300001	69400000	798	0.227147	0.1995	854	0.282115	0.6946	0.0434931	-0.4162
1	69400001	69500000	834	0.191852	-0.417	773	0.234414	-0.1033	0.054512	-0.1891
1	69500001	69600000	974	0.170571	-0.7887	913	0.210262	-0.5073	0.0622613	-0.0293
1	69600001	69700000	850	0.162187	-0.9351	814	0.205093	-0.5938	0.0641802	0.0102
1	69700001	69800000	1149	0.168652	-0.8222	1113	0.196607	-0.7357	0.0639868	0.0063
1	69800001	69900000	1551	0.148649	-1.1716	1504	0.185238	-0.9259	0.102333	0.7967
1	69900001	70000000	2153	0.148485	-1.1744	2083	0.202875	-0.6309	0.0802263	0.341
1	70000001	70100000	1565	0.183299	-0.5664	1507	0.234566	-0.1008	0.166962	2.1289
1	70100001	70200000	1675	0.216923	0.0209	1566	0.261388	0.3479	0.177063	2.3372
1	70200001	70300000	1100	0.167612	-0.8404	1102	0.210531	-0.5028	0.169835	2.1882
1	70300001	70400000	672	0.130861	-1.4823	699	0.19426	-0.7749	0.186488	2.5314
1	70400001	70500000	944	0.14072	-1.3101	1001	0.191821	-0.8157	0.184391	2.4882
1	70500001	70600000	1053	0.129838	-1.5001	1069	0.179709	-1.0184	0.165443	2.0976
1	70600001	70700000	863	0.221362	0.0985	858	0.189485	-0.8548	0.226488	3.356
1	70700001	70800000	762	0.307114	1.5963	789	0.177482	-1.0556	0.242904	3.6944
1	70800001	70900000	1076	0.30358	1.5345	1101	0.179647	-1.0194	0.239027	3.6144
1	70900001	71000000	1074	0.298218	1.4409	1083	0.173121	-1.1286	0.278538	4.4289
1	71000001	71100000	908	0.248922	0.5798	925	0.185824	-0.9161	0.290618	4.6779
1	71100001	71200000	897	0.270154	0.9507	867	0.184813	-0.933	0.196571	2.7393
1	71200001	71300000	1129	0.231127	0.269	1146	0.168539	-1.2052	0.178644	2.3697
1	71300001	71400000	1022	0.199939	-0.2757	1097	0.224158	-0.2749	0.102806	0.8065
1	71400001	71500000	1117	0.220054	0.0756	1165	0.258535	0.3002	0.107024	0.8934
1	71500001	71600000	992	0.244509	0.5028	994	0.259299	0.313	0.109761	0.9498
1	71600001	71700000	546	0.192716	-0.4019	553	0.219517	-0.3525	0.0796034	0.3282
1	71700001	71800000	429	0.168624	-0.8227	370	0.174963	-1.0977	0.0182492	-0.9366
1	71800001	71900000	358	0.169984	-0.7989	303	0.182629	-0.9695	0.0122287	-1.0607
1	71900001	72000000	318	0.17783	-0.6619	291	0.198073	-0.7112	0.0243935	-0.8099
1	72000001	72100000	423	0.168126	-0.8314	377	0.275294	0.5805	0.0598835	-0.0783
1	72100001	72200000	463	0.170348	-0.7926	428	0.269111	0.4771	0.0646312	0.0195
1	72200001	72300000	433	0.217837	0.0369	389	0.335365	1.5853	0.0545601	-0.1881
1	72300001	72400000	332	0.204611	-0.1941	291	0.323372	1.3847	0.0690209	0.11
1	72400001	72500000	477	0.222876	0.1249	442	0.308313	1.1328	0.109395	0.9423
1	72500001	72600000	404	0.148504	-1.1741	353	0.197907	-0.714	0.0823775	0.3854
1	72600001	72700000	664	0.160132	-0.971	645	0.166249	-1.2435	0.0791111	0.318
1	72700001	72800000	523	0.169374	-0.8096	481	0.1766	-1.0704	0.0819717	0.377
1	72800001	72900000	487	0.148818	-1.1686	486	0.235103	-0.0918	0.137692	1.5256
1	72900001	73000000	736	0.150729	-1.1353	806	0.312021	1.1948	0.17841	2.3649
1	73000001	73100000	1046	0.131395	-1.473	1123	0.293293	0.8816	0.165303	2.0947
1	73100001	73200000	937	0.116415	-1.7346	951	0.212123	-0.4762	0.131045	1.3886
1	73200001	73300000	854	0.103838	-1.9543	826	0.158865	-1.367	0.0598979	-0.078
1	73300001	73400000	724	0.113247	-1.7899	715	0.162014	-1.3143	0.0565243	-0.1476
1	73400001	73500000	730	0.117738	-1.7115	743	0.162172	-1.3117	0.05119	-0.2575
1	73500001	73600000	606	0.104723	-1.9388	681	0.171814	-1.1504	0.0604596	-0.0665
1	73600001	73700000	813	0.22863	0.2254	865	0.266549	0.4342	0.0299703	-0.6949
1	73700001	73800000	1544	0.34619	2.2788	1439	0.387273	2.4536	0.0161493	-0.9798
1	73800001	73900000	1334	0.330658	2.0075	1270	0.358715	1.9759	0.0124237	-1.0566
1	73900001	74000000	982	0.0956065	-2.0981	1073	0.107618	-2.2242	0.0305272	-0.6835
1	74000001	74100000	786	0.123928	-1.6034	866	0.111156	-2.165	0.0447724	-0.3898
1	74100001	74200000	825	0.313575	1.7091	760	0.235513	-0.0849	0.0952813	0.6513
1	74200001	74300000	770	0.290315	1.3028	701	0.21787	-0.38	0.0960338	0.6669
1	74300001	74400000	798	0.311573	1.6741	699	0.227753	-0.2147	0.105905	0.8703
1	74400001	74500000	1037	0.359961	2.5193	950	0.229939	-0.1782	0.129211	1.3508
1	74500001	74600000	1139	0.353359	2.404	979	0.233348	-0.1211	0.138049	1.5329
1	74600001	74700000	891	0.376901	2.8152	834	0.244263	0.0614	0.139992	1.573
1	74700001	74800000	646	0.234754	0.3324	582	0.174475	-1.1059	0.122775	1.2181
1	74800001	74900000	520	0.24928	0.5861	460	0.205467	-0.5875	0.115083	1.0595
1	74900001	75000000	511	0.154541	-1.0687	462	0.16832	-1.2089	0.0864953	0.4702
1	75000001	75100000	735	0.13471	-1.415	630	0.153908	-1.4499	0.0636555	-0.0006
1	75100001	75200000	606	0.118582	-1.6968	545	0.138855	-1.7017	0.0647767	0.0225
1	75200001	75300000	624	0.122073	-1.6358	530	0.146423	-1.5751	0.0690411	0.1104
1	75300001	75400000	559	0.129042	-1.514	505	0.141499	-1.6575	0.0756779	0.2472
1	75400001	75500000	480	0.123547	-1.61	404	0.141121	-1.6638	0.0787338	0.3102
1	75500001	75600000	534	0.116854	-1.7269	487	0.129695	-1.8549	0.0673256	0.0751
1	75600001	75700000	830	0.126964	-1.5503	761	0.153472	-1.4572	0.068392	0.0971
1	75700001	75800000	625	0.135033	-1.4094	539	0.162698	-1.3029	0.0860167	0.4604
1	75800001	75900000	571	0.110342	-1.8407	529	0.126302	-1.9117	0.0762552	0.2591
1	75900001	76000000	688	0.117478	-1.716	617	0.1412	-1.6625	0.0598944	-0.0781
1	76000001	76100000	723	0.119193	-1.6861	630	0.131835	-1.8191	0.0833029	0.4044
1	76100001	76200000	626	0.116148	-1.7393	570	0.128354	-1.8774	0.0615773	-0.0434
1	76200001	76300000	903	0.0920066	-2.1609	771	0.107785	-2.2214	0.0783464	0.3023
1	76300001	76400000	918	0.129082	-1.5133	788	0.14126	-1.6615	0.0957506	0.661
1	76400001	76500000	715	0.1206	-1.6615	573	0.154034	-1.4478	0.0708567	0.1479
1	76500001	76600000	500	0.166048	-0.8677	452	0.164075	-1.2799	0.0946436	0.6382
1	76600001	76700000	415	0.144684	-1.2408	367	0.16717	-1.2281	0.0802404	0.3413
1	76700001	76800000	1052	0.173623	-0.7354	927	0.332163	1.5318	0.0797523	0.3312
1	76800001	76900000	1186	0.179026	-0.641	1138	0.317907	1.2933	0.0752216	0.2378
1	76900001	77000000	1006	0.186792	-0.5054	925	0.332276	1.5336	0.0897992	0.5383
1	77000001	77100000	1150	0.162063	-0.9373	1106	0.298967	0.9765	0.0762875	0.2598
1	77100001	77200000	1236	0.161577	-0.9458	1199	0.303938	1.0596	0.0944877	0.635
1	77200001	77300000	1459	0.145895	-1.2197	1412	0.278056	0.6267	0.085879	0.4575
1	77300001	77400000	874	0.18053	-0.6147	821	0.183614	-0.953	0.0795555	0.3272
1	77400001	77500000	1058	0.368668	2.6714	980	0.230881	-0.1624	0.139891	1.5709
1	77500001	77600000	1023	0.381566	2.8967	926	0.246912	0.1058	0.143794	1.6514
1	77600001	77700000	976	0.30692	1.5929	932	0.278237	0.6297	0.0992971	0.7341
1	77700001	77800000	938	0.176158	-0.6911	885	0.292006	0.86	0.0548462	-0.1822
1	77800001	77900000	877	0.159663	-0.9792	805	0.263671	0.3861	0.0474109	-0.3354
1	77900001	78000000	999	0.158722	-0.9956	935	0.251367	0.1803	0.0500822	-0.2804
1	78000001	78100000	875	0.164172	-0.9005	845	0.257229	0.2783	0.0571172	-0.1354
1	78100001	78200000	587	0.117821	-1.71	626	0.192284	-0.808	0.106831	0.8894
1	78200001	78300000	720	0.132276	-1.4576	703	0.227528	-0.2185	0.115756	1.0734
1	78300001	78400000	560	0.124696	-1.59	535	0.210253	-0.5074	0.093088	0.6061
1	78400001	78500000	547	0.138289	-1.3525	554	0.230857	-0.1628	0.0979078	0.7055
1	78500001	78600000	821	0.138701	-1.3453	790	0.223106	-0.2924	0.0972598	0.6921
1	78600001	78700000	743	0.14186	-1.2902	654	0.233733	-0.1147	0.0955453	0.6568
1	78700001	78800000	499	0.140578	-1.3126	472	0.242603	0.0337	0.107456	0.9023
1	78800001	78900000	454	0.143513	-1.2613	459	0.240309	-0.0047	0.13346	1.4383
1	78900001	79000000	559	0.139512	-1.3312	517	0.239222	-0.0229	0.103826	0.8275
1	79000001	79100000	924	0.141178	-1.3021	885	0.169138	-1.1952	0.102362	0.7973
1	79100001	79200000	527	0.151495	-1.1219	482	0.193984	-0.7796	0.118311	1.1261
1	79200001	79300000	1069	0.141662	-1.2936	1054	0.173258	-1.1263	0.10637	0.8799
1	79300001	79400000	588	0.181478	-0.5982	537	0.228418	-0.2036	0.144657	1.6692
1	79400001	79500000	751	0.148891	-1.1673	692	0.177905	-1.0485	0.119654	1.1538
1	79500001	79600000	890	0.145861	-1.2203	823	0.168846	-1.2001	0.110327	0.9615
1	79600001	79700000	1018	0.152085	-1.1116	928	0.171584	-1.1543	0.117447	1.1083
1	79700001	79800000	1238	0.150529	-1.1387	1126	0.15775	-1.3857	0.123271	1.2283
1	79800001	79900000	1119	0.150958	-1.1312	1036	0.158675	-1.3702	0.122752	1.2176
1	79900001	80000000	642	0.141197	-1.3017	564	0.17321	-1.1271	0.0909149	0.5613
1	80000001	80100000	476	0.160453	-0.9654	430	0.17276	-1.1346	0.0879875	0.501
1	80100001	80200000	453	0.149487	-1.157	421	0.164359	-1.2751	0.0800135	0.3366
1	80200001	80300000	428	0.157921	-1.0096	407	0.176973	-1.0641	0.0758786	0.2514
1	80300001	80400000	973	0.159326	-0.9851	858	0.179429	-1.023	0.0913119	0.5695
1	80400001	80500000	961	0.218011	0.0399	886	0.226281	-0.2393	0.0968475	0.6836
1	80500001	80600000	1186	0.263961	0.8425	1013	0.319622	1.322	0.0385751	-0.5176
1	80600001	80700000	988	0.279875	1.1205	877	0.308216	1.1312	0.0210765	-0.8783
1	80700001	80800000	1460	0.218098	0.0414	1365	0.228335	-0.205	0.0285203	-0.7248
1	80800001	80900000	1040	0.256995	0.7209	1056	0.269733	0.4875	0.037091	-0.5482
1	80900001	81000000	2220	0.345029	2.2585	2028	0.321291	1.3499	0.0358209	-0.5743
1	81000001	81100000	2364	0.376615	2.8102	2140	0.363305	2.0527	0.0354228	-0.5825
1	81100001	81200000	1568	0.300434	1.4796	1415	0.371543	2.1905	0.0664555	0.0571
1	81200001	81300000	1114	0.283861	1.1901	929	0.325749	1.4245	0.0316926	-0.6594
1	81300001	81400000	1395	0.306724	1.5895	1237	0.278653	0.6367	0.0369447	-0.5512
1	81400001	81500000	1272	0.269286	0.9355	994	0.255621	0.2514	0.0660979	0.0498
1	81500001	81600000	764	0.19591	-0.3461	471	0.168801	-1.2008	0.176319	2.3218
1	81600001	81700000	1077	0.214485	-0.0217	789	0.171968	-1.1478	0.160672	1.9993
1	81700001	81800000	1250	0.231739	0.2797	947	0.213703	-0.4497	0.11823	1.1244
1	81800001	81900000	1300	0.329136	1.9809	1329	0.27495	0.5747	0.0618881	-0.037
1	81900001	82000000	1431	0.334661	2.0774	1479	0.280004	0.6593	0.0547875	-0.1834
1	82000001	82100000	1431	0.350867	2.3605	1501	0.295056	0.9111	0.0528031	-0.2243
1	82100001	82200000	818	0.246627	0.5398	912	0.248097	0.1256	0.0681513	0.0921
1	82200001	82300000	1085	0.214071	-0.0289	1147	0.214184	-0.4417	0.0625609	-0.0231
1	82300001	82400000	788	0.261535	0.8002	877	0.252814	0.2045	0.0614025	-0.047
1	82400001	82500000	911	0.262817	0.8225	942	0.256332	0.2633	0.0640423	0.0074
1	82500001	82600000	836	0.278868	1.1029	914	0.272999	0.5421	0.0598139	-0.0798
1	82600001	82700000	1428	0.259569	0.7658	1442	0.25677	0.2707	0.0628642	-0.0169
1	82700001	82800000	1105	0.248781	0.5774	1056	0.282454	0.7003	0.070988	0.1506
1	82800001	82900000	1883	0.251088	0.6177	1756	0.297258	0.9479	0.0678555	0.086
1	82900001	83000000	1520	0.259208	0.7595	1423	0.288346	0.7988	0.0732946	0.1981
1	83000001	83100000	946	0.257964	0.7378	926	0.27249	0.5336	0.0534205	-0.2116
1	83100001	83200000	1651	0.228824	0.2288	1560	0.237534	-0.0511	0.035961	-0.5715
1	83200001	83300000	1975	0.243492	0.485	1905	0.250839	0.1714	0.0367769	-0.5546
1	83300001	83400000	1735	0.235656	0.3481	1684	0.240522	-0.0011	0.0394747	-0.499
1	83400001	83500000	1097	0.200284	-0.2697	1038	0.250543	0.1665	0.0466758	-0.3506
1	83500001	83600000	1881	0.183638	-0.5604	1754	0.249194	0.1439	0.0557051	-0.1645
1	83600001	83700000	1373	0.195052	-0.3611	1357	0.253538	0.2166	0.0635069	-0.0036
1	83700001	83800000	1212	0.228545	0.2239	1069	0.287933	0.7919	0.0829315	0.3968
1	83800001	83900000	1379	0.224045	0.1453	1235	0.288582	0.8028	0.115393	1.0659
1	83900001	84000000	1216	0.217796	0.0362	1104	0.283347	0.7152	0.122539	1.2132
1	84000001	84100000	1595	0.223639	0.1382	1340	0.210014	-0.5114	0.199946	2.8089
1	84100001	84200000	1560	0.211002	-0.0825	1306	0.206703	-0.5668	0.19632	2.7341
1	84200001	84300000	1304	0.229713	0.2443	1093	0.203172	-0.6259	0.17911	2.3793
1	84300001	84400000	752	0.276938	1.0692	694	0.184132	-0.9444	0.131786	1.4038
1	84400001	84500000	677	0.271292	0.9706	597	0.192018	-0.8125	0.13869	1.5461
1	84500001	84600000	731	0.276014	1.053	634	0.187477	-0.8884	0.139091	1.5544
1	84600001	84700000	872	0.254076	0.6699	757	0.181362	-0.9907	0.138119	1.5344
1	84700001	84800000	946	0.293781	1.3634	863	0.194061	-0.7783	0.132196	1.4123
1	84800001	84900000	1233	0.218656	0.0512	1126	0.187639	-0.8857	0.0803439	0.3434
1	84900001	85000000	1737	0.200334	-0.2688	1609	0.218835	-0.3639	0.0121055	-1.0632
1	85000001	85100000	1735	0.197663	-0.3155	1563	0.220129	-0.3422	0.00868627	-1.1337
1	85100001	85200000	1033	0.180547	-0.6144	993	0.189707	-0.8511	0.00752214	-1.1577
1	85200001	85300000	909	0.199155	-0.2894	829	0.212732	-0.466	0.0228375	-0.842
1	85300001	85400000	1118	0.197857	-0.3121	969	0.211844	-0.4808	0.0138769	-1.0267
1	85400001	85500000	1259	0.210468	-0.0918	1044	0.205903	-0.5802	0.0453237	-0.3785
1	85500001	85600000	2376	0.325908	1.9245	2101	0.284304	0.7312	0.0929623	0.6035
1	85600001	85700000	2764	0.336289	2.1059	2430	0.297083	0.945	0.0935207	0.6151
1	85700001	85800000	1586	0.263155	0.8285	1398	0.305918	1.0927	0.00740897	-1.16
1	85800001	85900000	1507	0.301499	1.4982	1409	0.277616	0.6193	0.0699655	0.1295
1	85900001	86000000	1534	0.268379	0.9197	1367	0.311728	1.1899	0.0254524	-0.7881
1	86000001	86100000	1155	0.25819	0.7417	1114	0.294631	0.904	0.0999239	0.747
1	86100001	86200000	1961	0.292741	1.3452	1921	0.293866	0.8912	0.0188681	-0.9238
1	86200001	86300000	2819	0.308099	1.6135	2723	0.297383	0.95	0.00136867	-1.2845
1	86300001	86400000	1188	0.285163	1.2128	1066	0.257831	0.2884	0.0267473	-0.7614
1	86400001	86500000	1331	0.236666	0.3658	1238	0.233002	-0.1269	0.0262957	-0.7707
1	86500001	86600000	981	0.219063	0.0583	934	0.264677	0.4029	0.00962689	-1.1143
1	86600001	86700000	1189	0.235104	0.3385	1143	0.282237	0.6966	0.0261513	-0.7737
1	86700001	86800000	1602	0.20664	-0.1587	1545	0.261767	0.3542	0.038272	-0.5238
1	86800001	86900000	1419	0.205083	-0.1859	1365	0.266251	0.4292	0.0425213	-0.4362
1	86900001	87000000	1292	0.206292	-0.1647	1225	0.267086	0.4432	0.039435	-0.4998
1	87000001	87100000	1149	0.253592	0.6614	1103	0.273149	0.5446	0.0185261	-0.9308
1	87100001	87200000	1522	0.252919	0.6497	1480	0.2808	0.6726	0.0149815	-1.0039
1	87200001	87300000	1261	0.268497	0.9218	1204	0.277751	0.6216	0.0142617	-1.0188
1	87300001	87400000	1196	0.277276	1.0751	1143	0.262098	0.3598	0.0174051	-0.954
1	87400001	87500000	1060	0.300714	1.4845	1046	0.307137	1.1131	0.00169121	-1.2779
1	87500001	87600000	1140	0.29128	1.3197	1137	0.305181	1.0804	-0.00163101	-1.3464
1	87600001	87700000	1413	0.277558	1.08	1371	0.28023	0.6631	0.00805304	-1.1467
1	87700001	87800000	1472	0.273728	1.0131	1441	0.275616	0.5859	-0.000665048	-1.3264
1	87800001	87900000	1389	0.178292	-0.6538	1223	0.214449	-0.4373	0.0215602	-0.8683
1	87900001	88000000	1297	0.158972	-0.9913	970	0.204266	-0.6076	0.022807	-0.8426
1	88000001	88100000	1662	0.200865	-0.2595	1466	0.243132	0.0425	0.0606438	-0.0627
1	88100001	88200000	1461	0.199016	-0.2918	1378	0.258501	0.2996	0.0765537	0.2653
1	88200001	88300000	1601	0.217242	0.0265	1550	0.274415	0.5658	0.0543456	-0.1925
1	88300001	88400000	1825	0.222576	0.1197	1824	0.264761	0.4043	0.0476234	-0.3311
1	88400001	88500000	2028	0.217505	0.0311	2092	0.240201	-0.0065	0.0474934	-0.3337
1	88500001	88600000	1630	0.181865	-0.5914	1459	0.227253	-0.2231	0.027268	-0.7506
1	88600001	88700000	1778	0.271805	0.9795	1679	0.279012	0.6427	0.0240926	-0.8161
1	88700001	88800000	3258	0.247364	0.5526	3049	0.246551	0.0997	0.00998846	-1.1068
1	88800001	88900000	1866	0.269454	0.9385	1729	0.292137	0.8622	0.0151278	-1.0009
1	88900001	89000000	1891	0.276507	1.0617	1778	0.296743	0.9393	0.0124776	-1.0555
1	89000001	89100000	1816	0.25476	0.6818	1678	0.273149	0.5446	0.0204788	-0.8906
1	89100001	89200000	1578	0.176743	-0.6809	1518	0.214352	-0.4389	0.00981925	-1.1103
1	89200001	89300000	1555	0.173462	-0.7382	1483	0.214067	-0.4436	0.0117496	-1.0705
1	89300001	89400000	1885	0.176525	-0.6847	1796	0.214555	-0.4355	0.0137691	-1.0289
1	89400001	89500000	1531	0.182591	-0.5787	1475	0.224295	-0.2726	0.0166862	-0.9688
1	89500001	89600000	2167	0.172675	-0.7519	2066	0.208952	-0.5292	0.0125778	-1.0535
1	89600001	89700000	1636	0.171372	-0.7747	1519	0.211495	-0.4867	0.0176308	-0.9493
1	89700001	89800000	1846	0.180506	-0.6151	1745	0.219997	-0.3445	0.0162213	-0.9784
1	89800001	89900000	1297	0.222433	0.1172	1150	0.289644	0.8205	0.0275163	-0.7455
1	89900001	90000000	2596	0.27328	1.0053	2481	0.279011	0.6427	0.0128991	-1.0468
1	90000001	90100000	2886	0.286098	1.2292	2811	0.288505	0.8015	0.0126109	-1.0528
1	90100001	90200000	2394	0.271624	0.9764	2270	0.276963	0.6084	0.0117263	-1.071
1	90200001	90300000	3080	0.270189	0.9513	2885	0.273992	0.5587	0.0111353	-1.0832
1	90300001	90400000	2793	0.275366	1.0417	2661	0.280856	0.6735	0.00993248	-1.108
1	90400001	90500000	2458	0.266396	0.8851	2339	0.264952	0.4075	0.0153058	-0.9972
1	90500001	90600000	1701	0.292263	1.3369	1704	0.282902	0.7078	0.0283353	-0.7286
1	90600001	90700000	1297	0.295168	1.3876	1243	0.286252	0.7638	0.0562288	-0.1537
1	90700001	90800000	1725	0.29413	1.3695	1671	0.288305	0.7981	0.0579028	-0.1192
1	90800001	90900000	1685	0.286055	1.2284	1645	0.276999	0.609	0.0535544	-0.2088
1	90900001	91000000	1645	0.302105	1.5088	1630	0.286568	0.7691	0.0566392	-0.1452
1	91000001	91100000	1580	0.291108	1.3167	1505	0.282367	0.6988	0.0586074	-0.1046
1	91100001	91200000	1455	0.247905	0.5621	1531	0.234894	-0.0953	0.0454637	-0.3756
1	91200001	91300000	1550	0.21041	-0.0928	1612	0.200546	-0.6698	0.0389597	-0.5096
1	91300001	91400000	802	0.163789	-0.9071	644	0.182676	-0.9687	0.0394215	-0.5001
1	91400001	91500000	975	0.266319	0.8837	904	0.181198	-0.9934	0.0645107	0.0171
1	91500001	91600000	1496	0.277194	1.0737	1557	0.162617	-1.3042	0.052938	-0.2215
1	91600001	91700000	1914	0.289082	1.2813	1886	0.173226	-1.1268	0.0481734	-0.3197
1	91700001	91800000	1729	0.296388	1.4089	1745	0.267778	0.4548	0.0416033	-0.4551
1	91800001	91900000	999	0.268203	0.9166	1104	0.280856	0.6735	0.00704306	-1.1676
1	91900001	92000000	1011	0.276101	1.0546	1120	0.286231	0.7634	0.00536861	-1.2021
1	92000001	92100000	1180	0.280034	1.1233	1220	0.293926	0.8922	0.0101148	-1.1042
1	92100001	92200000	1007	0.234612	0.3299	1075	0.271248	0.5128	0.0160005	-0.9829
1	92200001	92300000	929	0.183767	-0.5582	912	0.261512	0.35	0.0252495	-0.7923
1	92300001	92400000	1289	0.271288	0.9705	1182	0.385416	2.4225	0.0509849	-0.2618
1	92400001	92500000	1182	0.281676	1.1519	1125	0.389656	2.4934	0.0529187	-0.2219
1	92500001	92600000	1142	0.291355	1.321	1030	0.363739	2.0599	0.155235	1.8872
1	92600001	92700000	1121	0.281714	1.1526	972	0.336037	1.5966	0.187916	2.5609
1	92700001	92800000	1226	0.296155	1.4048	1064	0.333872	1.5603	0.189617	2.5959
1	92800001	92900000	1147	0.228913	0.2304	998	0.304404	1.0674	0.145989	1.6966
1	92900001	93000000	1032	0.153391	-1.0888	946	0.255886	0.2559	0.0671535	0.0715
1	93000001	93100000	707	0.146428	-1.2104	624	0.266592	0.4349	0.0723092	0.1778
1	93100001	93200000	827	0.143199	-1.2668	1060	0.186494	-0.9049	0.0478894	-0.3256
1	93200001	93300000	954	0.145978	-1.2182	1268	0.185394	-0.9233	0.0427731	-0.431
1	93300001	93400000	911	0.147427	-1.1929	1134	0.201281	-0.6575	0.0512544	-0.2562
1	93400001	93500000	1336	0.151709	-1.1181	1738	0.187196	-0.8931	0.0356327	-0.5782
1	93500001	93600000	1075	0.131259	-1.4753	1127	0.180675	-1.0022	0.0371467	-0.547
1	93600001	93700000	2023	0.270394	0.9549	1717	0.289969	0.826	0.00450501	-1.2199
1	93700001	93800000	1501	0.261159	0.7936	1318	0.2946	0.9034	0.0054335	-1.2007
1	93800001	93900000	1245	0.222817	0.1239	1047	0.276459	0.6	0.00873391	-1.1327
1	93900001	94000000	879	0.105732	-1.9212	775	0.13629	-1.7446	0.0283418	-0.7285
1	94000001	94100000	877	0.142902	-1.272	708	0.209407	-0.5216	0.0544825	-0.1897
1	94100001	94200000	641	0.1944	-0.3725	542	0.238786	-0.0302	0.0418301	-0.4505
1	94200001	94300000	870	0.135472	-1.4017	748	0.266689	0.4366	0.172602	2.2452
1	94300001	94400000	866	0.151365	-1.1241	737	0.305569	1.0869	0.18515	2.5039
1	94400001	94500000	1038	0.137449	-1.3672	895	0.294899	0.9084	0.187216	2.5464
1	94500001	94600000	1026	0.141638	-1.294	878	0.283621	0.7198	0.186255	2.5266
1	94600001	94700000	882	0.202971	-0.2228	774	0.299915	0.9923	0.126962	1.3044
1	94700001	94800000	627	0.28082	1.137	575	0.302523	1.036	0.0538933	-0.2018
1	94800001	94900000	678	0.277668	1.0819	630	0.305177	1.0804	0.0532527	-0.215
1	94900001	95000000	816	0.270473	0.9563	775	0.287956	0.7923	0.0538164	-0.2034
1	95000001	95100000	983	0.271698	0.9777	910	0.306168	1.0969	0.0557316	-0.1639
1	95100001	95200000	957	0.281519	1.1492	889	0.302215	1.0308	0.0534025	-0.2119
1	95200001	95300000	1167	0.260571	0.7833	1079	0.2859	0.7579	0.0525856	-0.2288
1	95300001	95400000	927	0.146815	-1.2036	831	0.263321	0.3802	0.172908	2.2515
1	95400001	95500000	940	0.14818	-1.1798	829	0.272012	0.5256	0.155191	1.8863
1	95500001	95600000	948	0.131696	-1.4677	899	0.25173	0.1863	0.183001	2.4596
1	95600001	95700000	1256	0.174737	-0.7159	1114	0.20632	-0.5732	0.0671839	0.0722
1	95700001	95800000	811	0.157505	-1.0169	652	0.159535	-1.3558	0.0670911	0.0702
1	95800001	95900000	974	0.160649	-0.962	707	0.173437	-1.1233	0.0849366	0.4381
1	95900001	96000000	798	0.157165	-1.0228	613	0.250314	0.1627	0.0864157	0.4686
1	96000001	96100000	1569	0.162533	-0.9291	1258	0.273868	0.5567	0.0778517	0.2921
1	96100001	96200000	1603	0.165753	-0.8728	1330	0.268777	0.4715	0.0820464	0.3785
1	96200001	96300000	1181	0.211421	-0.0752	1030	0.352331	1.8691	0.112954	1.0156
1	96300001	96400000	1173	0.177475	-0.6681	968	0.225684	-0.2493	0.0508379	-0.2648
1	96400001	96500000	1461	0.174842	-0.7141	1157	0.226134	-0.2418	0.0529554	-0.2211
1	96500001	96600000	1119	0.171538	-0.7718	922	0.2157	-0.4163	0.0477736	-0.328
1	96600001	96700000	1540	0.250243	0.6029	1208	0.224471	-0.2696	0.0975835	0.6988
1	96700001	96800000	1771	0.315885	1.7495	1485	0.229777	-0.1809	0.105966	0.8716
1	96800001	96900000	2610	0.327018	1.9439	2316	0.331746	1.5248	0.07652	0.2646
1	96900001	97000000	2702	0.301161	1.4923	2490	0.405779	2.7631	0.0426857	-0.4328
1	97000001	97100000	3011	0.303838	1.539	2734	0.420467	3.0088	0.0429063	-0.4283
1	97100001	97200000	2490	0.329564	1.9884	2284	0.442286	3.3738	0.0507464	-0.2667
1	97200001	97300000	1327	0.296276	1.407	1072	0.42727	3.1226	0.0610663	-0.0539
1	97300001	97400000	1554	0.283812	1.1893	1234	0.422793	3.0477	0.0660027	0.0478
1	97400001	97500000	1737	0.283428	1.1825	1428	0.398805	2.6465	0.0594182	-0.0879
1	97500001	97600000	2253	0.318533	1.7957	1986	0.429402	3.1583	0.0532244	-0.2156
1	97600001	97700000	2224	0.312362	1.6879	2044	0.425174	3.0876	0.0525822	-0.2288
1	97700001	97800000	1703	0.273026	1.0009	1580	0.368945	2.147	0.0546051	-0.1871
1	97800001	97900000	1718	0.310596	1.6571	1583	0.410475	2.8417	0.0567242	-0.1435
1	97900001	98000000	1521	0.29683	1.4166	1441	0.380788	2.3451	0.0721994	0.1755
1	98000001	98100000	1606	0.256989	0.7208	1466	0.361001	2.0141	0.0989013	0.726
1	98100001	98200000	1373	0.259003	0.7559	1261	0.363226	2.0513	0.100792	0.7649
1	98200001	98300000	1814	0.248936	0.5801	1713	0.31778	1.2912	0.137224	1.5159
1	98300001	98400000	1079	0.186451	-0.5113	940	0.245276	0.0784	0.0640472	0.0075
1	98400001	98500000	1905	0.182952	-0.5724	1640	0.231992	-0.1438	0.0627238	-0.0198
1	98500001	98600000	1183	0.185249	-0.5323	1081	0.22849	-0.2024	0.0570786	-0.1361
1	98600001	98700000	1555	0.177662	-0.6648	1354	0.224471	-0.2696	0.057986	-0.1174
1	98700001	98800000	1558	0.178321	-0.6533	1382	0.228505	-0.2021	0.0551193	-0.1765
1	98800001	98900000	1452	0.181412	-0.5993	1268	0.227486	-0.2192	0.0603419	-0.0689
1	98900001	99000000	1207	0.241849	0.4563	1025	0.232384	-0.1373	0.0333177	-0.6259
1	99000001	99100000	1209	0.24679	0.5426	1043	0.238598	-0.0333	0.0370094	-0.5498
1	99100001	99200000	1019	0.232916	0.3003	860	0.232168	-0.1409	0.039211	-0.5045
1	99200001	99300000	1070	0.248449	0.5716	926	0.235816	-0.0798	0.0465051	-0.3541
1	99300001	99400000	1539	0.202633	-0.2287	1365	0.221572	-0.3181	0.0449854	-0.3854
1	99400001	99500000	1940	0.203803	-0.2082	1721	0.22078	-0.3314	0.0485177	-0.3126
1	99500001	99600000	1857	0.199677	-0.2803	1667	0.221644	-0.3169	0.040267	-0.4827
1	99600001	99700000	1032	0.188664	-0.4726	973	0.199253	-0.6914	0.0370094	-0.5498
1	99700001	99800000	935	0.191403	-0.4248	712	0.192853	-0.7985	0.0709857	0.1505
1	99800001	99900000	1080	0.197316	-0.3215	804	0.194537	-0.7703	0.062841	-0.0174
1	99900001	100000000	1121	0.196996	-0.3271	832	0.183202	-0.9599	0.0605279	-0.065
1	100000001	100100000	1117	0.237757	0.3848	997	0.233535	-0.118	0.0218189	-0.863
1	100100001	100200000	1057	0.226855	0.1944	929	0.229589	-0.184	0.0146605	-1.0105
1	100200001	100300000	1478	0.263146	0.8283	1364	0.242395	0.0302	0.0182379	-0.9368
1	100300001	100400000	1198	0.277441	1.078	1017	0.246775	0.1035	0.0979824	0.707
1	100400001	100500000	1352	0.261475	0.7991	1140	0.209412	-0.5215	0.111532	0.9863
1	100500001	100600000	803	0.17931	-0.636	631	0.0861384	-2.5835	0.118755	1.1352
1	100600001	100700000	888	0.185232	-0.5326	731	0.101923	-2.3195	0.124924	1.2624
1	100700001	100800000	831	0.175113	-0.7093	675	0.0876297	-2.5586	0.122884	1.2203
1	100800001	100900000	884	0.176028	-0.6934	506	0.091438	-2.4949	0.10441	0.8395
1	100900001	101000000	1162	0.166682	-0.8566	633	0.0908883	-2.5041	0.0980532	0.7085
1	101000001	101100000	1327	0.166437	-0.8609	831	0.0900858	-2.5175	0.114055	1.0383
1	101100001	101200000	870	0.144769	-1.2393	628	0.0801914	-2.683	0.104324	0.8377
1	101200001	101300000	869	0.134082	-1.426	676	0.0854331	-2.5953	0.0938794	0.6224
1	101300001	101400000	1418	0.103619	-1.9581	1250	0.0969666	-2.4024	0.0498105	-0.286
1	101400001	101500000	1380	0.25417	0.6715	1130	0.277115	0.611	0.0836261	0.4111
1	101500001	101600000	1418	0.245521	0.5204	1184	0.274264	0.5633	0.0809865	0.3567
1	101600001	101700000	1351	0.273658	1.0119	1172	0.296581	0.9366	0.074864	0.2305
1	101700001	101800000	1277	0.232898	0.3	1122	0.264919	0.407	0.0831487	0.4012
1	101800001	101900000	1925	0.212375	-0.0585	1732	0.243077	0.0416	0.0775724	0.2863
1	101900001	102000000	1614	0.210513	-0.091	1400	0.238417	-0.0363	0.0643492	0.0137
1	102000001	102100000	1676	0.214163	-0.0273	1455	0.244363	0.0631	0.0666334	0.0608
1	102100001	102200000	1719	0.224458	0.1525	1509	0.244881	0.0718	0.070038	0.131
1	102200001	102300000	3287	0.220554	0.0843	2893	0.266713	0.437	0.0574808	-0.1279
1	102300001	102400000	2131	0.213675	-0.0358	1877	0.242693	0.0352	0.065805	0.0437
1	102400001	102500000	1971	0.214567	-0.0202	1724	0.241554	0.0161	0.0630943	-0.0121
1	102500001	102600000	1811	0.225703	0.1743	1564	0.248969	0.1402	0.0681594	0.0923
1	102600001	102700000	1899	0.24033	0.4298	1610	0.273805	0.5556	0.0637316	0.001
1	102700001	102800000	2253	0.217298	0.0275	2041	0.260795	0.338	0.0494193	-0.294
1	102800001	102900000	2195	0.218502	0.0485	1894	0.259214	0.3115	0.0748108	0.2294
1	102900001	103000000	1838	0.204343	-0.1988	1578	0.244024	0.0574	0.0566969	-0.144
1	103000001	103100000	1811	0.225884	0.1775	1545	0.253379	0.2139	0.0534268	-0.2114
1	103100001	103200000	1729	0.218856	0.0547	1507	0.249874	0.1553	0.0720708	0.1729
1	103200001	103300000	1717	0.276433	1.0604	1419	0.29691	0.9421	0.0684852	0.099
1	103300001	103400000	1295	0.224224	0.1485	1160	0.246701	0.1022	0.0113882	-1.078
1	103400001	103500000	1207	0.208739	-0.122	1056	0.236053	-0.0759	0.00632832	-1.1823
1	103500001	103600000	1097	0.217564	0.0321	995	0.234305	-0.1051	-0.001074	-1.3349
1	103600001	103700000	886	0.225098	0.1637	789	0.248337	0.1296	0.00529454	-1.2036
1	103700001	103800000	765	0.200009	-0.2745	666	0.232753	-0.1311	0.0213802	-0.872
1	103800001	103900000	825	0.18627	-0.5145	731	0.201359	-0.6562	0.0213303	-0.873
1	103900001	104000000	2474	0.181057	-0.6055	2507	0.110908	-2.1692	0.0323709	-0.6455
1	104000001	104100000	3255	0.154561	-1.0683	2982	0.10023	-2.3478	0.0269647	-0.7569
1	104100001	104200000	2510	0.17019	-0.7953	2456	0.121381	-1.994	0.0285611	-0.724
1	104200001	104300000	2480	0.179007	-0.6413	2277	0.129424	-1.8595	0.0347166	-0.5971
1	104300001	104400000	1968	0.264572	0.8532	1761	0.293148	0.8792	0.0648457	0.024
1	104400001	104500000	1456	0.221992	0.1095	1311	0.213531	-0.4526	0.108994	0.934
1	104500001	104600000	846	0.213052	-0.0467	653	0.234743	-0.0978	0.0396422	-0.4956
1	104600001	104700000	910	0.236139	0.3566	771	0.250083	0.1588	0.0299545	-0.6953
1	104700001	104800000	1297	0.228411	0.2216	1116	0.23426	-0.1059	0.0262041	-0.7726
1	104800001	104900000	1416	0.246992	0.5461	1271	0.272523	0.5341	0.0571172	-0.1354
1	104900001	105000000	2161	0.230866	0.2645	2021	0.26009	0.3262	0.0130833	-1.043
1	105000001	105100000	1894	0.231702	0.2791	1769	0.261515	0.35	0.013183	-1.041
1	105100001	105200000	1537	0.203134	-0.2199	1411	0.238051	-0.0425	0.0612116	-0.051
1	105200001	105300000	1644	0.157391	-1.0189	1376	0.218776	-0.3649	0.147122	1.72
1	105300001	105400000	1492	0.206571	-0.1599	1151	0.230115	-0.1752	0.112226	1.0006
1	105400001	105500000	1313	0.233395	0.3086	881	0.285878	0.7575	0.157407	1.932
1	105500001	105600000	1533	0.249084	0.5827	1169	0.27509	0.5771	0.152356	1.8279
1	105600001	105700000	1538	0.247095	0.5479	1161	0.267252	0.446	0.139519	1.5632
1	105700001	105800000	1656	0.240997	0.4414	1363	0.276627	0.6028	0.114784	1.0534
1	105800001	105900000	1761	0.245009	0.5115	1474	0.28289	0.7076	0.105525	0.8625
1	105900001	106000000	1221	0.237224	0.3755	1009	0.279059	0.6435	0.109487	0.9442
1	106000001	106100000	879	0.217031	0.0228	741	0.248778	0.137	0.112992	1.0164
1	106100001	106200000	795	0.217931	0.0385	670	0.24471	0.0689	0.12167	1.1953
1	106200001	106300000	997	0.226973	0.1965	834	0.260254	0.3289	0.118405	1.128
1	106300001	106400000	1588	0.223009	0.1272	1475	0.268647	0.4693	0.0908542	0.5601
1	106400001	106500000	1824	0.237841	0.3863	1689	0.282738	0.705	0.0978548	0.7044
1	106500001	106600000	1423	0.228773	0.2279	1308	0.276846	0.6065	0.0873472	0.4878
1	106600001	106700000	2018	0.228626	0.2254	1873	0.263124	0.3769	0.0814897	0.3671
1	106700001	106800000	1511	0.231658	0.2783	1380	0.284596	0.7361	0.0924381	0.5927
1	106800001	106900000	1654	0.234345	0.3252	1534	0.276001	0.5923	0.100757	0.7642
1	106900001	107000000	1925	0.150052	-1.1471	1589	0.221034	-0.3271	0.141075	1.5953
1	107000001	107100000	2119	0.168809	-0.8195	1724	0.231941	-0.1447	0.123676	1.2367
1	107100001	107200000	1835	0.190475	-0.441	1623	0.212397	-0.4716	0.0552543	-0.1738
1	107200001	107300000	1712	0.181258	-0.602	1528	0.1991	-0.694	0.0424574	-0.4375
1	107300001	107400000	1774	0.196541	-0.3351	1563	0.209252	-0.5242	0.0475291	-0.333
1	107400001	107500000	1547	0.222502	0.1184	1425	0.259967	0.3241	0.0810321	0.3576
1	107500001	107600000	974	0.208441	-0.1272	874	0.284388	0.7326	0.0774066	0.2829
1	107600001	107700000	1460	0.232395	0.2912	1286	0.28679	0.7728	0.078201	0.2993
1	107700001	107800000	2207	0.255928	0.7022	2080	0.278765	0.6386	0.0259595	-0.7776
1	107800001	107900000	1233	0.280799	1.1366	1037	0.306751	1.1067	0.0348757	-0.5938
1	107900001	108000000	917	0.132166	-1.4595	809	0.244067	0.0582	0.0961308	0.6689
1	108000001	108100000	1086	0.1279	-1.534	1019	0.205475	-0.5874	0.0536429	-0.207
1	108100001	108200000	1637	0.136892	-1.3769	1533	0.216592	-0.4014	0.0516862	-0.2473
1	108200001	108300000	1265	0.137178	-1.3719	1184	0.21283	-0.4643	0.0477776	-0.3279
1	108300001	108400000	790	0.160559	-0.9635	686	0.240778	0.0032	0.0752877	0.2392
1	108400001	108500000	636	0.200825	-0.2602	469	0.305822	1.0911	0.0285362	-0.7245
1	108500001	108600000	1117	0.185709	-0.5243	848	0.278001	0.6258	0.0271282	-0.7535
1	108600001	108700000	850	0.202294	-0.2346	652	0.302437	1.0345	0.033943	-0.6131
1	108700001	108800000	1322	0.165085	-0.8845	1056	0.247546	0.1164	0.0374571	-0.5406
1	108800001	108900000	914	0.178165	-0.656	754	0.251223	0.1779	0.0338026	-0.6159
1	108900001	109000000	918	0.212046	-0.0643	807	0.245978	0.0901	0.00263969	-1.2583
1	109000001	109100000	1292	0.1911	-0.4301	1271	0.185391	-0.9233	0.0209315	-0.8813
1	109100001	109200000	1475	0.221313	0.0976	1419	0.209082	-0.527	0.018211	-0.9373
1	109200001	109300000	1063	0.227542	0.2064	1027	0.212039	-0.4776	0.0175764	-0.9504
1	109300001	109400000	1381	0.226846	0.1943	1343	0.2132	-0.4582	0.0170565	-0.9611
1	109400001	109500000	1571	0.187743	-0.4887	1540	0.185835	-0.9159	0.0163929	-0.9748
1	109500001	109600000	1137	0.163502	-0.9122	1040	0.180145	-1.0111	0.0221029	-0.8571
1	109600001	109700000	989	0.192814	-0.4002	858	0.241264	0.0113	0.0500526	-0.281
1	109700001	109800000	1303	0.20377	-0.2088	1111	0.252712	0.2028	0.0479665	-0.324
1	109800001	109900000	1091	0.200951	-0.258	946	0.246916	0.1058	0.0441365	-0.4029
1	109900001	110000000	1181	0.194931	-0.3632	1051	0.235597	-0.0835	0.0432633	-0.4209
1	110000001	110100000	1253	0.186796	-0.5053	1072	0.233824	-0.1132	0.0454697	-0.3754
1	110100001	110200000	1121	0.25226	0.6381	979	0.232406	-0.1369	0.0357238	-0.5763
1	110200001	110300000	1318	0.280809	1.1368	1176	0.314903	1.243	0.0339098	-0.6137
1	110300001	110400000	1338	0.286084	1.2289	1218	0.325835	1.4259	0.0384408	-0.5203
1	110400001	110500000	1503	0.294276	1.372	1301	0.33713	1.6148	0.0367445	-0.5553
1	110500001	110600000	698	0.277803	1.0843	622	0.325554	1.4212	0.03466	-0.5983
1	110600001	110700000	728	0.278038	1.0884	647	0.327152	1.4479	0.0422314	-0.4422
1	110700001	110800000	905	0.233957	0.3185	818	0.239299	-0.0216	0.0278911	-0.7378
1	110800001	110900000	1150	0.212844	-0.0503	1013	0.220011	-0.3442	0.0198761	-0.903
1	110900001	111000000	1015	0.168205	-0.83	792	0.206103	-0.5769	0.0141248	-1.0216
1	111000001	111100000	671	0.110774	-1.8331	500	0.14008	-1.6812	0.0336619	-0.6188
1	111100001	111200000	1191	0.111168	-1.8263	862	0.14186	-1.6515	0.0209944	-0.88
1	111200001	111300000	1817	0.114403	-1.7697	1454	0.120914	-2.0018	0.0190009	-0.9211
1	111300001	111400000	1767	0.113997	-1.7768	1616	0.111976	-2.1513	0.0205842	-0.8884
1	111400001	111500000	2594	0.113739	-1.7813	2331	0.1115	-2.1593	0.0271279	-0.7535
1	111500001	111600000	2072	0.112777	-1.7981	1821	0.1054	-2.2613	0.00855318	-1.1364
1	111600001	111700000	2498	0.117137	-1.722	2144	0.103307	-2.2963	0.0100357	-1.1059
1	111700001	111800000	1801	0.107702	-1.8868	1565	0.120013	-2.0169	0.0104933	-1.0964
1	111800001	111900000	1742	0.110884	-1.8312	1377	0.132918	-1.801	0.0177433	-0.947
1	111900001	112000000	1239	0.153952	-1.079	1025	0.19774	-0.7168	0.0121585	-1.0621
1	112000001	112100000	1711	0.15965	-0.9794	1603	0.177975	-1.0474	0.00354432	-1.2397
1	112100001	112200000	1579	0.16848	-0.8252	1501	0.183938	-0.9476	0.011787	-1.0698
1	112200001	112300000	1659	0.180306	-0.6186	1575	0.20526	-0.5909	0.0191125	-0.9188
1	112300001	112400000	1228	0.196597	-0.3341	1235	0.22603	-0.2435	0.0240635	-0.8167
1	112400001	112500000	1495	0.219552	0.0669	1431	0.273492	0.5504	0.0761041	0.256
1	112500001	112600000	1830	0.217751	0.0354	1747	0.280085	0.6606	0.0968397	0.6835
1	112600001	112700000	1808	0.208713	-0.1225	1675	0.265821	0.422	0.103396	0.8186
1	112700001	112800000	1642	0.227218	0.2008	1582	0.282239	0.6967	0.11048	0.9646
1	112800001	112900000	1149	0.207062	-0.1513	1130	0.234876	-0.0956	0.084278	0.4245
1	112900001	113000000	1514	0.227859	0.2119	1282	0.268631	0.4691	0.120349	1.1681
1	113000001	113100000	1722	0.225958	0.1787	1478	0.27272	0.5374	0.105483	0.8616
1	113100001	113200000	1047	0.219136	0.0596	1005	0.246184	0.0936	0.0512193	-0.2569
1	113200001	113300000	1795	0.206202	-0.1663	1651	0.245309	0.0789	0.0468044	-0.3479
1	113300001	113400000	1348	0.202193	-0.2364	1201	0.233049	-0.1261	0.0543304	-0.1928
1	113400001	113500000	709	0.267295	0.9008	615	0.207725	-0.5497	0.0882366	0.5061
1	113500001	113600000	917	0.262146	0.8108	713	0.22054	-0.3354	0.100373	0.7563
1	113600001	113700000	1246	0.272185	0.9862	1050	0.220783	-0.3313	0.0879185	0.4996
1	113700001	113800000	1168	0.220854	0.0896	1092	0.242673	0.0348	0.0652948	0.0332
1	113800001	113900000	824	0.23556	0.3465	728	0.267105	0.4435	0.0681345	0.0918
1	113900001	114000000	1434	0.242122	0.4611	1276	0.273914	0.5574	0.0637176	0.0007
1	114000001	114100000	1348	0.268807	0.9272	1229	0.291032	0.8438	0.0632989	-0.0079
1	114100001	114200000	1669	0.261354	0.797	1491	0.288656	0.804	0.0675778	0.0803
1	114200001	114300000	1620	0.255685	0.698	1482	0.28361	0.7196	0.0639485	0.0055
1	114300001	114400000	1382	0.255482	0.6944	1236	0.289879	0.8245	0.0637505	0.0014
1	114400001	114500000	1431	0.250081	0.6001	1334	0.289626	0.8202	0.125997	1.2845
1	114500001	114600000	1362	0.212625	-0.0541	1344	0.182279	-0.9754	0.0487044	-0.3088
1	114600001	114700000	1321	0.213718	-0.035	1343	0.190569	-0.8367	0.062383	-0.0268
1	114700001	114800000	3294	0.218806	0.0538	3010	0.151297	-1.4936	0.0761948	0.2579
1	114800001	114900000	1911	0.212022	-0.0647	1694	0.223299	-0.2892	0.0949902	0.6453
1	114900001	115000000	1639	0.219469	0.0654	1478	0.225498	-0.2524	0.101492	0.7794
1	115000001	115100000	1194	0.266651	0.8895	1086	0.305306	1.0825	0.0549841	-0.1793
1	115100001	115200000	1384	0.273532	1.0097	1269	0.312518	1.2031	0.0300144	-0.694
1	115200001	115300000	1056	0.278461	1.0958	887	0.325159	1.4146	0.0312266	-0.669
1	115300001	115400000	712	0.274926	1.034	573	0.324526	1.404	0.030979	-0.6742
1	115400001	115500000	1072	0.276827	1.0673	880	0.324546	1.4043	0.0290739	-0.7134
1	115500001	115600000	864	0.277346	1.0763	691	0.331264	1.5167	0.0348177	-0.595
1	115600001	115700000	898	0.283655	1.1865	715	0.329902	1.4939	0.035457	-0.5818
1	115700001	115800000	1013	0.23584	0.3514	822	0.307618	1.1212	0.0937676	0.6201
1	115800001	115900000	1235	0.233234	0.3058	1146	0.251793	0.1874	0.053113	-0.2179
1	115900001	116000000	2383	0.232349	0.2904	2128	0.259893	0.3229	0.0234725	-0.8289
1	116000001	116100000	1732	0.218817	0.054	1548	0.25617	0.2606	0.0146152	-1.0115
1	116100001	116200000	1751	0.213477	-0.0393	1518	0.250394	0.164	0.0136169	-1.032
1	116200001	116300000	1921	0.222437	0.1172	1761	0.26311	0.3767	0.0228795	-0.8411
1	116300001	116400000	1328	0.22514	0.1645	1119	0.302974	1.0435	0.0361747	-0.567
1	116400001	116500000	1604	0.226268	0.1842	1316	0.303625	1.0544	0.0376081	-0.5375
1	116500001	116600000	1364	0.203528	-0.213	1294	0.258154	0.2938	0.0214075	-0.8715
1	116600001	116700000	1486	0.23479	0.333	1443	0.261171	0.3443	0.0342897	-0.6059
1	116700001	116800000	1712	0.228035	0.215	1636	0.247519	0.1159	0.0379096	-0.5313
1	116800001	116900000	2099	0.212371	-0.0586	2004	0.230362	-0.1711	0.0452135	-0.3807
1	116900001	117000000	1739	0.223686	0.1391	1683	0.211144	-0.4925	0.0568929	-0.14
1	117000001	117100000	1344	0.210886	-0.0845	1175	0.234996	-0.0936	0.0451505	-0.382
1	117100001	117200000	2234	0.200177	-0.2716	1840	0.235979	-0.0771	0.0379213	-0.531
1	117200001	117300000	1798	0.208124	-0.1328	1361	0.271291	0.5135	0.029168	-0.7115
1	117300001	117400000	2194	0.194032	-0.3789	1719	0.231558	-0.1511	0.0385494	-0.5181
1	117400001	117500000	1388	0.19211	-0.4125	1120	0.234452	-0.1027	0.0472275	-0.3392
1	117500001	117600000	912	0.213116	-0.0456	737	0.255848	0.2552	0.0338676	-0.6146
1	117600001	117700000	2629	0.195751	-0.3489	2016	0.213035	-0.4609	0.0710431	0.1517
1	117700001	117800000	1907	0.187109	-0.4998	1443	0.220587	-0.3346	0.0663845	0.0557
1	117800001	117900000	1293	0.176704	-0.6816	996	0.198477	-0.7044	0.0747468	0.2281
1	117900001	118000000	1338	0.165735	-0.8732	1011	0.184903	-0.9315	0.071125	0.1534
1	118000001	118100000	1178	0.180914	-0.608	922	0.208461	-0.5374	0.0742063	0.2169
1	118100001	118200000	1372	0.172443	-0.756	1049	0.194613	-0.7691	0.0728763	0.1895
1	118200001	118300000	1214	0.224778	0.1581	1008	0.22311	-0.2924	0.122113	1.2044
1	118300001	118400000	1445	0.241318	0.447	1188	0.227008	-0.2272	0.12597	1.2839
1	118400001	118500000	994	0.243484	0.4849	819	0.23487	-0.0957	0.121842	1.1989
1	118500001	118600000	982	0.225471	0.1702	786	0.225947	-0.2449	0.127127	1.3078
1	118600001	118700000	890	0.232064	0.2854	724	0.228152	-0.208	0.116221	1.083
1	118700001	118800000	1144	0.17707	-0.6752	989	0.168956	-1.1982	0.0762899	0.2599
1	118800001	118900000	1110	0.158742	-0.9953	1012	0.144762	-1.6029	0.0235621	-0.827
1	118900001	119000000	1105	0.242121	0.4611	1050	0.218175	-0.3749	0.0350838	-0.5895
1	119000001	119100000	1624	0.366234	2.6289	1653	0.370976	2.181	0.0104787	-1.0967
1	119100001	119200000	1933	0.290476	1.3057	1859	0.308928	1.1431	0.0244622	-0.8085
1	119200001	119300000	2744	0.166749	-0.8554	2512	0.201454	-0.6546	0.05098	-0.2619
1	119300001	119400000	2206	0.164338	-0.8976	2098	0.198068	-0.7113	0.0459678	-0.3652
1	119400001	119500000	2818	0.168134	-0.8312	2626	0.200997	-0.6623	0.0511408	-0.2585
1	119500001	119600000	1006	0.17662	-0.683	921	0.241932	0.0225	0.043747	-0.411
1	119600001	119700000	826	0.199673	-0.2804	756	0.280359	0.6652	0.0420105	-0.4468
1	119700001	119800000	1140	0.198444	-0.3018	1055	0.27447	0.5667	0.0365896	-0.5585
1	119800001	119900000	845	0.189734	-0.454	750	0.27383	0.556	0.0329897	-0.6327
1	119900001	120000000	1364	0.171514	-0.7722	1288	0.230458	-0.1695	0.0263864	-0.7688
1	120000001	120100000	1219	0.15287	-1.0979	1005	0.177148	-1.0612	0.0241123	-0.8157
1	120100001	120200000	1353	0.147764	-1.187	1129	0.162397	-1.3079	0.0191092	-0.9188
1	120200001	120300000	1100	0.187422	-0.4944	990	0.245586	0.0836	0.0460764	-0.3629
1	120300001	120400000	716	0.197767	-0.3137	684	0.266259	0.4294	0.0271857	-0.7523
1	120400001	120500000	704	0.19629	-0.3395	654	0.264759	0.4043	0.0280163	-0.7352
1	120500001	120600000	576	0.173344	-0.7402	518	0.227106	-0.2255	0.0274332	-0.7472
1	120600001	120700000	739	0.154505	-1.0693	631	0.161394	-1.3247	0.0213549	-0.8725
1	120700001	120800000	931	0.148186	-1.1797	810	0.165352	-1.2585	0.0205568	-0.889
1	120800001	120900000	1403	0.147481	-1.192	1126	0.167206	-1.2275	0.0222328	-0.8544
1	120900001	121000000	1246	0.211264	-0.0779	1121	0.267295	0.4467	0.0544987	-0.1893
1	121000001	121100000	711	0.250594	0.609	667	0.280881	0.674	0.0277173	-0.7414
1	121100001	121200000	847	0.229447	0.2397	776	0.261476	0.3494	0.0352352	-0.5864
1	121200001	121300000	1054	0.235238	0.3408	992	0.261699	0.3531	0.0296032	-0.7025
1	121300001	121400000	1856	0.236366	0.3605	1707	0.269115	0.4771	0.0341881	-0.608
1	121400001	121500000	1476	0.236948	0.3707	1360	0.278279	0.6304	0.0316225	-0.6609
1	121500001	121600000	1257	0.274212	1.0216	1167	0.274578	0.5685	0.0848591	0.4365
1	121600001	121700000	1043	0.255034	0.6866	987	0.256746	0.2703	0.0582279	-0.1125
1	121700001	121800000	1491	0.124714	-1.5896	1284	0.137851	-1.7185	0.0300711	-0.6929
1	121800001	121900000	1258	0.13037	-1.4908	1060	0.149334	-1.5264	0.0240492	-0.817
1	121900001	122000000	1586	0.174898	-0.7131	1482	0.252643	0.2016	0.0638263	0.0029
1	122000001	122100000	1393	0.160059	-0.9723	1301	0.240988	0.0067	0.0825025	0.3879
1	122100001	122200000	1333	0.176498	-0.6852	1260	0.218095	-0.3763	0.0902764	0.5482
1	122200001	122300000	1145	0.201778	-0.2436	1097	0.235629	-0.083	0.103929	0.8296
1	122300001	122400000	1700	0.256745	0.7165	1936	0.219907	-0.346	0.103141	0.8134
1	122400001	122500000	1857	0.258325	0.7441	2087	0.219593	-0.3512	0.0955549	0.657
1	122500001	122600000	1776	0.246648	0.5401	2018	0.216897	-0.3963	0.103195	0.8145
1	122600001	122700000	1420	0.255527	0.6952	1627	0.219225	-0.3574	0.106599	0.8846
1	122700001	122800000	889	0.222697	0.1218	1037	0.225862	-0.2463	0.121483	1.1915
1	122800001	122900000	1060	0.211222	-0.0786	1210	0.232907	-0.1285	0.114732	1.0523
1	122900001	123000000	1399	0.217906	0.0381	1418	0.239177	-0.0236	0.0192978	-0.9149
1	123000001	123100000	1707	0.242934	0.4753	1713	0.261606	0.3515	0.0152293	-0.9988
1	123100001	123200000	1163	0.227983	0.2141	1141	0.25433	0.2298	0.0133214	-1.0381
1	123200001	123300000	1104	0.223427	0.1345	1097	0.249632	0.1512	0.0253507	-0.7902
1	123300001	123400000	1326	0.300316	1.4775	1315	0.330394	1.5022	0.00953014	-1.1163
1	123400001	123500000	1644	0.318803	1.8004	1698	0.342116	1.6982	0.0151358	-1.0007
1	123500001	123600000	2300	0.306823	1.5912	2339	0.335969	1.5954	0.00947176	-1.1175
1	123600001	123700000	2627	0.322666	1.8679	2582	0.365153	2.0836	0.00778067	-1.1524
1	123700001	123800000	3160	0.350709	2.3577	3160	0.390161	2.5019	0.00658227	-1.1771
1	123800001	123900000	1914	0.334795	2.0798	1860	0.385554	2.4248	0.0129667	-1.0454
1	123900001	124000000	1603	0.228704	0.2267	1207	0.253295	0.2125	0.0542828	-0.1938
1	124000001	124100000	1281	0.23149	0.2754	1035	0.270291	0.4968	0.032076	-0.6515
1	124100001	124200000	1213	0.262699	0.8205	896	0.325896	1.4269	0.0259531	-0.7778
1	124200001	124300000	1327	0.274799	1.0318	978	0.3274	1.4521	0.0298208	-0.698
1	124300001	124400000	1421	0.261695	0.8029	1059	0.319414	1.3185	0.0326784	-0.6391
1	124400001	124500000	938	0.254663	0.6801	702	0.314345	1.2337	0.0489607	-0.3035
1	124500001	124600000	1497	0.248924	0.5799	1040	0.327329	1.4509	0.103693	0.8247
1	124600001	124700000	1357	0.249976	0.5983	951	0.330363	1.5016	0.105722	0.8666
1	124700001	124800000	1537	0.265122	0.8628	1063	0.342016	1.6966	0.162187	2.0305
1	124800001	124900000	1322	0.240791	0.4378	1179	0.289638	0.8204	0.107151	0.896
1	124900001	125000000	1829	0.27002	0.9484	1581	0.316386	1.2678	0.126059	1.2858
1	125000001	125100000	1649	0.266706	0.8905	1457	0.317892	1.293	0.115779	1.0739
1	125100001	125200000	2790	0.25218	0.6368	2429	0.315944	1.2605	0.114921	1.0562
1	125200001	125300000	1362	0.21593	0.0036	1047	0.2244	-0.2708	0.0885188	0.5119
1	125300001	125400000	1259	0.235547	0.3462	1084	0.270206	0.4954	0.0739295	0.2112
1	125400001	125500000	1784	0.229275	0.2367	1578	0.256323	0.2632	0.0487353	-0.3081
1	125500001	125600000	1511	0.236149	0.3567	1308	0.239693	-0.015	0.0490231	-0.3022
1	125600001	125700000	1633	0.257333	0.7268	1470	0.29032	0.8318	0.0430401	-0.4255
1	125700001	125800000	1208	0.212345	-0.059	1029	0.21061	-0.5015	0.0496711	-0.2888
1	125800001	125900000	954	0.196237	-0.3404	653	0.186462	-0.9054	0.0995784	0.7399
1	125900001	126000000	795	0.196286	-0.3395	486	0.201016	-0.6619	0.106203	0.8765
1	126000001	126100000	938	0.252061	0.6347	682	0.300771	1.0067	0.029793	-0.6986
1	126100001	126200000	909	0.264622	0.8541	672	0.326054	1.4296	0.0154288	-0.9947
1	126200001	126300000	721	0.278117	1.0898	520	0.327623	1.4558	0.0104853	-1.0966
1	126300001	126400000	761	0.307812	1.6084	627	0.331379	1.5186	0.012788	-1.0491
1	126400001	126500000	1447	0.298308	1.4424	1152	0.333342	1.5515	0.0151549	-1.0003
1	126500001	126600000	1069	0.308996	1.6291	896	0.346122	1.7652	0.0147025	-1.0097
1	126600001	126700000	1283	0.231502	0.2756	1158	0.333067	1.5469	0.093083	0.606
1	126700001	126800000	1282	0.147946	-1.1839	954	0.269518	0.4839	0.0970005	0.6868
1	126800001	126900000	1108	0.135683	-1.398	803	0.286958	0.7756	0.0991043	0.7301
1	126900001	127000000	1203	0.143289	-1.2652	966	0.289773	0.8227	0.0981476	0.7104
1	127000001	127100000	1492	0.151077	-1.1292	1423	0.344414	1.7367	0.158762	1.9599
1	127100001	127200000	2153	0.128723	-1.5196	2189	0.274002	0.5589	0.101355	0.7765
1	127200001	127300000	1131	0.267897	0.9113	1133	0.238249	-0.0392	0.0625741	-0.0229
1	127300001	127400000	1096	0.197701	-0.3148	1100	0.230966	-0.161	0.145548	1.6875
1	127400001	127500000	1097	0.197492	-0.3185	955	0.254838	0.2383	0.18546	2.5102
1	127500001	127600000	729	0.19614	-0.3421	653	0.248521	0.1327	0.186061	2.5226
1	127600001	127700000	770	0.195859	-0.347	692	0.241517	0.0155	0.18078	2.4138
1	127700001	127800000	871	0.211389	-0.0757	759	0.251313	0.1794	0.186452	2.5307
1	127800001	127900000	1000	0.215772	0.0008	896	0.261955	0.3574	0.19597	2.7269
1	127900001	128000000	1463	0.218215	0.0435	1287	0.26647	0.4329	0.200218	2.8145
1	128000001	128100000	1249	0.221883	0.1076	1151	0.25019	0.1606	0.181058	2.4195
1	128100001	128200000	1272	0.208809	-0.1208	1078	0.345381	1.7528	0.260394	4.0549
1	128200001	128300000	1256	0.261097	0.7925	1136	0.27083	0.5058	0.0636055	-0.0016
1	128300001	128400000	1237	0.212442	-0.0573	1028	0.310176	1.164	0.207564	2.9659
1	128400001	128500000	1653	0.217917	0.0383	1422	0.344274	1.7343	0.268974	4.2318
1	128500001	128600000	1312	0.229357	0.2381	1230	0.186338	-0.9075	0.180039	2.3985
1	128600001	128700000	1433	0.253771	0.6645	1177	0.260711	0.3366	0.119282	1.1461
1	128700001	128800000	1459	0.185301	-0.5314	1409	0.163523	-1.2891	0.0327433	-0.6378
1	128800001	128900000	1056	0.266981	0.8953	1075	0.233021	-0.1266	0.0397133	-0.4941
1	128900001	129000000	1106	0.251116	0.6182	1176	0.221633	-0.3171	0.0521234	-0.2383
1	129000001	129100000	1013	0.148777	-1.1694	1050	0.231883	-0.1456	0.116578	1.0903
1	129100001	129200000	1048	0.143148	-1.2677	1095	0.240983	0.0066	0.142749	1.6298
1	129200001	129300000	1344	0.113017	-1.794	1421	0.251867	0.1886	0.124141	1.2462
1	129300001	129400000	858	0.104272	-1.9467	783	0.162777	-1.3016	0.101785	0.7854
1	129400001	129500000	916	0.0963018	-2.0859	854	0.1043	-2.2797	0.0546978	-0.1852
1	129500001	129600000	899	0.104091	-1.9499	824	0.116075	-2.0828	0.0742162	0.2171
1	129600001	129700000	855	0.109273	-1.8594	775	0.103519	-2.2928	0.0482385	-0.3184
1	129700001	129800000	1067	0.147593	-1.19	913	0.166043	-1.2469	0.0524944	-0.2306
1	129800001	129900000	1423	0.134912	-1.4115	1336	0.187376	-0.8901	0.0365982	-0.5583
1	129900001	130000000	1343	0.206482	-0.1614	1198	0.273914	0.5574	0.0754475	0.2425
1	130000001	130100000	1124	0.204737	-0.1919	1004	0.278906	0.6409	0.0790473	0.3167
1	130100001	130200000	813	0.194116	-0.3774	666	0.253324	0.213	0.066058	0.0489
1	130200001	130300000	1282	0.185903	-0.5209	1075	0.203077	-0.6275	0.059555	-0.0851
1	130300001	130400000	1761	0.156262	-1.0386	1294	0.155486	-1.4235	0.0483467	-0.3161
1	130400001	130500000	1659	0.136088	-1.391	1147	0.127345	-1.8942	0.0408126	-0.4714
1	130500001	130600000	1223	0.198244	-0.3053	1023	0.247944	0.123	0.0513293	-0.2547
1	130600001	130700000	1230	0.238627	0.4	1069	0.292813	0.8735	0.0331366	-0.6297
1	130700001	130800000	849	0.218323	0.0454	719	0.279119	0.6445	0.0509843	-0.2618
1	130800001	130900000	911	0.229919	0.2479	829	0.27924	0.6465	0.0372603	-0.5447
1	130900001	131000000	1567	0.226116	0.1815	1360	0.273373	0.5484	0.0450026	-0.3851
1	131000001	131100000	1212	0.230496	0.258	1038	0.274513	0.5674	0.0385713	-0.5176
1	131100001	131200000	876	0.196038	-0.3439	743	0.222097	-0.3093	0.019636	-0.908
1	131200001	131300000	858	0.193913	-0.381	745	0.215522	-0.4193	0.0111233	-1.0834
1	131300001	131400000	795	0.203743	-0.2093	657	0.23481	-0.0967	0.0138899	-1.0264
1	131400001	131500000	1172	0.180513	-0.615	991	0.204835	-0.5981	0.0195797	-0.9091
1	131500001	131600000	1511	0.187981	-0.4846	1375	0.214008	-0.4446	0.0101729	-1.103
1	131600001	131700000	2374	0.179436	-0.6338	2185	0.222853	-0.2967	0.000615618	-1.3
1	131700001	131800000	1859	0.193132	-0.3946	1655	0.244375	0.0633	0.0154197	-0.9949
1	131800001	131900000	1932	0.183668	-0.5599	1656	0.231778	-0.1474	0.0257093	-0.7828
1	131900001	132000000	1374	0.212611	-0.0544	1230	0.241236	0.0108	0.0245477	-0.8067
1	132000001	132100000	1371	0.20666	-0.1583	1215	0.231215	-0.1568	0.0208129	-0.8837
1	132100001	132200000	2728	0.336135	2.1032	2467	0.350195	1.8334	0.010945	-1.0871
1	132200001	132300000	1900	0.270453	0.9559	1706	0.296746	0.9393	0.0531668	-0.2168
1	132300001	132400000	1495	0.186451	-0.5113	1232	0.213857	-0.4472	0.0741046	0.2148
1	132400001	132500000	1681	0.138651	-1.3462	1206	0.127764	-1.8872	0.0405956	-0.4759
1	132500001	132600000	1264	0.183863	-0.5565	954	0.180682	-1.0021	0.0397804	-0.4927
1	132600001	132700000	1233	0.21233	-0.0593	993	0.230761	-0.1644	0.0279473	-0.7366
1	132700001	132800000	1442	0.207041	-0.1517	1306	0.240435	-0.0026	0.0199681	-0.9011
1	132800001	132900000	1417	0.208435	-0.1273	1247	0.212504	-0.4698	0.0304204	-0.6857
1	132900001	133000000	1673	0.189455	-0.4588	1504	0.20643	-0.5714	0.0305857	-0.6823
1	133000001	133100000	1437	0.17169	-0.7691	1191	0.191538	-0.8205	0.0580008	-0.1171
1	133100001	133200000	1526	0.154637	-1.067	1337	0.192708	-0.8009	0.0393932	-0.5007
1	133200001	133300000	940	0.191606	-0.4213	795	0.204986	-0.5955	0.027724	-0.7412
1	133300001	133400000	1163	0.234504	0.328	950	0.264847	0.4058	0.0422257	-0.4423
1	133400001	133500000	837	0.21165	-0.0712	713	0.275939	0.5913	0.0605309	-0.065
1	133500001	133600000	725	0.253469	0.6593	615	0.245366	0.0799	0.0421162	-0.4446
1	133600001	133700000	662	0.251554	0.6258	558	0.235351	-0.0876	0.0361918	-0.5667
1	133700001	133800000	677	0.250703	0.6109	566	0.233348	-0.1211	0.0446621	-0.3921
1	133800001	133900000	863	0.220075	0.076	734	0.204833	-0.5981	0.0319294	-0.6546
1	133900001	134000000	1474	0.236292	0.3592	1153	0.141821	-1.6521	0.165364	2.096
1	134000001	134100000	1532	0.167434	-0.8435	1342	0.202966	-0.6293	0.0714604	0.1603
1	134100001	134200000	1494	0.216053	0.0057	1284	0.248724	0.1361	0.0621085	-0.0325
1	134200001	134300000	1446	0.217484	0.0307	1286	0.244335	0.0627	0.085385	0.4473
1	134300001	134400000	841	0.197172	-0.3241	764	0.239462	-0.0189	0.0707768	0.1462
1	134400001	134500000	1337	0.211814	-0.0683	1197	0.242673	0.0348	0.0744808	0.2226
1	134500001	134600000	1252	0.188783	-0.4706	1036	0.224511	-0.2689	0.0433926	-0.4183
1	134600001	134700000	1576	0.230418	0.2567	1363	0.24521	0.0773	0.0588218	-0.1002
1	134700001	134800000	986	0.253009	0.6512	957	0.255448	0.2485	0.0662938	0.0538
1	134800001	134900000	1671	0.227672	0.2087	1658	0.278496	0.6341	0.033546	-0.6212
1	134900001	135000000	1495	0.233888	0.3173	1482	0.287596	0.7863	0.0321055	-0.6509
1	135000001	135100000	1316	0.289648	1.2912	1260	0.322434	1.369	0.025327	-0.7907
1	135100001	135200000	1722	0.297934	1.4359	1645	0.321428	1.3522	0.0243751	-0.8103
1	135200001	135300000	924	0.286022	1.2279	890	0.315215	1.2483	0.0374089	-0.5416
1	135300001	135400000	800	0.281927	1.1563	763	0.319921	1.327	0.0346929	-0.5976
1	135400001	135500000	1950	0.29533	1.3904	1835	0.324846	1.4094	0.0368941	-0.5522
1	135500001	135600000	1652	0.280097	1.1244	1532	0.31041	1.1679	0.0324292	-0.6443
1	135600001	135700000	1836	0.292273	1.337	1711	0.324617	1.4055	0.0395238	-0.498
1	135700001	135800000	1477	0.282012	1.1578	1370	0.317655	1.2891	0.0396823	-0.4947
1	135800001	135900000	601	0.110254	-1.8422	563	0.156802	-1.4015	0.0605966	-0.0636
1	135900001	136000000	446	0.113592	-1.7839	402	0.16221	-1.3111	0.0645851	0.0186
1	136000001	136100000	835	0.12001	-1.6718	759	0.151678	-1.4872	0.04346	-0.4169
1	136100001	136200000	757	0.122103	-1.6353	718	0.148055	-1.5478	0.0590846	-0.0948
1	136200001	136300000	747	0.13386	-1.4299	689	0.158812	-1.3679	0.0563762	-0.1506
1	136300001	136400000	771	0.147795	-1.1865	750	0.153527	-1.4563	0.0403081	-0.4818
1	136400001	136500000	909	0.131377	-1.4733	860	0.154586	-1.4386	0.051874	-0.2434
1	136500001	136600000	2115	0.12749	-1.5411	1926	0.174629	-1.1033	0.062369	-0.0271
1	136600001	136700000	1476	0.134053	-1.4265	1390	0.182076	-0.9787	0.0619205	-0.0363
1	136700001	136800000	1984	0.135373	-1.4035	1819	0.181698	-0.9851	0.0628373	-0.0174
1	136800001	136900000	1551	0.128515	-1.5233	1453	0.178165	-1.0442	0.0585369	-0.1061
1	136900001	137000000	1477	0.187444	-0.494	1503	0.21922	-0.3574	0.0403959	-0.48
1	137000001	137100000	1404	0.258314	0.7439	1470	0.237131	-0.0579	0.0244121	-0.8095
1	137100001	137200000	1524	0.253836	0.6657	1581	0.235524	-0.0847	0.0191477	-0.918
1	137200001	137300000	1501	0.26244	0.816	1576	0.237893	-0.0451	0.0186361	-0.9286
1	137300001	137400000	1433	0.260562	0.7832	1499	0.244036	0.0576	0.0244828	-0.8081
1	137400001	137500000	1438	0.256798	0.7174	1512	0.237068	-0.0589	0.0204409	-0.8914
1	137500001	137600000	1348	0.251694	0.6283	1446	0.228201	-0.2072	0.0191294	-0.9184
1	137600001	137700000	1266	0.260102	0.7751	1388	0.229404	-0.1871	0.0223442	-0.8521
1	137700001	137800000	1185	0.233352	0.3079	1160	0.227159	-0.2247	0.0267882	-0.7605
1	137800001	137900000	1680	0.206493	-0.1612	1485	0.208026	-0.5447	0.0251504	-0.7943
1	137900001	138000000	957	0.172863	-0.7486	779	0.220967	-0.3282	0.0134327	-1.0358
1	138000001	138100000	1418	0.143663	-1.2587	872	0.228773	-0.1977	0.0115332	-1.075
1	138100001	138200000	2271	0.15626	-1.0386	1378	0.240319	-0.0045	0.00630637	-1.1827
1	138200001	138300000	2729	0.150797	-1.1341	1716	0.223645	-0.2834	0.014598	-1.0118
1	138300001	138400000	1238	0.140912	-1.3067	673	0.229772	-0.1809	0.0129535	-1.0457
1	138400001	138500000	1298	0.181446	-0.5987	937	0.22319	-0.291	0.026946	-0.7573
1	138500001	138600000	1202	0.23901	0.4067	1150	0.24082	0.0039	0.0293957	-0.7068
1	138600001	138700000	1120	0.160717	-0.9608	670	0.266794	0.4383	0.0373242	-0.5434
1	138700001	138800000	1130	0.136714	-1.38	681	0.238326	-0.0379	0.0347216	-0.597
1	138800001	138900000	1446	0.142494	-1.2791	869	0.24453	0.0659	0.0327452	-0.6377
1	138900001	139000000	1101	0.18266	-0.5775	779	0.24043	-0.0027	0.0332021	-0.6283
1	139000001	139100000	1543	0.260561	0.7831	1446	0.277982	0.6255	0.0640445	0.0074
1	139100001	139200000	1585	0.248324	0.5694	1390	0.262622	0.3685	0.0692652	0.1151
1	139200001	139300000	1436	0.261549	0.8004	1300	0.277124	0.6111	0.0659443	0.0466
1	139300001	139400000	1577	0.244863	0.5089	1329	0.317681	1.2895	0.0708376	0.1475
1	139400001	139500000	1975	0.274679	1.0297	1512	0.338616	1.6397	0.0291501	-0.7119
1	139500001	139600000	1875	0.25818	0.7415	1473	0.316634	1.272	0.0240524	-0.8169
1	139600001	139700000	1457	0.213381	-0.0409	1211	0.235613	-0.0832	0.0282432	-0.7305
1	139700001	139800000	1683	0.203271	-0.2175	1414	0.213292	-0.4566	0.0413756	-0.4598
1	139800001	139900000	2487	0.221039	0.0928	1974	0.227734	-0.215	0.0342634	-0.6064
1	139900001	140000000	1556	0.245389	0.5181	1347	0.293512	0.8852	0.0486648	-0.3096
1	140000001	140100000	1446	0.313029	1.6996	1515	0.315673	1.2559	0.0372754	-0.5444
1	140100001	140200000	1464	0.312643	1.6928	1507	0.325841	1.426	0.0373928	-0.5419
1	140200001	140300000	1368	0.307926	1.6105	1437	0.300569	1.0033	0.0327099	-0.6385
1	140300001	140400000	1666	0.261561	0.8006	1570	0.290819	0.8402	0.0298061	-0.6983
1	140400001	140500000	1472	0.23492	0.3353	1443	0.259861	0.3223	0.0331632	-0.6291
1	140500001	140600000	1432	0.1464	-1.2109	1508	0.209569	-0.5189	0.0481506	-0.3202
1	140600001	140700000	1437	0.158931	-0.992	1431	0.218855	-0.3636	0.0459011	-0.3666
1	140700001	140800000	1068	0.154631	-1.0671	981	0.184324	-0.9411	0.0200966	-0.8985
1	140800001	140900000	1361	0.239082	0.408	1271	0.227381	-0.2209	0.0639576	0.0057
1	140900001	141000000	2265	0.257006	0.7211	1950	0.337421	1.6197	0.102992	0.8103
1	141000001	141100000	2111	0.176918	-0.6778	1714	0.348135	1.7989	0.123867	1.2406
1	141100001	141200000	1486	0.162423	-0.931	1203	0.355944	1.9295	0.134184	1.4533
1	141200001	141300000	1964	0.162685	-0.9264	1546	0.350076	1.8314	0.126987	1.3049
1	141300001	141400000	1885	0.170251	-0.7943	1510	0.347766	1.7927	0.123444	1.2319
1	141400001	141500000	2272	0.163695	-0.9088	2105	0.305666	1.0885	0.113404	1.0249
1	141500001	141600000	1732	0.22267	0.1213	1494	0.294254	0.8977	0.0710258	0.1514
1	141600001	141700000	1863	0.284315	1.198	1482	0.31571	1.2566	0.0494236	-0.2939
1	141700001	141800000	1428	0.247477	0.5546	1230	0.331757	1.525	0.0624597	-0.0252
1	141800001	141900000	1660	0.253489	0.6596	1524	0.326439	1.436	0.0623548	-0.0274
1	141900001	142000000	1530	0.259924	0.772	1355	0.298726	0.9725	0.0706654	0.1439
1	142000001	142100000	1583	0.293611	1.3604	1436	0.259767	0.3208	0.0948293	0.642
1	142100001	142200000	1784	0.244737	0.5067	1588	0.262607	0.3683	0.0912373	0.568
1	142200001	142300000	1741	0.126923	-1.5511	1552	0.212073	-0.477	0.0645393	0.0176
1	142300001	142400000	2253	0.161636	-0.9447	1929	0.232747	-0.1312	0.0175331	-0.9513
1	142400001	142500000	2305	0.12005	-1.6711	1828	0.173182	-1.1275	0.0195275	-0.9102
1	142500001	142600000	1571	0.122379	-1.6304	1152	0.165022	-1.264	0.0225593	-0.8477
1	142600001	142700000	1560	0.126623	-1.5563	895	0.141867	-1.6513	0.0528311	-0.2237
1	142700001	142800000	1462	0.106638	-1.9054	880	0.122507	-1.9752	0.0471068	-0.3417
1	142800001	142900000	1267	0.184976	-0.5371	986	0.215293	-0.4231	0.0237778	-0.8226
1	142900001	143000000	1280	0.26816	0.9159	1231	0.294887	0.9082	0.017329	-0.9555
1	143000001	143100000	1610	0.251466	0.6243	1553	0.274703	0.5706	0.0169917	-0.9625
1	143100001	143200000	1278	0.227779	0.2105	1224	0.270181	0.495	0.0705041	0.1406
1	143200001	143300000	985	0.179253	-0.637	933	0.229694	-0.1823	0.0951696	0.649
1	143300001	143400000	774	0.184243	-0.5499	630	0.269196	0.4785	0.116369	1.086
1	143400001	143500000	1223	0.194966	-0.3626	1087	0.208655	-0.5342	0.0867976	0.4765
1	143500001	143600000	1568	0.257978	0.738	1387	0.296624	0.9373	0.101767	0.785
1	143600001	143700000	1755	0.271817	0.9797	1602	0.281262	0.6803	0.0628999	-0.0161
1	143700001	143800000	1313	0.280226	1.1266	1151	0.316917	1.2767	0.0557608	-0.1633
1	143800001	143900000	1403	0.196952	-0.3279	1154	0.251799	0.1875	0.0180349	-0.941
1	143900001	144000000	1532	0.235302	0.3419	1409	0.274018	0.5592	0.0102689	-1.1011
1	144000001	144100000	1546	0.224192	0.1479	1424	0.275094	0.5772	0.0162411	-0.978
1	144100001	144200000	935	0.22088	0.0901	773	0.259126	0.3101	0.0101185	-1.1042
1	144200001	144300000	863	0.203425	-0.2148	703	0.215351	-0.4222	0.0181167	-0.9393
1	144300001	144400000	1518	0.243704	0.4887	1380	0.261652	0.3523	0.0144097	-1.0157
1	144400001	144500000	1868	0.241905	0.4573	1717	0.260705	0.3365	0.011814	-1.0692
1	144500001	144600000	1509	0.244192	0.4972	1394	0.262665	0.3693	0.0108959	-1.0881
1	144600001	144700000	1012	0.29816	1.4399	1109	0.284123	0.7282	0.011536	-1.0749
1	144700001	144800000	1131	0.206081	-0.1684	1067	0.221032	-0.3271	0.0136496	-1.0314
1	144800001	144900000	956	0.205593	-0.177	924	0.208956	-0.5291	0.0113207	-1.0794
1	144900001	145000000	1123	0.229469	0.2401	1284	0.191209	-0.826	0.0156432	-0.9903
1	145000001	145100000	811	0.259126	0.7581	802	0.206759	-0.5659	0.0307135	-0.6796
1	145100001	145200000	1156	0.305398	1.5663	1195	0.263194	0.3781	0.0475703	-0.3321
1	145200001	145300000	2134	0.283412	1.1823	1934	0.296264	0.9313	0.0177925	-0.946
1	145300001	145400000	2062	0.287113	1.2469	1817	0.300399	1.0004	0.012959	-1.0456
1	145400001	145500000	1364	0.310919	1.6627	1202	0.36579	2.0942	0.0208289	-0.8834
1	145500001	145600000	1142	0.263418	0.833	1063	0.30232	1.0326	0.0345816	-0.5999
1	145600001	145700000	1108	0.226574	0.1895	1014	0.262564	0.3676	0.0291613	-0.7116
1	145700001	145800000	1098	0.24457	0.5038	1067	0.270275	0.4965	0.0272228	-0.7516
1	145800001	145900000	1173	0.25449	0.6771	1091	0.28407	0.7273	0.0134617	-1.0352
1	145900001	146000000	973	0.250358	0.6049	908	0.268422	0.4656	0.0138908	-1.0264
1	146000001	146100000	933	0.250818	0.613	841	0.276157	0.5949	0.0132248	-1.0401
1	146100001	146200000	1069	0.18079	-0.6102	1070	0.20171	-0.6503	0.0359017	-0.5727
1	146200001	146300000	1538	0.236011	0.3543	1477	0.265247	0.4124	0.0179222	-0.9433
1	146300001	146400000	1893	0.30799	1.6116	1782	0.311845	1.1919	0.0248367	-0.8008
1	146400001	146500000	2174	0.339375	2.1598	2166	0.288161	0.7957	0.0281112	-0.7333
1	146500001	146600000	2178	0.35047	2.3535	2175	0.295449	0.9176	0.0354645	-0.5817
1	146600001	146700000	2430	0.351022	2.3632	2405	0.290886	0.8413	0.0347504	-0.5964
1	146700001	146800000	2966	0.327381	1.9503	2871	0.298106	0.9621	0.0350533	-0.5902
1	146800001	146900000	2435	0.345316	2.2635	2389	0.293555	0.886	0.0322153	-0.6487
1	146900001	147000000	2402	0.351219	2.3666	2375	0.300544	1.0029	0.0307653	-0.6786
1	147000001	147100000	1872	0.250828	0.6131	1802	0.2175	-0.3862	0.0467663	-0.3487
1	147100001	147200000	2017	0.242336	0.4648	1792	0.231726	-0.1483	0.0684712	0.0987
1	147200001	147300000	2117	0.229934	0.2482	1875	0.222059	-0.31	0.0762645	0.2593
1	147300001	147400000	2539	0.268467	0.9212	2315	0.26821	0.462	0.0353879	-0.5833
1	147400001	147500000	2038	0.27034	0.9539	1906	0.264319	0.3969	0.0368907	-0.5523
1	147500001	147600000	1549	0.26776	0.9089	1482	0.257078	0.2758	0.0363112	-0.5642
1	147600001	147700000	1978	0.231409	0.274	1848	0.271708	0.5205	0.0820054	0.3777
1	147700001	147800000	1583	0.144723	-1.2401	1469	0.191503	-0.8211	0.0488352	-0.3061
1	147800001	147900000	1595	0.241301	0.4467	1463	0.269307	0.4804	0.0436228	-0.4135
1	147900001	148000000	1331	0.174017	-0.7285	1166	0.214376	-0.4385	0.0225711	-0.8475
1	148000001	148100000	1567	0.179058	-0.6404	1438	0.210301	-0.5066	0.0139538	-1.0251
1	148100001	148200000	1228	0.167796	-0.8371	1117	0.198389	-0.7059	0.00342772	-1.2421
1	148200001	148300000	1243	0.219103	0.059	1159	0.226288	-0.2392	0.00649494	-1.1789
1	148300001	148400000	1393	0.239956	0.4232	1291	0.257436	0.2818	0.00487959	-1.2122
1	148400001	148500000	833	0.333035	2.049	816	0.304237	1.0646	0.0539909	-0.1998
1	148500001	148600000	1008	0.330082	1.9974	955	0.324448	1.4027	0.060808	-0.0593
1	148600001	148700000	1501	0.25893	0.7547	1413	0.32896	1.4782	0.0861788	0.4637
1	148700001	148800000	2251	0.194046	-0.3786	2141	0.300523	1.0025	0.0773454	0.2816
1	148800001	148900000	2133	0.195437	-0.3544	2028	0.310612	1.1713	0.081353	0.3642
1	148900001	149000000	2282	0.175547	-0.7018	2194	0.337053	1.6135	0.102766	0.8056
1	149000001	149100000	2038	0.191429	-0.4244	1856	0.319513	1.3202	0.0927423	0.599
1	149100001	149200000	1112	0.149673	-1.1537	1076	0.192444	-0.8053	0.0489847	-0.303
1	149200001	149300000	1084	0.106327	-1.9108	1105	0.130801	-1.8364	0.0383017	-0.5232
1	149300001	149400000	1616	0.111587	-1.8189	1651	0.133089	-1.7982	0.0421211	-0.4445
1	149400001	149500000	1470	0.260779	0.7869	1583	0.191506	-0.821	0.0811351	0.3597
1	149500001	149600000	1626	0.26539	0.8675	1695	0.170232	-1.1769	0.114693	1.0515
1	149600001	149700000	1519	0.211595	-0.0721	1387	0.146031	-1.5817	0.119119	1.1427
1	149700001	149800000	2200	0.151746	-1.1175	2192	0.126073	-1.9155	0.0637435	0.0012
1	149800001	149900000	1971	0.0942647	-2.1215	2035	0.120693	-2.0055	0.0648095	0.0232
1	149900001	150000000	3068	0.0887789	-2.2173	3242	0.114943	-2.1017	0.0608193	-0.059
1	150000001	150100000	3062	0.0747064	-2.4631	3156	0.100532	-2.3427	0.0476947	-0.3296
1	150100001	150200000	2592	0.080476	-2.3623	2740	0.10023	-2.3478	0.0420615	-0.4457
1	150200001	150300000	2854	0.0886367	-2.2198	3107	0.106952	-2.2354	0.0524512	-0.2315
1	150300001	150400000	1870	0.143342	-1.2643	1785	0.133814	-1.786	0.0696979	0.124
1	150400001	150500000	2510	0.152731	-1.1003	2562	0.138665	-1.7049	0.0646378	0.0197
1	150500001	150600000	1399	0.28885	1.2772	1524	0.201508	-0.6537	0.0934255	0.6131
1	150600001	150700000	1599	0.280668	1.1343	1766	0.194626	-0.7688	0.0932965	0.6104
1	150700001	150800000	1905	0.231968	0.2837	1983	0.249611	0.1509	0.0720217	0.1719
1	150800001	150900000	2725	0.265488	0.8692	2604	0.288281	0.7977	0.0719623	0.1707
1	150900001	151000000	2865	0.239424	0.4139	2975	0.253072	0.2088	0.0726887	0.1856
1	151000001	151100000	3439	0.158628	-0.9973	3173	0.119306	-2.0287	0.0789158	0.314
1	151100001	151200000	3179	0.196353	-0.3384	2921	0.142624	-1.6387	0.081586	0.369
1	151200001	151300000	2110	0.194702	-0.3672	1870	0.196342	-0.7401	0.0298186	-0.6981
1	151300001	151400000	1477	0.177807	-0.6623	1359	0.182323	-0.9746	0.0464695	-0.3548
1	151400001	151500000	1135	0.160057	-0.9723	1178	0.19351	-0.7875	0.111522	0.9861
1	151500001	151600000	1809	0.189855	-0.4519	2053	0.213534	-0.4526	0.111561	0.9869
1	151600001	151700000	1141	0.326192	1.9295	1937	0.231824	-0.1466	0.128798	1.3422
1	151700001	151800000	1039	0.31973	1.8166	1803	0.228554	-0.2013	0.126369	1.2922
1	151800001	151900000	762	0.305069	1.5605	1099	0.219903	-0.346	0.0915764	0.575
1	151900001	152000000	1422	0.286668	1.2391	1533	0.224691	-0.2659	0.0992573	0.7333
1	152000001	152100000	676	0.317293	1.7741	754	0.250561	0.1668	0.134415	1.458
1	152100001	152200000	797	0.295507	1.3935	872	0.24764	0.1179	0.0834005	0.4064
1	152200001	152300000	944	0.257159	0.7237	1006	0.224261	-0.2731	0.080348	0.3435
1	152300001	152400000	1259	0.266359	0.8844	1294	0.242165	0.0264	0.0495182	-0.292
1	152400001	152500000	926	0.269659	0.9421	923	0.250554	0.1667	0.0563019	-0.1522
1	152500001	152600000	1054	0.276433	1.0604	994	0.244659	0.0681	0.0743233	0.2193
1	152600001	152700000	976	0.27114	0.9679	1001	0.235612	-0.0833	0.0629392	-0.0153
1	152700001	152800000	1319	0.20592	-0.1713	1387	0.326604	1.4388	0.129333	1.3533
1	152800001	152900000	1900	0.276511	1.0617	1997	0.321077	1.3463	0.155456	1.8918
1	152900001	153000000	1929	0.382308	2.9096	2105	0.264907	0.4068	0.133973	1.4489
1	153000001	153100000	2155	0.381465	2.8949	2310	0.257308	0.2797	0.128314	1.3323
1	153100001	153200000	1092	0.235259	0.3412	1147	0.217854	-0.3803	0.0578381	-0.1205
1	153200001	153300000	1711	0.226563	0.1893	1591	0.305834	1.0913	0.0995271	0.7389
1	153300001	153400000	1517	0.239744	0.4195	1449	0.368146	2.1336	0.247515	3.7894
1	153400001	153500000	1155	0.235539	0.3461	1070	0.319747	1.3241	0.216807	3.1564
1	153500001	153600000	1139	0.231372	0.2733	1088	0.296471	0.9347	0.187419	2.5506
1	153600001	153700000	745	0.21803	0.0403	655	0.276419	0.5993	0.190967	2.6238
1	153700001	153800000	1431	0.205759	-0.1741	1288	0.246624	0.1009	0.117177	1.1027
1	153800001	153900000	1687	0.272852	0.9978	1590	0.261764	0.3542	0.0212776	-0.8741
1	153900001	154000000	1632	0.201331	-0.2514	1388	0.265239	0.4123	0.0418775	-0.4495
1	154000001	154100000	1514	0.198654	-0.2982	1288	0.267999	0.4585	0.0393256	-0.5021
1	154100001	154200000	1662	0.151676	-1.1187	1675	0.222231	-0.3071	0.0945367	0.636
1	154200001	154300000	1808	0.147471	-1.1922	1890	0.206407	-0.5718	0.0813047	0.3632
1	154300001	154400000	1397	0.148585	-1.1727	1314	0.227636	-0.2167	0.116295	1.0845
1	154400001	154500000	906	0.180384	-0.6173	850	0.318337	1.3005	0.186069	2.5228
1	154500001	154600000	811	0.204986	-0.1876	830	0.302684	1.0387	0.182904	2.4576
1	154600001	154700000	1394	0.282705	1.1699	1309	0.21946	-0.3534	0.228919	3.4061
1	154700001	154800000	883	0.205762	-0.174	788	0.214511	-0.4362	0.0578061	-0.1212
1	154800001	154900000	1399	0.240012	0.4242	1306	0.17757	-1.0541	0.0977421	0.7021
1	154900001	155000000	1465	0.242639	0.4701	1349	0.171231	-1.1602	0.104279	0.8368
1	155000001	155100000	1373	0.239361	0.4128	1275	0.168611	-1.204	0.0879247	0.4997
1	155100001	155200000	1691	0.264471	0.8514	1588	0.225618	-0.2504	0.13459	1.4616
1	155200001	155300000	1279	0.136174	-1.3895	1281	0.263306	0.38	0.159251	1.97
1	155300001	155400000	1107	0.218952	0.0564	941	0.34332	1.7184	0.197294	2.7542
1	155400001	155500000	916	0.205997	-0.1699	777	0.334328	1.568	0.184389	2.4882
1	155500001	155600000	1454	0.215737	0.0002	1187	0.177553	-1.0544	0.0765005	0.2642
1	155600001	155700000	1405	0.167669	-0.8394	1276	0.12416	-1.9475	0.0530877	-0.2184
1	155700001	155800000	1411	0.208963	-0.1181	1329	0.153279	-1.4604	0.121215	1.1859
1	155800001	155900000	1532	0.23577	0.3501	1430	0.170294	-1.1758	0.0798148	0.3325
1	155900001	156000000	1797	0.219308	0.0626	1573	0.187429	-0.8892	0.0602343	-0.0711
1	156000001	156100000	1218	0.209169	-0.1145	1167	0.171918	-1.1487	0.0529647	-0.2209
1	156100001	156200000	1184	0.206723	-0.1572	1193	0.240767	0.003	0.0419253	-0.4485
1	156200001	156300000	1234	0.212088	-0.0635	1249	0.235376	-0.0872	0.0363124	-0.5642
1	156300001	156400000	1294	0.20242	-0.2324	1271	0.229799	-0.1805	0.0491954	-0.2986
1	156400001	156500000	1456	0.225712	0.1744	1471	0.246075	0.0918	0.0456682	-0.3714
1	156500001	156600000	1109	0.218637	0.0509	1117	0.247114	0.1091	0.048801	-0.3068
1	156600001	156700000	1187	0.217311	0.0277	1192	0.244938	0.0727	0.04216	-0.4437
1	156700001	156800000	1162	0.212848	-0.0502	1127	0.241892	0.0218	0.0638172	0.0028
1	156800001	156900000	1524	0.212927	-0.0489	1531	0.241503	0.0153	0.0584448	-0.108
1	156900001	157000000	1629	0.225109	0.1639	1623	0.238782	-0.0302	0.0610009	-0.0553
1	157000001	157100000	1284	0.210364	-0.0936	1267	0.235622	-0.0831	0.0612139	-0.0509
1	157100001	157200000	1273	0.202345	-0.2337	1258	0.23155	-0.1512	0.0575126	-0.1272
1	157200001	157300000	1420	0.213709	-0.0352	1341	0.239266	-0.0221	0.0738555	0.2097
1	157300001	157400000	1079	0.229943	0.2484	1054	0.205416	-0.5883	0.0620547	-0.0336
1	157400001	157500000	1260	0.23824	0.3933	1235	0.229299	-0.1889	0.0596006	-0.0842
1	157500001	157600000	998	0.23456	0.329	1023	0.210817	-0.498	0.0451992	-0.381
1	157600001	157700000	907	0.251438	0.6238	938	0.214449	-0.4373	0.0455257	-0.3743
1	157700001	157800000	660	0.239218	0.4103	645	0.212005	-0.4781	0.0578376	-0.1205
1	157800001	157900000	762	0.237767	0.385	775	0.209295	-0.5235	0.0468968	-0.346
1	157900001	158000000	895	0.268354	0.9192	859	0.281313	0.6812	0.0933817	0.6122
1	158000001	158100000	722	0.199412	-0.2849	708	0.228849	-0.1964	0.0458763	-0.3671
1	158100001	158200000	924	0.18741	-0.4946	904	0.206288	-0.5738	0.0383183	-0.5229
1	158200001	158300000	1152	0.268651	0.9244	1193	0.286138	0.7619	0.0421251	-0.4444
1	158300001	158400000	1445	0.230927	0.2655	1455	0.257077	0.2758	0.0468845	-0.3463
1	158400001	158500000	1988	0.18354	-0.5621	1822	0.198386	-0.7059	0.0370236	-0.5496
1	158500001	158600000	1371	0.235635	0.3478	1359	0.257577	0.2841	0.0440559	-0.4046
1	158600001	158700000	1086	0.261751	0.8039	1120	0.28261	0.7029	0.0425989	-0.4346
1	158700001	158800000	842	0.267375	0.9022	830	0.283824	0.7232	0.0387938	-0.5131
1	158800001	158900000	761	0.252734	0.6464	751	0.269847	0.4894	0.0592743	-0.0909
1	158900001	159000000	854	0.278708	1.1001	833	0.299537	0.986	0.0429229	-0.4279
1	159000001	159100000	853	0.267244	0.8999	859	0.282678	0.704	0.0364119	-0.5622
1	159100001	159200000	1024	0.258288	0.7434	1027	0.275259	0.5799	0.0442679	-0.4002
1	159200001	159300000	2139	0.250864	0.6138	2121	0.319974	1.3279	0.0346847	-0.5978
1	159300001	159400000	1409	0.16625	-0.8641	1531	0.190823	-0.8325	0.0891767	0.5255
1	159400001	159500000	1365	0.2055	-0.1786	1473	0.200128	-0.6768	0.135123	1.4726
1	159500001	159600000	1462	0.244045	0.4947	1667	0.25645	0.2653	0.0687724	0.1049
1	159600001	159700000	1548	0.19571	-0.3496	1561	0.212994	-0.4616	0.0546063	-0.1871
1	159700001	159800000	1280	0.21711	0.0242	1262	0.214422	-0.4377	0.0199082	-0.9024
1	159800001	159900000	2078	0.204437	-0.1972	1913	0.236277	-0.0721	0.0249116	-0.7992
1	159900001	160000000	1818	0.198802	-0.2956	1608	0.249703	0.1524	0.0414888	-0.4575
1	160000001	160100000	1888	0.205557	-0.1776	1691	0.255997	0.2577	0.0513167	-0.2549
1	160100001	160200000	2060	0.197681	-0.3152	1903	0.238099	-0.0417	0.0412877	-0.4617
1	160200001	160300000	1864	0.182862	-0.574	1788	0.23705	-0.0592	0.0691114	0.1119
1	160300001	160400000	1698	0.181223	-0.6026	1631	0.236803	-0.0633	0.0660176	0.0481
1	160400001	160500000	1826	0.185488	-0.5281	1754	0.239632	-0.016	0.0641774	0.0102
1	160500001	160600000	1693	0.187996	-0.4843	1640	0.240842	0.0042	0.0657887	0.0434
1	160600001	160700000	1389	0.224406	0.1516	1274	0.325407	1.4188	0.155136	1.8852
1	160700001	160800000	2124	0.235007	0.3368	1927	0.338478	1.6374	0.16272	2.0415
1	160800001	160900000	1600	0.194285	-0.3745	1471	0.24731	0.1124	0.117338	1.106
1	160900001	161000000	1428	0.161159	-0.9531	1364	0.126052	-1.9159	0.02618	-0.7731
1	161000001	161100000	1865	0.166947	-0.852	1781	0.134528	-1.7741	0.0380735	-0.5279
1	161100001	161200000	1591	0.178824	-0.6445	1426	0.148444	-1.5413	0.0375888	-0.5379
1	161200001	161300000	1546	0.20417	-0.2018	1418	0.165516	-1.2557	0.0328758	-0.6351
1	161300001	161400000	2121	0.200073	-0.2734	1951	0.173614	-1.1203	0.03573	-0.5762
1	161400001	161500000	1919	0.175844	-0.6966	1780	0.151385	-1.4921	0.0284128	-0.727
1	161500001	161600000	3985	0.160135	-0.971	3786	0.180158	-1.0108	0.00732567	-1.1617
1	161600001	161700000	4133	0.171267	-0.7765	4005	0.203427	-0.6216	0.00875859	-1.1322
1	161700001	161800000	1510	0.229027	0.2323	1457	0.254819	0.238	0.0257701	-0.7815
1	161800001	161900000	1622	0.195066	-0.3608	1436	0.236006	-0.0767	0.031565	-0.6621
1	161900001	162000000	1313	0.137372	-1.3685	1108	0.179584	-1.0204	0.044605	-0.3933
1	162000001	162100000	1584	0.139943	-1.3236	1307	0.184083	-0.9452	0.04139	-0.4595
1	162100001	162200000	1365	0.126714	-1.5547	1149	0.169174	-1.1946	0.0437782	-0.4103
1	162200001	162300000	1695	0.141209	-1.3015	1439	0.179372	-1.024	0.0436907	-0.4121
1	162300001	162400000	1421	0.16037	-0.9668	1185	0.195534	-0.7536	0.0378038	-0.5335
1	162400001	162500000	2046	0.223833	0.1416	1723	0.22911	-0.192	0.0458582	-0.3674
1	162500001	162600000	1897	0.231548	0.2764	1612	0.241641	0.0176	0.0430913	-0.4245
1	162600001	162700000	1631	0.228372	0.2209	1308	0.238987	-0.0268	0.0471749	-0.3403
1	162700001	162800000	1454	0.233555	0.3114	1184	0.233767	-0.1141	0.0468474	-0.347
1	162800001	162900000	975	0.281143	1.1426	810	0.231959	-0.1444	0.0971043	0.6889
1	162900001	163000000	723	0.311582	1.6743	636	0.272738	0.5377	0.0771142	0.2769
1	163000001	163100000	800	0.311669	1.6758	746	0.248502	0.1324	0.0616027	-0.0429
1	163100001	163200000	874	0.348753	2.3236	818	0.26624	0.4291	0.0694434	0.1187
1	163200001	163300000	972	0.362915	2.5709	872	0.292738	0.8723	0.0610251	-0.0548
1	163300001	163400000	1033	0.353541	2.4072	958	0.272808	0.5389	0.0871517	0.4838
1	163400001	163500000	973	0.376328	2.8052	913	0.282183	0.6957	0.062042	-0.0338
1	163500001	163600000	887	0.31832	1.792	814	0.28107	0.6771	0.0620455	-0.0338
1	163600001	163700000	1250	0.364338	2.5958	1228	0.267985	0.4582	0.34018	5.6996
1	163700001	163800000	913	0.322581	1.8664	991	0.258306	0.2963	0.269265	4.2378
1	163800001	163900000	1588	0.249353	0.5874	1427	0.271018	0.509	0.0269432	-0.7573
1	163900001	164000000	1816	0.265308	0.866	1627	0.294044	0.8941	0.0148512	-1.0066
1	164000001	164100000	1415	0.252824	0.648	1320	0.284774	0.7391	0.0150765	-1.002
1	164100001	164200000	1282	0.235247	0.341	1192	0.264896	0.4066	0.00933425	-1.1203
1	164200001	164300000	1234	0.246231	0.5328	1162	0.267577	0.4514	0.00633312	-1.1822
1	164300001	164400000	1637	0.250199	0.6021	1545	0.284635	0.7367	0.0051604	-1.2064
1	164400001	164500000	1878	0.264693	0.8553	1794	0.296429	0.934	0.00631546	-1.1826
1	164500001	164600000	1598	0.256521	0.7126	1504	0.292906	0.8751	0.00769544	-1.1541
1	164600001	164700000	2074	0.229166	0.2348	2044	0.237258	-0.0557	0.0113502	-1.0788
1	164700001	164800000	2140	0.206688	-0.1578	2153	0.20266	-0.6345	0.0204398	-0.8914
1	164800001	164900000	1039	0.163811	-0.9068	1062	0.169322	-1.1921	0.0326744	-0.6392
1	164900001	165000000	1758	0.195273	-0.3572	1635	0.212966	-0.4621	0.0167771	-0.9669
1	165000001	165100000	2000	0.199644	-0.2809	1822	0.1816	-0.9867	0.0325863	-0.641
1	165100001	165200000	2131	0.209688	-0.1054	1959	0.249524	0.1495	0.0364371	-0.5616
1	165200001	165300000	1776	0.238682	0.401	1426	0.263468	0.3827	0.0409745	-0.4681
1	165300001	165400000	2210	0.227427	0.2044	1695	0.255075	0.2423	0.0475199	-0.3332
1	165400001	165500000	2002	0.221829	0.1066	1578	0.229208	-0.1904	0.0510339	-0.2607
1	165500001	165600000	1634	0.192776	-0.4008	1412	0.258814	0.3048	0.0680311	0.0896
1	165600001	165700000	1600	0.183144	-0.5691	1381	0.229445	-0.1864	0.0605167	-0.0653
1	165700001	165800000	1588	0.173678	-0.7344	1356	0.223992	-0.2776	0.063326	-0.0074
1	165800001	165900000	2078	0.213959	-0.0308	1833	0.24747	0.1151	0.0772509	0.2797
1	165900001	166000000	1348	0.208705	-0.1226	1182	0.262543	0.3672	0.0591042	-0.0944
1	166000001	166100000	978	0.170269	-0.794	865	0.293202	0.8801	0.0841093	0.4211
1	166100001	166200000	742	0.17506	-0.7103	678	0.299851	0.9913	0.0893831	0.5298
1	166200001	166300000	631	0.177838	-0.6617	587	0.310172	1.1639	0.0849405	0.4382
1	166300001	166400000	829	0.178043	-0.6582	782	0.299767	0.9899	0.0793304	0.3225
1	166400001	166500000	1348	0.175883	-0.6959	1268	0.300089	0.9952	0.0823186	0.3841
1	166500001	166600000	844	0.185131	-0.5344	806	0.31276	1.2072	0.0863412	0.4671
1	166600001	166700000	703	0.187894	-0.4861	676	0.307505	1.1193	0.102204	0.794
1	166700001	166800000	761	0.192063	-0.4133	733	0.315605	1.2548	0.096404	0.6745
1	166800001	166900000	746	0.195114	-0.36	696	0.327721	1.4575	0.100718	0.7634
1	166900001	167000000	1009	0.186903	-0.5034	962	0.315518	1.2533	0.0965748	0.678
1	167000001	167100000	1748	0.195735	-0.3491	1655	0.31801	1.295	0.0918404	0.5804
1	167100001	167200000	1321	0.190074	-0.448	1268	0.308909	1.1428	0.0941147	0.6273
1	167200001	167300000	1439	0.197825	-0.3127	1356	0.326093	1.4302	0.0941771	0.6286
1	167300001	167400000	1658	0.27991	1.1211	1350	0.328455	1.4697	0.0317362	-0.6585
1	167400001	167500000	1807	0.304049	1.5427	1485	0.331626	1.5228	0.012444	-1.0562
1	167500001	167600000	1779	0.310273	1.6514	1448	0.334891	1.5774	0.0188041	-0.9251
1	167600001	167700000	1560	0.25428	0.6734	1340	0.277757	0.6217	0.0207202	-0.8856
1	167700001	167800000	1733	0.166876	-0.8532	1570	0.224596	-0.2675	0.0353295	-0.5845
1	167800001	167900000	1411	0.133223	-1.441	906	0.2431	0.042	0.0340257	-0.6113
1	167900001	168000000	1028	0.159575	-0.9807	723	0.24797	0.1235	0.0290399	-0.7141
1	168000001	168100000	883	0.185347	-0.5306	658	0.260705	0.3365	0.0360418	-0.5698
1	168100001	168200000	1544	0.1833	-0.5664	1124	0.24937	0.1469	0.0215118	-0.8693
1	168200001	168300000	1163	0.186524	-0.51	1094	0.230548	-0.168	0.0278232	-0.7392
1	168300001	168400000	1622	0.255583	0.6962	1603	0.26766	0.4528	0.0274191	-0.7475
1	168400001	168500000	2049	0.261653	0.8022	2037	0.268278	0.4631	0.024419	-0.8094
1	168500001	168600000	2271	0.182599	-0.5786	2229	0.319046	1.3124	0.085955	0.4591
1	168600001	168700000	2032	0.202195	-0.2363	1946	0.28948	0.8178	0.0638085	0.0026
1	168700001	168800000	1619	0.202398	-0.2328	1500	0.294749	0.9059	0.0581546	-0.114
1	168800001	168900000	2110	0.203743	-0.2093	1639	0.239976	-0.0103	0.0286239	-0.7227
1	168900001	169000000	1645	0.252059	0.6346	1383	0.312508	1.203	0.0610976	-0.0533
1	169000001	169100000	2835	0.262867	0.8234	2508	0.316314	1.2667	0.0523536	-0.2335
1	169100001	169200000	1711	0.28041	1.1298	1490	0.340815	1.6765	0.0496439	-0.2894
1	169200001	169300000	1839	0.297217	1.4234	1630	0.343579	1.7227	0.0431663	-0.4229
1	169300001	169400000	1533	0.276993	1.0702	1355	0.336926	1.6114	0.0136549	-1.0313
1	169400001	169500000	1332	0.282615	1.1684	1190	0.316845	1.2755	0.0125761	-1.0535
1	169500001	169600000	1534	0.278229	1.0917	1628	0.275678	0.5869	0.00616029	-1.1858
1	169600001	169700000	1504	0.248575	0.5738	1499	0.258017	0.2915	0.00198019	-1.2719
1	169700001	169800000	1650	0.229595	0.2423	1548	0.225075	-0.2595	0.00243671	-1.2625
1	169800001	169900000	1674	0.242281	0.4639	1439	0.268114	0.4604	0.0457461	-0.3697
1	169900001	170000000	1419	0.244719	0.5064	1208	0.297852	0.9578	0.0207307	-0.8854
1	170000001	170100000	1713	0.239882	0.4219	1451	0.277144	0.6114	0.0146569	-1.0106
1	170100001	170200000	1745	0.246667	0.5405	1509	0.268089	0.46	0.0053371	-1.2027
1	170200001	170300000	1746	0.244702	0.5061	1501	0.259899	0.323	0.00866043	-1.1342
1	170300001	170400000	1698	0.257239	0.7251	1444	0.281285	0.6807	0.00929217	-1.1212
1	170400001	170500000	1813	0.253324	0.6567	1564	0.279129	0.6447	0.00621456	-1.1846
1	170500001	170600000	1885	0.257955	0.7376	1690	0.266535	0.434	0.00143898	-1.2831
1	170600001	170700000	1758	0.255137	0.6884	1588	0.283046	0.7102	0.0228628	-0.8415
1	170700001	170800000	1567	0.259353	0.762	1476	0.295792	0.9234	0.0375193	-0.5393
1	170800001	170900000	1588	0.309071	1.6304	1342	0.383794	2.3954	0.0273311	-0.7493
1	170900001	171000000	1747	0.265702	0.8729	1496	0.336966	1.6121	0.0292824	-0.7091
1	171000001	171100000	2264	0.172506	-0.7549	2062	0.21352	-0.4528	0.0541282	-0.197
1	171100001	171200000	1973	0.168592	-0.8232	1797	0.204227	-0.6082	0.0470542	-0.3428
1	171200001	171300000	1760	0.168045	-0.8328	1615	0.20947	-0.5205	0.0518772	-0.2434
1	171300001	171400000	1323	0.170976	-0.7816	1172	0.216001	-0.4113	0.0609458	-0.0564
1	171400001	171500000	1063	0.273362	1.0067	951	0.296582	0.9366	0.0267114	-0.7621
1	171500001	171600000	878	0.396155	3.1515	796	0.35096	1.8462	0.0379194	-0.5311
1	171600001	171700000	1109	0.397029	3.1668	1035	0.362319	2.0362	0.0384069	-0.521
1	171700001	171800000	1023	0.392791	3.0927	955	0.362831	2.0447	0.0406143	-0.4755
1	171800001	171900000	1045	0.391685	3.0734	970	0.348406	1.8034	0.0388083	-0.5128
1	171900001	172000000	1175	0.390716	3.0565	1081	0.361581	2.0238	0.0397819	-0.4927
1	172000001	172100000	1182	0.393449	3.1042	1085	0.362679	2.0422	0.0388651	-0.5116
1	172100001	172200000	1240	0.339509	2.1621	1118	0.375036	2.2489	0.031979	-0.6535
1	172200001	172300000	685	0.269704	0.9428	617	0.335164	1.582	0.0234393	-0.8296
1	172300001	172400000	1322	0.264558	0.853	1114	0.333534	1.5547	0.0439666	-0.4064
1	172400001	172500000	1186	0.264086	0.8447	1183	0.307028	1.1113	0.0471181	-0.3415
1	172500001	172600000	1197	0.276227	1.0568	1178	0.312569	1.204	0.0447296	-0.3907
1	172600001	172700000	1034	0.206506	-0.161	969	0.301445	1.0179	0.0644243	0.0153
1	172700001	172800000	1007	0.20472	-0.1922	931	0.295582	0.9199	0.0802577	0.3417
1	172800001	172900000	632	0.231899	0.2825	601	0.344399	1.7364	0.136175	1.4943
1	172900001	173000000	728	0.236859	0.3691	712	0.341742	1.692	0.141138	1.5966
1	173000001	173100000	708	0.239314	0.412	705	0.338375	1.6357	0.137554	1.5227
1	173100001	173200000	647	0.222772	0.1231	612	0.328211	1.4657	0.130778	1.3831
1	173200001	173300000	714	0.22691	0.1954	705	0.339039	1.6468	0.130116	1.3694
1	173300001	173400000	652	0.231523	0.2759	651	0.343548	1.7222	0.151598	1.8122
1	173400001	173500000	676	0.245773	0.5248	688	0.336981	1.6123	0.143733	1.6501
1	173500001	173600000	855	0.230714	0.2618	813	0.339876	1.6608	0.134379	1.4573
1	173600001	173700000	1094	0.225278	0.1669	1040	0.336873	1.6105	0.136611	1.5033
1	173700001	173800000	887	0.226197	0.1829	835	0.307999	1.1276	0.110911	0.9735
1	173800001	173900000	714	0.255424	0.6934	733	0.245752	0.0864	0.0467271	-0.3495
1	173900001	174000000	638	0.253288	0.6561	668	0.241779	0.0199	0.0126841	-1.0513
1	174000001	174100000	1060	0.257242	0.7252	1067	0.25612	0.2598	0.00993524	-1.1079
1	174100001	174200000	1415	0.324172	1.8942	1442	0.338184	1.6325	0.0104798	-1.0967
1	174200001	174300000	1957	0.284992	1.2099	1647	0.281291	0.6808	0.0656069	0.0397
1	174300001	174400000	1853	0.282387	1.1644	1565	0.263676	0.3862	0.0802499	0.3415
1	174400001	174500000	1528	0.275766	1.0487	1309	0.274885	0.5737	0.0720239	0.1719
1	174500001	174600000	1499	0.238353	0.3952	1278	0.328112	1.464	0.0462248	-0.3599
1	174600001	174700000	1670	0.237804	0.3856	1427	0.307829	1.1247	0.0401233	-0.4857
1	174700001	174800000	1351	0.258619	0.7492	1218	0.294195	0.8967	0.0248863	-0.7997
1	174800001	174900000	1503	0.290921	1.3134	1236	0.346688	1.7747	0.0233251	-0.8319
1	174900001	175000000	860	0.237142	0.3741	799	0.246181	0.0935	0.0389581	-0.5097
1	175000001	175100000	1196	0.229256	0.2363	1096	0.255316	0.2463	0.0359162	-0.5724
1	175100001	175200000	704	0.226503	0.1883	649	0.246318	0.0958	0.0325726	-0.6413
1	175200001	175300000	1311	0.251215	0.6199	1106	0.3319	1.5274	0.0276152	-0.7435
1	175300001	175400000	1172	0.270282	0.9529	1004	0.339883	1.6609	0.0242544	-0.8128
1	175400001	175500000	1345	0.279794	1.1191	1112	0.356336	1.9361	0.0219927	-0.8594
1	175500001	175600000	1411	0.294694	1.3793	1110	0.377818	2.2954	0.017846	-0.9449
1	175600001	175700000	1346	0.316739	1.7644	951	0.394207	2.5696	0.0167157	-0.9682
1	175700001	175800000	1057	0.273389	1.0072	780	0.345484	1.7546	0.0118681	-1.0681
1	175800001	175900000	1069	0.239675	0.4183	878	0.293674	0.8879	0.00756034	-1.1569
1	175900001	176000000	1829	0.309029	1.6297	1571	0.349257	1.8177	0.00790174	-1.1499
1	176000001	176100000	1646	0.22361	0.1377	1167	0.292608	0.8701	0.0494967	-0.2924
1	176100001	176200000	1762	0.219843	0.0719	1373	0.273875	0.5568	0.055089	-0.1772
1	176200001	176300000	1740	0.228494	0.223	1669	0.254435	0.2316	0.0462899	-0.3585
1	176300001	176400000	1001	0.269527	0.9398	1099	0.265489	0.4165	0.019216	-0.9166
1	176400001	176500000	1214	0.257543	0.7304	1318	0.252576	0.2005	0.00774413	-1.1531
1	176500001	176600000	1129	0.268007	0.9132	1229	0.264086	0.393	0.00676362	-1.1733
1	176600001	176700000	1479	0.314769	1.73	1514	0.312249	1.1987	0.0220562	-0.8581
1	176700001	176800000	1199	0.307968	1.6112	1208	0.319242	1.3156	0.0196984	-0.9067
1	176800001	176900000	1450	0.310731	1.6594	1438	0.321906	1.3602	0.0234634	-0.8291
1	176900001	177000000	1213	0.320037	1.822	1235	0.328943	1.4779	0.0106816	-1.0926
1	177000001	177100000	1209	0.31393	1.7153	1168	0.332375	1.5353	0.00335149	-1.2437
1	177100001	177200000	1261	0.321423	1.8462	1216	0.342842	1.7104	0.0078309	-1.1513
1	177200001	177300000	1300	0.301437	1.4971	1270	0.311717	1.1898	0.0109404	-1.0872
1	177300001	177400000	1534	0.224807	0.1586	1438	0.250802	0.1708	0.069082	0.1113
1	177400001	177500000	1412	0.272843	0.9977	1357	0.286883	0.7744	0.0735361	0.2031
1	177500001	177600000	1931	0.230176	0.2524	1850	0.24745	0.1148	0.0751284	0.2359
1	177600001	177700000	1886	0.269518	0.9396	1855	0.270416	0.4989	0.0637683	0.0018
1	177700001	177800000	1558	0.190693	-0.4372	1462	0.191202	-0.8261	0.0176805	-0.9483
1	177800001	177900000	1999	0.195795	-0.3481	1890	0.196781	-0.7328	0.0265844	-0.7647
1	177900001	178000000	2283	0.205603	-0.1768	2177	0.213964	-0.4454	0.0285728	-0.7238
1	178000001	178100000	2472	0.166753	-0.8554	2325	0.160009	-1.3479	0.0200382	-0.8997
1	178100001	178200000	2972	0.154979	-1.061	2756	0.141441	-1.6585	0.0167009	-0.9685
1	178200001	178300000	3012	0.164999	-0.886	2822	0.15261	-1.4716	0.0184642	-0.9321
1	178300001	178400000	2002	0.185181	-0.5335	1922	0.2114	-0.4882	0.0102481	-1.1015
1	178400001	178500000	1711	0.279963	1.122	1567	0.301133	1.0127	0.0319967	-0.6532
1	178500001	178600000	1751	0.305866	1.5745	1601	0.316501	1.2698	0.0351092	-0.589
1	178600001	178700000	1731	0.301398	1.4964	1615	0.310049	1.1618	0.0341728	-0.6083
1	178700001	178800000	1419	0.301278	1.4943	1348	0.313545	1.2203	0.0410352	-0.4669
1	178800001	178900000	887	0.283377	1.1817	827	0.297642	0.9543	0.0247595	-0.8024
1	178900001	179000000	717	0.302042	1.5077	668	0.306605	1.1042	0.0317883	-0.6575
1	179000001	179100000	1096	0.289051	1.2808	1000	0.307039	1.1115	0.0314414	-0.6646
1	179100001	179200000	1441	0.307461	1.6023	1354	0.308397	1.1342	0.0321532	-0.6499
1	179200001	179300000	1318	0.305903	1.5751	1181	0.316995	1.278	0.0289279	-0.7164
1	179300001	179400000	1235	0.261703	0.8031	1129	0.273486	0.5503	0.033538	-0.6214
1	179400001	179500000	951	0.226666	0.1911	959	0.253595	0.2175	0.0225198	-0.8485
1	179500001	179600000	1422	0.2061	-0.1681	1449	0.299299	0.982	0.0512294	-0.2567
1	179600001	179700000	2053	0.216388	0.0116	2039	0.307942	1.1266	0.049508	-0.2922
1	179700001	179800000	2650	0.22582	0.1763	2580	0.315806	1.2581	0.0452526	-0.3799
1	179800001	179900000	1453	0.221716	0.1046	1426	0.317166	1.2809	0.0572628	-0.1324
1	179900001	180000000	1617	0.204856	-0.1898	1562	0.302241	1.0312	0.0429845	-0.4267
1	180000001	180100000	1194	0.250391	0.6055	1230	0.310233	1.1649	0.0668513	0.0653
1	180100001	180200000	655	0.291752	1.3279	650	0.323767	1.3913	0.0270834	-0.7545
1	180200001	180300000	693	0.249511	0.5901	691	0.289638	0.8204	0.0501954	-0.278
1	180300001	180400000	683	0.29426	1.3717	620	0.315015	1.2449	0.0231862	-0.8348
1	180400001	180500000	632	0.310857	1.6616	602	0.309149	1.1468	0.018849	-0.9242
1	180500001	180600000	1097	0.310228	1.6507	1002	0.322231	1.3656	0.0249075	-0.7993
1	180600001	180700000	1172	0.310745	1.6597	1118	0.315754	1.2573	0.0237709	-0.8227
1	180700001	180800000	1150	0.321222	1.8427	1140	0.319052	1.3124	0.0232113	-0.8343
1	180800001	180900000	780	0.306324	1.5825	786	0.273756	0.5548	0.0386908	-0.5152
1	180900001	181000000	640	0.325249	1.913	656	0.288227	0.7968	0.0369767	-0.5505
1	181000001	181100000	1107	0.268059	0.9141	1164	0.219194	-0.3579	0.0251828	-0.7936
1	181100001	181200000	1243	0.261455	0.7988	1254	0.222891	-0.296	0.0219318	-0.8606
1	181200001	181300000	826	0.257181	0.7241	860	0.217702	-0.3828	0.0224031	-0.8509
1	181300001	181400000	609	0.266162	0.881	647	0.224215	-0.2739	0.0580896	-0.1153
1	181400001	181500000	893	0.309421	1.6365	900	0.261435	0.3487	0.0376818	-0.536
1	181500001	181600000	1406	0.202566	-0.2298	1309	0.155612	-1.4214	0.037381	-0.5422
1	181600001	181700000	1976	0.187381	-0.4951	1753	0.13665	-1.7386	0.041901	-0.449
1	181700001	181800000	1584	0.218259	0.0443	1452	0.157012	-1.398	0.0421324	-0.4442
1	181800001	181900000	2037	0.191743	-0.4189	1780	0.133034	-1.7991	0.0418609	-0.4498
1	181900001	182000000	1576	0.213133	-0.0453	1458	0.15684	-1.4009	0.0443829	-0.3979
1	182000001	182100000	824	0.209986	-0.1002	754	0.207358	-0.5559	0.019573	-0.9093
1	182100001	182200000	1296	0.21547	-0.0045	1226	0.216359	-0.4053	0.0265762	-0.7649
1	182200001	182300000	1412	0.199451	-0.2842	1152	0.209419	-0.5214	0.0283271	-0.7288
1	182300001	182400000	1792	0.233282	0.3067	1665	0.184636	-0.9359	0.0366838	-0.5566
1	182400001	182500000	657	0.207968	-0.1355	615	0.20755	-0.5526	0.0420257	-0.4464
1	182500001	182600000	664	0.214968	-0.0132	606	0.221691	-0.3161	0.0427565	-0.4314
1	182600001	182700000	632	0.209862	-0.1024	582	0.226699	-0.2323	0.0605917	-0.0637
1	182700001	182800000	582	0.211563	-0.0727	547	0.221863	-0.3132	0.056257	-0.1531
1	182800001	182900000	1515	0.176759	-0.6806	1384	0.160889	-1.3332	0.0510025	-0.2614
1	182900001	183000000	1345	0.160324	-0.9677	1150	0.156198	-1.4116	0.0503346	-0.2752
1	183000001	183100000	1107	0.210739	-0.0871	1030	0.191838	-0.8155	0.062105	-0.0325
1	183100001	183200000	1201	0.179463	-0.6334	1097	0.162688	-1.3031	0.055005	-0.1789
1	183200001	183300000	1262	0.195898	-0.3463	1143	0.170745	-1.1683	0.054187	-0.1958
1	183300001	183400000	1399	0.161526	-0.9467	1242	0.143448	-1.6249	0.045161	-0.3818
1	183400001	183500000	1163	0.203489	-0.2137	1035	0.183438	-0.956	0.0534229	-0.2115
1	183500001	183600000	1048	0.202417	-0.2324	996	0.178051	-1.0461	0.055465	-0.1694
1	183600001	183700000	1187	0.175882	-0.6959	1075	0.152339	-1.4762	0.0693788	0.1174
1	183700001	183800000	1912	0.181712	-0.5941	1534	0.164382	-1.2747	0.0543314	-0.1928
1	183800001	183900000	843	0.213063	-0.0465	768	0.182253	-0.9758	0.0661642	0.0511
1	183900001	184000000	723	0.214301	-0.0249	664	0.188625	-0.8692	0.0660175	0.0481
1	184000001	184100000	727	0.217216	0.0261	699	0.193736	-0.7837	0.0576539	-0.1243
1	184100001	184200000	707	0.225252	0.1664	618	0.216534	-0.4024	0.0433546	-0.419
1	184200001	184300000	984	0.237727	0.3843	964	0.254964	0.2404	0.0309505	-0.6747
1	184300001	184400000	1755	0.23194	0.2832	1614	0.251933	0.1897	0.097685	0.7009
1	184400001	184500000	1548	0.237719	0.3842	1472	0.255497	0.2494	0.10054	0.7597
1	184500001	184600000	1606	0.226118	0.1815	1438	0.248966	0.1401	0.0892981	0.528
1	184600001	184700000	1659	0.361473	2.5457	1342	0.376676	2.2763	0.0259487	-0.7778
1	184700001	184800000	1898	0.251867	0.6313	1722	0.226254	-0.2398	0.0231528	-0.8355
1	184800001	184900000	2264	0.237894	0.3872	2063	0.209437	-0.5211	0.0300252	-0.6938
1	184900001	185000000	2685	0.240919	0.4401	2408	0.217978	-0.3782	0.0254772	-0.7876
1	185000001	185100000	2305	0.191596	-0.4215	1973	0.21958	-0.3514	0.0281447	-0.7326
1	185100001	185200000	1715	0.128541	-1.5228	1294	0.225244	-0.2567	0.0379945	-0.5295
1	185200001	185300000	724	0.13097	-1.4804	612	0.204289	-0.6072	0.0610224	-0.0549
1	185300001	185400000	1714	0.165211	-0.8823	1740	0.173273	-1.126	0.0330391	-0.6317
1	185400001	185500000	1786	0.162997	-0.921	1773	0.176178	-1.0774	0.0373043	-0.5438
1	185500001	185600000	1531	0.170283	-0.7937	1511	0.17843	-1.0397	0.0321836	-0.6493
1	185600001	185700000	1758	0.27996	1.122	1643	0.243625	0.0508	0.0612171	-0.0508
1	185700001	185800000	2172	0.289561	1.2897	1988	0.254694	0.2359	0.0607415	-0.0606
1	185800001	185900000	2610	0.269007	0.9307	2490	0.253081	0.2089	0.0481054	-0.3211
1	185900001	186000000	1970	0.221954	0.1088	2013	0.218302	-0.3728	0.0361207	-0.5682
1	186000001	186100000	2338	0.255995	0.7034	2356	0.263184	0.3779	0.0416387	-0.4544
1	186100001	186200000	3106	0.271469	0.9737	3146	0.292253	0.8642	0.0593512	-0.0893
1	186200001	186300000	2496	0.272933	0.9992	2524	0.291146	0.8457	0.0543123	-0.1932
1	186300001	186400000	3000	0.284898	1.2082	2995	0.299968	0.9932	0.0501628	-0.2787
1	186400001	186500000	1431	0.278563	1.0976	1428	0.227334	-0.2217	0.0946988	0.6393
1	186500001	186600000	830	0.267478	0.9039	845	0.220544	-0.3353	0.0838543	0.4158
1	186600001	186700000	1201	0.203033	-0.2217	1210	0.197785	-0.716	0.0324228	-0.6444
1	186700001	186800000	853	0.190993	-0.432	848	0.192121	-0.8107	0.0376405	-0.5368
1	186800001	186900000	625	0.212405	-0.058	635	0.224938	-0.2618	0.0439394	-0.407
1	186900001	187000000	1359	0.25559	0.6963	1186	0.212797	-0.4649	0.0634514	-0.0048
1	187000001	187100000	1253	0.216286	0.0098	1144	0.201036	-0.6616	0.0434029	-0.4181
1	187100001	187200000	1972	0.235168	0.3396	1854	0.222141	-0.3086	0.0198808	-0.9029
1	187200001	187300000	1678	0.239675	0.4183	1506	0.28169	0.6875	0.00941688	-1.1186
1	187300001	187400000	1417	0.152227	-1.1091	1116	0.192348	-0.8069	0.0246841	-0.8039
1	187400001	187500000	1275	0.187422	-0.4943	1035	0.225914	-0.2455	0.0207655	-0.8847
1	187500001	187600000	1510	0.320498	1.83	1308	0.367071	2.1157	0.00491596	-1.2114
1	187600001	187700000	1298	0.270367	0.9544	994	0.340387	1.6693	0.0300854	-0.6926
1	187700001	187800000	1711	0.257929	0.7372	1256	0.324547	1.4044	0.0434721	-0.4166
1	187800001	187900000	1304	0.248196	0.5672	1034	0.321683	1.3564	0.0156253	-0.9906
1	187900001	188000000	1630	0.248684	0.5757	1234	0.32247	1.3696	0.0224014	-0.851
1	188000001	188100000	1606	0.239463	0.4146	1241	0.312976	1.2108	0.0212857	-0.874
1	188100001	188200000	1622	0.238197	0.3925	1356	0.301413	1.0174	0.0245772	-0.8061
1	188200001	188300000	2147	0.24201	0.4591	1827	0.300737	1.0061	0.0276679	-0.7424
1	188300001	188400000	1834	0.163262	-0.9163	1469	0.263005	0.3749	0.021297	-0.8737
1	188400001	188500000	1600	0.167725	-0.8384	1121	0.282125	0.6948	0.0182863	-0.9358
1	188500001	188600000	1413	0.171461	-0.7731	1012	0.289279	0.8144	0.0340191	-0.6115
1	188600001	188700000	2118	0.240858	0.439	1715	0.330387	1.502	0.0219317	-0.8606
1	188700001	188800000	2039	0.258718	0.7509	1661	0.345274	1.7511	0.0195151	-0.9105
1	188800001	188900000	1578	0.177353	-0.6702	1401	0.207931	-0.5463	0.038004	-0.5293
1	188900001	189000000	1304	0.205692	-0.1752	1220	0.230619	-0.1668	0.0690157	0.1099
1	189000001	189100000	1338	0.198668	-0.2979	1179	0.234301	-0.1052	0.0592717	-0.0909
1	189100001	189200000	1742	0.197637	-0.3159	1591	0.21709	-0.3931	0.0220989	-0.8572
1	189200001	189300000	1848	0.211121	-0.0804	1726	0.228309	-0.2054	0.0244139	-0.8095
1	189300001	189400000	2099	0.199243	-0.2879	1986	0.211212	-0.4914	0.0197117	-0.9064
1	189400001	189500000	1913	0.198012	-0.3094	1770	0.217078	-0.3933	0.0202592	-0.8951
1	189500001	189600000	2201	0.293576	1.3598	2112	0.343154	1.7156	0.0159955	-0.983
1	189600001	189700000	2139	0.269386	0.9373	1976	0.323366	1.3846	0.0191749	-0.9175
1	189700001	189800000	1669	0.298773	1.4506	1494	0.324509	1.4037	0.0238047	-0.822
1	189800001	189900000	1562	0.275351	1.0415	1392	0.295374	0.9164	0.0172635	-0.9569
1	189900001	190000000	1464	0.277488	1.0788	1306	0.29638	0.9332	0.014263	-1.0187
1	190000001	190100000	1757	0.282642	1.1688	1544	0.301777	1.0235	0.0245018	-0.8077
1	190100001	190200000	1656	0.263436	0.8334	1429	0.278921	0.6412	0.0134543	-1.0354
1	190200001	190300000	1648	0.228607	0.225	1318	0.283642	0.7201	0.0495024	-0.2923
1	190300001	190400000	1943	0.209794	-0.1036	1442	0.312456	1.2021	0.0931324	0.607
1	190400001	190500000	1472	0.213534	-0.0383	1233	0.280458	0.6669	0.113626	1.0295
1	190500001	190600000	1907	0.21861	0.0504	1648	0.281697	0.6876	0.121751	1.197
1	190600001	190700000	1472	0.170736	-0.7858	1291	0.209751	-0.5158	0.0969643	0.686
1	190700001	190800000	1556	0.123218	-1.6158	1374	0.13439	-1.7764	0.0603535	-0.0686
1	190800001	190900000	1989	0.120386	-1.6652	1721	0.129787	-1.8534	0.0439194	-0.4074
1	190900001	191000000	1192	0.118249	-1.7026	974	0.142729	-1.6369	0.0471979	-0.3398
1	191000001	191100000	1256	0.129282	-1.5099	881	0.156029	-1.4144	0.0604433	-0.0668
1	191100001	191200000	1149	0.133621	-1.4341	832	0.169386	-1.191	0.0645268	0.0174
1	191200001	191300000	1633	0.147804	-1.1863	1286	0.164338	-1.2755	0.0639495	0.0055
1	191300001	191400000	1589	0.168086	-0.8321	1231	0.193951	-0.7801	0.075282	0.2391
1	191400001	191500000	1776	0.242436	0.4665	1368	0.317967	1.2943	0.112442	1.0051
1	191500001	191600000	1958	0.241169	0.4444	1638	0.306534	1.1031	0.0771251	0.2771
1	191600001	191700000	2302	0.237755	0.3848	2051	0.19193	-0.8139	0.0509485	-0.2625
1	191700001	191800000	1980	0.250997	0.6161	1791	0.222857	-0.2966	0.0413772	-0.4598
1	191800001	191900000	2265	0.241613	0.4522	1976	0.302155	1.0298	0.0449156	-0.3869
1	191900001	192000000	1968	0.232197	0.2877	1682	0.311813	1.1914	0.0449113	-0.387
1	192000001	192100000	1939	0.226788	0.1932	1619	0.306144	1.0965	0.0456834	-0.371
1	192100001	192200000	2406	0.240957	0.4407	2166	0.208778	-0.5321	0.0562058	-0.1541
1	192200001	192300000	3680	0.23611	0.3561	3380	0.149754	-1.5194	0.0581393	-0.1143
1	192300001	192400000	2122	0.235779	0.3503	1875	0.22024	-0.3404	0.0400787	-0.4866
1	192400001	192500000	1408	0.193155	-0.3942	1135	0.237579	-0.0504	0.0313895	-0.6657
1	192500001	192600000	1188	0.209622	-0.1066	1032	0.285453	0.7504	0.0275675	-0.7445
1	192600001	192700000	1866	0.250439	0.6063	1628	0.329691	1.4904	0.0236932	-0.8243
1	192700001	192800000	1472	0.246403	0.5358	1257	0.335243	1.5833	0.029798	-0.6985
1	192800001	192900000	1898	0.305054	1.5603	1744	0.389507	2.491	0.0277009	-0.7417
1	192900001	193000000	1708	0.313075	1.7004	1599	0.396388	2.606	0.0241699	-0.8145
1	193000001	193100000	1218	0.341567	2.198	1222	0.419871	2.9988	0.0318457	-0.6563
1	193100001	193200000	1195	0.266164	0.881	1114	0.297799	0.9569	0.044887	-0.3875
1	193200001	193300000	1183	0.277199	1.0737	1100	0.26055	0.3339	0.0536457	-0.2069
1	193300001	193400000	1399	0.266051	0.879	1278	0.254429	0.2315	0.0456048	-0.3727
1	193400001	193500000	1098	0.204417	-0.1975	917	0.217263	-0.3902	0.0352424	-0.5863
1	193500001	193600000	1378	0.187462	-0.4937	1092	0.209788	-0.5152	0.0306465	-0.681
1	193600001	193700000	1161	0.18399	-0.5543	988	0.201936	-0.6466	0.0308645	-0.6765
1	193700001	193800000	1265	0.170778	-0.7851	1067	0.19929	-0.6908	0.0308105	-0.6776
1	193800001	193900000	1041	0.155615	-1.0499	938	0.182183	-0.977	0.0475542	-0.3325
1	193900001	194000000	1394	0.2114	-0.0755	1175	0.244024	0.0574	0.0165764	-0.971
1	194000001	194100000	995	0.194776	-0.3659	777	0.240626	0.0006	0.0276251	-0.7433
1	194100001	194200000	723	0.192924	-0.3982	560	0.2446	0.0671	0.054115	-0.1972
1	194200001	194300000	791	0.182795	-0.5752	590	0.238966	-0.0271	0.0503544	-0.2748
1	194300001	194400000	997	0.172156	-0.761	793	0.234373	-0.104	0.0178908	-0.9439
1	194400001	194500000	935	0.198808	-0.2955	818	0.22178	-0.3146	0.0325671	-0.6414
1	194500001	194600000	991	0.219569	0.0671	892	0.205573	-0.5857	0.0313538	-0.6664
1	194600001	194700000	1047	0.310822	1.661	955	0.281276	0.6806	0.0297215	-0.7001
1	194700001	194800000	1726	0.15799	-1.0084	1643	0.157524	-1.3894	0.0259708	-0.7774
1	194800001	194900000	1357	0.235122	0.3388	1241	0.250118	0.1594	0.0276714	-0.7423
1	194900001	195000000	1214	0.28028	1.1276	1064	0.307024	1.1113	0.0354757	-0.5815
1	195000001	195100000	1144	0.275001	1.0354	1033	0.299218	0.9807	0.0309636	-0.6745
1	195100001	195200000	907	0.255711	0.6984	810	0.267433	0.449	0.0428805	-0.4288
1	195200001	195300000	981	0.285229	1.214	854	0.317108	1.2799	0.0288043	-0.719
1	195300001	195400000	1004	0.309519	1.6383	822	0.33841	1.6362	0.0154402	-0.9945
1	195400001	195500000	1032	0.323074	1.875	905	0.333963	1.5619	0.0240466	-0.8171
1	195500001	195600000	1370	0.323275	1.8785	1121	0.33825	1.6336	0.0219596	-0.8601
1	195600001	195700000	1287	0.307826	1.6087	1122	0.312275	1.1991	0.0231832	-0.8349
1	195700001	195800000	1281	0.26833	0.9188	1166	0.286099	0.7612	0.0413195	-0.461
1	195800001	195900000	1316	0.281449	1.148	1210	0.273142	0.5445	0.0358371	-0.574
1	195900001	196000000	1291	0.276466	1.0609	1213	0.265906	0.4235	0.0354998	-0.581
1	196000001	196100000	1663	0.223152	0.1297	1460	0.25706	0.2755	0.0046249	-1.2174
1	196100001	196200000	2204	0.221948	0.1087	1979	0.256169	0.2606	0.00176898	-1.2763
1	196200001	196300000	2280	0.211955	-0.0658	2033	0.251476	0.1821	0.00297281	-1.2515
1	196300001	196400000	1929	0.209159	-0.1147	1721	0.248395	0.1306	0.00107333	-1.2906
1	196400001	196500000	1909	0.202584	-0.2295	1706	0.244667	0.0682	0.00284491	-1.2541
1	196500001	196600000	1910	0.191814	-0.4176	1444	0.240877	0.0048	0.00414782	-1.2272
1	196600001	196700000	1876	0.173829	-0.7318	1185	0.227249	-0.2231	0.0228406	-0.8419
1	196700001	196800000	1244	0.210609	-0.0893	1048	0.239709	-0.0147	0.0216993	-0.8654
1	196800001	196900000	1661	0.19712	-0.325	1503	0.220494	-0.3361	0.0325032	-0.6427
1	196900001	197000000	1265	0.208902	-0.1192	1130	0.236549	-0.0676	0.0249121	-0.7992
1	197000001	197100000	1115	0.191359	-0.4256	961	0.229525	-0.1851	0.0214313	-0.871
1	197100001	197200000	1548	0.218748	0.0528	1410	0.240109	-0.008	0.0251377	-0.7946
1	197200001	197300000	1216	0.204485	-0.1963	1087	0.234865	-0.0957	0.0222618	-0.8538
1	197300001	197400000	1090	0.193926	-0.3808	998	0.222799	-0.2976	0.0302563	-0.689
1	197400001	197500000	1522	0.341355	2.1943	1507	0.310966	1.1772	0.0481331	-0.3205
1	197500001	197600000	1852	0.33347	2.0566	1787	0.305404	1.0842	0.0486246	-0.3104
1	197600001	197700000	1322	0.339194	2.1566	1298	0.318008	1.295	0.0512224	-0.2569
1	197700001	197800000	1329	0.346255	2.2799	1351	0.31232	1.1998	0.0571991	-0.1337
1	197800001	197900000	2086	0.330923	2.0121	1984	0.302016	1.0275	0.048359	-0.3159
1	197900001	198000000	2516	0.270511	0.9569	2332	0.189666	-0.8518	0.0991102	0.7303
1	198000001	198100000	2259	0.280019	1.123	2119	0.18794	-0.8807	0.105718	0.8665
1	198100001	198200000	2239	0.255329	0.6917	2049	0.177272	-1.0591	0.0972455	0.6918
1	198200001	198300000	2376	0.254925	0.6847	2167	0.181669	-0.9856	0.091775	0.5791
1	198300001	198400000	1453	0.251726	0.6288	1292	0.214927	-0.4293	0.0955055	0.656
1	198400001	198500000	1904	0.244913	0.5098	1719	0.203056	-0.6278	0.0871177	0.4831
1	198500001	198600000	1908	0.251711	0.6286	1726	0.211982	-0.4785	0.0888726	0.5192
1	198600001	198700000	1282	0.253099	0.6528	1202	0.198191	-0.7092	0.0873456	0.4878
1	198700001	198800000	1575	0.210359	-0.0937	1394	0.20553	-0.5864	0.0312758	-0.668
1	198800001	198900000	1211	0.20324	-0.2181	1105	0.190556	-0.8369	0.0275175	-0.7455
1	198900001	199000000	1418	0.213833	-0.033	1259	0.201099	-0.6606	0.031437	-0.6647
1	199000001	199100000	1480	0.189187	-0.4635	1317	0.200977	-0.6626	0.0291491	-0.7119
1	199100001	199200000	1669	0.214639	-0.019	1443	0.244044	0.0578	0.0221372	-0.8564
1	199200001	199300000	1960	0.220109	0.0766	1689	0.253309	0.2128	0.0238459	-0.8212
1	199300001	199400000	1040	0.209037	-0.1168	900	0.229947	-0.178	0.0199506	-0.9015
1	199400001	199500000	1580	0.270951	0.9646	1460	0.291565	0.8527	0.0139924	-1.0243
1	199500001	199600000	1312	0.267703	0.9079	1212	0.292388	0.8664	0.0151782	-0.9999
1	199600001	199700000	968	0.283232	1.1791	871	0.295263	0.9145	0.00853717	-1.1368
1	199700001	199800000	2066	0.275398	1.0423	1889	0.290723	0.8386	0.0131908	-1.0408
[truncated: 63,536 more rows]

## Sheet: Suppl. Fig. 2
Suppl. Fig. 2	The statistics of sequencing depth
Accession Number	Sample Name	Population	Lineage/Group	Raw Depth* (X)	Clean Depth* (X)
1	AL8042	AL	NORTH	10.863	8.45696
2	AL8043	AL	NORTH	5.3839	4.31199
3	AL8044	AL	NORTH	11.0693	9.2687
4	AL8056	AL	NORTH	5.37775	4.26986
5	AL8146	AL	NORTH	10.6201	8.3935
6	AL8147	AL	NORTH	5.65026	4.64074
7	ALBF14	AL	NORTH	6.00496	5.36332
8	ALBF18	AL	NORTH	6.08148	5.85961
9	ALBF19	AL	NORTH	5.90614	5.59929
10	ALBF1	AL	NORTH	6.51313	6.30634
11	ALBF21	AL	NORTH	6.4631	6.17521
12	ALBF3	AL	NORTH	6.04271	5.68755
13	ALBF40	AL	NORTH	6.4997	6.21812
14	ALBF41	AL	NORTH	6.50032	6.14522
15	ALBF8	AL	NORTH	5.62512	5.2674
16	ALBF9	AL	NORTH	5.9957	5.39042
17	ALUS01	USA	OVERSEA	4.77742	3.94319
18	ATV1	EUR	OVERSEA	10.7708	8.71725
19	ATV2	EUR	OVERSEA	10.4098	8.43112
20	ATV3	EUR	OVERSEA	9.94722	7.25243
21	ATV4	EUR	OVERSEA	11.1357	9.88427
22	CC02	JPN	OVERSEA	5.83218	4.81807
23	CC21	JPN	OVERSEA	5.64055	4.6944
24	CC22	JPN	OVERSEA	4.9665	4.1274
25	CGK1601	JPN	OVERSEA	6.66472	6.20806
26	CHB109	JPN	OVERSEA	6.24686	5.85398
27	CHB260	JPN	OVERSEA	6.24686	6.04004
28	CHB261	JPN	OVERSEA	6.41991	6.0148
29	CHB283	JPN	OVERSEA	6.25071	5.55227
30	CHB291	JPN	OVERSEA	6.2301	5.51228
31	CQSZ01	CQSZ	SWEST	6.43356	6.17462
32	CQSZ03	CQSZ	SWEST	6.2834	6.03967
33	CQSZ05	CQSZ	SWEST	6.10492	5.8935
34	CQSZ07	CQSZ	SWEST	5.551	5.33324
35	CQSZ08	CQSZ	SWEST	5.23382	4.89523
36	CQSZ11	CQSZ	SWEST	5.85178	5.60458
37	CQSZ14	CQSZ	SWEST	6.43767	6.12264
38	CQSZ15	CQSZ	SWEST	6.25048	5.92034
39	CQSZ16	CQSZ	SWEST	6.50966	6.26959
40	CQSZ17	CQSZ	SWEST	6.15914	5.90559
41	CX301	CX	EAST	6.28044	5.70318
42	CX302	CX	EAST	5.79622	4.71014
43	CX306	CX	EAST	5.34337	4.02602
44	CX307	CX	EAST	5.40758	4.09936
45	CX308	CX	EAST	6.06659	5.29943
46	CX309	CX	EAST	5.62491	4.1988
47	CX310	CX	EAST	6.07794	5.37434
48	CX312	CX	EAST	5.49821	4.04261
49	CX313	CX	EAST	5.25001	3.89474
50	CX315	CX	EAST	10.6903	8.29463
51	CXS007	CX	EAST	11.0368	8.44558
52	CXS012	CX	EAST	10.6185	8.58891
53	CXS019	CX	EAST	9.99264	7.82458
54	CXS020	CX	EAST	5.21117	3.90718
55	DEHD3	EUR	OVERSEA	10.9902	8.3956
56	DEJ1	EUR	OVERSEA	5.39807	4.65076
57	DEJ3	EUR	OVERSEA	10.2787	6.53512
58	DEW1	EUR	OVERSEA	10.3116	6.52482
59	DEW2	EUR	OVERSEA	5.64987	4.24318
60	DF04	DF	SWEST	6.56493	6.23315
61	DF11	DF	SWEST	6.41296	6.09576
62	DF2	DF	SWEST	6.57152	6.1302
63	DF31	DF	SWEST	6.63347	6.304
64	DF34	DF	SWEST	6.7337	6.48521
65	DF37	DF	SWEST	6.449	6.08741
66	DHLY5	AL	NORTH	5.06857	3.99246
67	DHLY8	AL	NORTH	10.7662	8.65888
68	DHLY9	AL	NORTH	10.6334	7.97172
69	ES03	ES	NORTH	4.9377	4.09517
70	ES05	ES	NORTH	5.47869	4.70008
71	ES06	ES	NORTH	5.74813	4.41665
72	ES07	ES	NORTH	6.09434	5.01823
73	ES08	ES	NORTH	5.80968	5.06034
74	ES10	ES	NORTH	5.91722	5.14581
75	ES11	ES	NORTH	5.59	4.71884
76	ES12	ES	NORTH	5.46374	4.51992
77	ES14	ES	NORTH	5.90258	4.67103
78	ESBG13	ES	NORTH	5.10157	3.89337
79	ESBG14	ES	NORTH	5.59499	4.42157
80	ESBG15	ES	NORTH	5.71705	4.60863
81	ESY20	ES	NORTH	31.4	28.3
82	ESY24	ES	NORTH	5.64302	5.11335
83	ESY27	ES	NORTH	6.53274	6.07033
84	ESY30	ES	NORTH	6.68457	6.33915
85	ESY34	ES	NORTH	5.59676	4.96427
86	ESY36	ES	NORTH	5.54512	5.06517
87	ESY41	ES	NORTH	5.69922	5.07707
88	ESY45	ES	NORTH	4.86563	3.76339
89	ESY47	ES	NORTH	6.40682	6.14582
90	ESY6	ES	NORTH	32.8351	29.7608
91	FF0584	FF	SWEST	5.85195	5.26874
92	FF0586	FF	SWEST	5.85195	5.26874
93	FF0587	FF	SWEST	6.06101	5.6819
94	FF0588	FF	SWEST	6.16394	5.91357
95	FF0590	FF	SWEST	6.51137	6.14294
96	FF0591	FF	SWEST	6.88634	6.55679
97	FF0595	FF	SWEST	6.59366	6.16666
98	FF0599	FF	SWEST	6.49483	6.15257
99	FF0600	FF	SWEST	5.93797	5.19825
100	FF0602	FF	SWEST	6.42217	5.929
101	FF0603	FF	SWEST	6.41803	5.95396
102	FF0605	FF	SWEST	6.54283	6.18678
103	FF0607	FF	SWEST	6.24884	5.70655
104	FF0608	FF	SWEST	6.4485	6.10186
105	FF0611	FF	SWEST	6.24884	5.70655
106	FF0615	FF	SWEST	6.5289	5.89437
107	FF0616	FF	SWEST	6.56493	6.23315
108	FF0618	FF	SWEST	6.64025	6.36442
109	FF0619	FF	SWEST	6.45886	6.03213
110	FJPC07	FJPC	SOUTH	6.11013	5.90113
111	FJPC19	FJPC	SOUTH	4.46433	3.77927
112	FJPC20	FJPC	SOUTH	5.68479	5.29099
113	FJPC23	FJPC	SOUTH	6.40064	5.98805
114	FJPC26	FJPC	SOUTH	2.89477	2.79906
115	FJPC29	FJPC	SOUTH	6.03527	5.83041
116	FJPC32	FJPC	SOUTH	4.91469	4.5212
117	FJPC33	FJPC	SOUTH	6.26819	5.09736
118	FJPC36	FJPC	SOUTH	6.18781	5.18041
119	FJPC38	FJPC	SOUTH	6.4766	5.94425
120	FJSC04	FJSC	SOUTH	5.43019	4.91305
121	FJSC05	FJSC	SOUTH	5.61686	5.20656
122	FJSC07	FJSC	SOUTH	5.28458	4.70236
123	FJSC08	FJSC	SOUTH	5.70714	5.01704
124	FJSC10	FJSC	SOUTH	4.62638	4.00089
125	FJSC11	FJSC	SOUTH	5.65487	5.13103
126	FJSC13	FJSC	SOUTH	5.2975	4.68099
127	FJSC15	FJSC	SOUTH	5.22168	4.59885
128	FJSC16	FJSC	SOUTH	4.64547	3.5675
129	FJSC30	FJSC	SOUTH	6.08342	5.65298
130	FJYX21	FJYX	SOUTH	6.22883	5.81452
131	FJYX22	FJYX	SOUTH	6.28761	5.84131
132	FJYX24	FJYX	SOUTH	6.18759	5.79589
133	FJYX51	FJYX	SOUTH	6.35947	6.09334
134	FJYX52	FJYX	SOUTH	6.43839	5.94098
135	FJYX63	FJYX	SOUTH	6.43608	5.96261
136	FJYX64	FJYX	SOUTH	6.44579	6.05121
137	FJYX71	FJYX	SOUTH	6.42195	6.11918
138	FJYX75	FJYX	SOUTH	6.37143	6.08574
139	FJYX79	FJYX	SOUTH	6.18954	6.02809
140	FJZH01	FJZH	SOUTH	6.39108	5.92992
141	FJZH03	FJZH	SOUTH	6.48217	6.04303
142	FJZH09	FJZH	SOUTH	6.34782	6.1
143	FJZH12	FJZH	SOUTH	6.31649	5.92724
144	FJZH13	FJZH	SOUTH	6.20177	5.67528
145	FJZH14	FJZH	SOUTH	6.39643	5.84797
146	FJZH19	FJZH	SOUTH	6.47619	6.16475
147	FJZH26	FJZH	SOUTH	6.25994	5.9106
148	FJZH27	FJZH	SOUTH	6.13994	5.74781
149	FJZH41	FJZH	SOUTH	4.61285	3.97213
150	FREU12	EUR	OVERSEA	5.09156	4.17491
151	FREU13	EUR	OVERSEA	10.833	9.51363
152	FREU14	EUR	OVERSEA	5.45619	3.98204
153	FRFP1	EUR	OVERSEA	10.6838	8.25065
154	FUK04	JPN	OVERSEA	10.6583	8.62184
155	FUK06	JPN	OVERSEA	8.87889	7.09531
156	FUK15	JPN	OVERSEA	5.89453	5.16854
157	FUK16	JPN	OVERSEA	5.80977	5.03281
158	FUK17	JPN	OVERSEA	5.53959	4.55328
159	GX07	GXLC	SOUTH	5.60071	4.57721
160	GX09	GXLC	SOUTH	4.8708	3.86086
161	GX10	GXLC	SOUTH	5.87584	4.75822
162	GX17	GXLC	SOUTH	5.39043	4.1869
163	GXLC02	GXLC	SOUTH	6.51844	6.3007
164	GXLC06	GXLC	SOUTH	6.08901	5.744
165	GXLC11	GXLC	SOUTH	6.46112	6.16301
166	GXLC12	GXLC	SOUTH	6.20036	5.78349
167	GXLC13	GXLC	SOUTH	6.20136	5.87012
168	GXLC14	GXLC	SOUTH	6.09229	5.56305
169	GXLC15	GXLC	SOUTH	6.22146	5.68036
170	GXLC16	GXLC	SOUTH	6.62434	6.43176
171	GXLC17	GXLC	SOUTH	6.46938	6.32077
172	GXLC18	GXLC	SOUTH	6.28057	5.6441
173	GXXA02	GXXA	SOUTH	32.1377	28.38
174	GXXA06	GXXA	SOUTH	6.41369	6.00246
175	GXXA09	GXXA	SOUTH	6.32146	5.97366
176	GXXA15	GXXA	SOUTH	6.3298	5.90017
177	GXXA24	GXXA	SOUTH	5.92869	5.16776
178	GXXA26	GXXA	SOUTH	5.98871	5.55822
179	GXXA30	GXXA	SOUTH	5.53864	4.99864
180	GXXA31	GXXA	SOUTH	6.04768	5.61094
181	GXXA34	GXXA	SOUTH	5.65036	5.2689
182	GXXA35	GXXA	SOUTH	6.48956	6.16803
183	GYSP01	GY	SWEST	6.41822	6.41822
184	GYSP04	GY	SWEST	6.03012	6.03012
185	GYSP05	GY	SWEST	6.67908	6.67908
186	GYSP06	GY	SWEST	6.63457	6.63457
187	GYSP13	GY	SWEST	4.96194	4.60935
188	HESX10	HESX	NORTH	6.46608	6.16862
189	HESX12	HESX	NORTH	6.4393	6.1008
190	HESX15	HESX	NORTH	6.42834	6.21001
191	HESX16	HESX	NORTH	6.07495	5.46935
192	HESX19	HESX	NORTH	5.63933	5.21632
193	HESX1	HESX	NORTH	32.4124	29.1643
194	HESX20	HESX	NORTH	6.25656	5.90747
195	HESX4	HESX	NORTH	6.07182	5.63854
196	HESX6	HESX	NORTH	5.85559	5.44882
197	HESX8	HESX	NORTH	6.39385	6.13177
198	HEXX10	HEXX	NORTH	5.88042	5.54227
199	HEXX12	HEXX	NORTH	5.95776	5.64874
200	HEXX13	HEXX	NORTH	6.20871	5.64414
201	HEXX15	HEXX	NORTH	6.42834	6.21001
202	HEXX18	HEXX	NORTH	6.4563	6.23033
203	HEXX1	HEXX	NORTH	6.26299	5.89954
204	HEXX2	HEXX	NORTH	6.20682	5.70542
205	HEXX4	HEXX	NORTH	6.07182	5.63854
206	HEXX7	HEXX	NORTH	6.54988	5.80891
207	HEXX8	HEXX	NORTH	6.46886	5.90761
208	HP01	HPSN	NORTH	10.4279	7.81402
209	HP02	HPSN	NORTH	12.5213	11.2609
210	HP03	HPSN	NORTH	10.7508	8.71806
211	HP04	HPSN	NORTH	10.7812	8.62956
212	HP05	HPSN	NORTH	4.95947	3.92159
213	HP06	HPSN	NORTH	10.2033	8.1237
214	HP07	HPSN	NORTH	9.05682	6.86873
215	HP08	HPSN	NORTH	5.57737	4.6214
216	HP09	HPSN	NORTH	9.88395	7.70267
217	HS01	HS	SOUTH	8.22627	6.26739
218	HS03	HS	SOUTH	8.17595	6.25416
219	HS10	HS	SOUTH	11.2271	9.82874
220	HX01	GS	NORTH	10.5289	8.11046
221	HX04	GS	NORTH	4.57525	4.30754
222	HX09	GS	NORTH	5.24798	3.99183
223	HX11	GS	NORTH	5.08703	3.92083
224	HX13	GS	NORTH	10.0424	8.1517
225	HX16	GS	NORTH	10.3462	9.03556
226	HX19	GS	NORTH	5.80508	4.63832
227	HX22	GS	NORTH	8.99327	7.19293
228	HX23	GS	NORTH	5.56981	4.53549
229	HX26	GS	NORTH	5.34166	4.3587
230	HX28	GS	NORTH	5.91203	4.94356
231	HX29	GS	NORTH	5.37978	4.45731
232	HX30	GS	NORTH	5.12392	4.15248
233	HX32	GS	NORTH	4.86929	4.02248
234	HX33	GS	NORTH	5.94564	4.90273
235	HX35	GS	NORTH	5.60089	4.65312
236	HX36	GS	NORTH	5.53281	4.45925
237	HX38	GS	NORTH	5.50493	4.54628
238	HX39	GS	NORTH	5.23176	4.37883
239	ID02	USA	OVERSEA	5.83079	5.0141
240	IL02	USA	OVERSEA	9.89785	7.81371
241	JF304	JF	SWEST	9.37747	6.54352
242	JF312	JF	SWEST	9.29371	7.2493
243	JF314	JF	SWEST	11.0675	9.32919
244	JF316	JF	SWEST	10.9153	9.3479
245	JFDL03	JF	SWEST	6.32614	5.98529
246	JFDL11	JF	SWEST	6.24482	5.94206
247	JFDL17	JF	SWEST	6.28845	5.96688
248	JFDL19	JF	SWEST	6.30578	6.05432
249	JFDL22	JF	SWEST	6.29573	5.92911
250	JFDL24	JF	SWEST	6.59288	6.24955
251	JFDL33	JF	SWEST	33.2	29.6
252	JFDL39	JF	SWEST	32.9009	27.9369
253	JFDL48	JF	SWEST	5.61823	5.35489
254	JFDL50	JF	SWEST	6.37752	5.93251
255	JFDY01	JF	SWEST	6.37765	6.0214
256	JFDY02	JF	SWEST	6.38229	6.15177
257	JFDY03	JF	SWEST	6.38967	6.04156
258	JFDY04	JF	SWEST	6.3414	5.78323
259	JFDY05	JF	SWEST	6.58816	6.10436
260	JFDY06	JF	SWEST	6.59272	6.33768
261	JFDY07	JF	SWEST	6.44225	6.21924
262	JFPY03	JF	SWEST	10.8723	8.6171
263	JFPY16	JF	SWEST	5.58174	4.69365
264	JFPY17	JF	SWEST	5.37113	4.63506
265	JFPY19	JF	SWEST	9.87528	7.66167
266	JFPY20	JF	SWEST	9.56333	6.82295
267	JFPY21	JF	SWEST	5.72192	4.69794
268	JR03	JR	EAST	5.28014	3.91361
269	JR06	JR	EAST	5.09782	3.67208
270	JR07	JR	EAST	5.30629	3.94123
271	JSNT03	JSNT	EAST	5.17707	3.92497
272	JSYX06	JSYX	EAST	5.57818	4.37974
273	JSYX08	JSYX	EAST	5.50795	4.35668
274	JZ01	XXJZ	NORTH	4.68998	3.87509
275	JZ02	XXJZ	NORTH	5.40411	4.5999
276	JZ04	XXJZ	NORTH	4.84312	4.01377
277	JZ06	XXJZ	NORTH	4.75696	4.07633
278	JZ07	XXJZ	NORTH	4.82927	4.07219
279	JZ09	XXJZ	NORTH	10.9089	9.76408
280	JZ11	XXJZ	NORTH	10.6127	8.35577
281	JZ14	XXJZ	NORTH	7.59169	6.58631
282	JZ15	XXJZ	NORTH	11.224	9.00898
283	KNT296	JNP	OVERSEA	6.51075	6.04685
284	KOR02	KOR	OVERSEA	5.97291	4.97514
285	KOR03	KOR	OVERSEA	5.54139	4.68975
286	KOR04	KOR	OVERSEA	5.81514	4.82757
287	KOR05	KOR	OVERSEA	5.47994	4.47935
288	KOR06	KOR	OVERSEA	5.9918	5.2336
289	KOR07	KOR	OVERSEA	5.86254	5.06216
290	KOR08B	KOR	OVERSEA	5.21017	4.26742
291	KOR10	KOR	OVERSEA	5.34672	4.20188
292	KOR11	KOR	OVERSEA	5.75717	5.13635
293	KOR12	KOR	OVERSEA	5.65226	4.63339
294	KOR13B	KOR	OVERSEA	5.38229	4.15529
295	KOR14B	KOR	OVERSEA	11.2415	9.78862
296	KOR15	KOR	OVERSEA	5.28282	4.43171
297	KOR16B	KOR	OVERSEA	5.90488	5.08699
298	KOR17	KOR	OVERSEA	5.36503	4.4101
299	KOR18	KOR	OVERSEA	5.60112	4.87719
300	KOR19	KOR	OVERSEA	5.94627	5.27938
301	KOR24	KOR	OVERSEA	6.02302	5.21993
302	KOR30	KOR	OVERSEA	5.2972	4.3915
303	KOR34	KOR	OVERSEA	5.70678	4.51635
304	KOR35	KOR	OVERSEA	5.19846	4.25762
305	KX13	KX	NORTH	6.54552	6.29599
306	KX14	KX	NORTH	6.41899	5.99175
307	KX19	KX	NORTH	6.44288	6.02152
308	KX1	KX	NORTH	6.40398	6.1171
309	KX34	KX	NORTH	6.49867	6.16991
310	KX40	KX	NORTH	6.57838	6.17143
311	KX41	KX	NORTH	6.40989	5.98179
312	KX42	KX	NORTH	6.59434	6.27303
313	KX6	KX	NORTH	6.47019	6.07465
314	KYS29	JNP	OVERSEA	6.26266	5.59341
315	KYS370	JNP	OVERSEA	6.50078	6.25391
316	KYS371	JNP	OVERSEA	6.56514	6.21727
317	KYS375	JNP	OVERSEA	6.55351	6.0777
318	KYS376	JNP	OVERSEA	6.51406	6.16712
319	KYS377	JNP	OVERSEA	6.68128	6.28935
320	KYS47	JNP	OVERSEA	6.55351	6.0777
321	LYG06	LYG	EAST	5.16459	5.11362
322	LYG10	LYG	EAST	10.9088	9.61433
323	LYG11	LYG	EAST	5.0123	3.89023
324	LYG12	LYG	EAST	11.2826	11.2826
325	LYG15	LYG	EAST	5.24277	4.46322
326	MAPH3	USA	OVERSEA	8.29437	5.03606
327	MAPH4	USA	OVERSEA	8.54512	5.16842
328	MAPH5	USA	OVERSEA	10.3732	7.88681
329	MT01	MT	SWEST	6.56599	6.32051
330	MT02	MT	SWEST	6.6784	6.36056
331	MT03	MT	SWEST	6.29826	5.82353
332	MT05	MT	SWEST	6.22952	5.84434
333	MT08	MT	SWEST	6.45886	6.03213
334	MT12	MT	SWEST	6.42217	5.929
335	NC02	USA	OVERSEA	10.7335	8.72111
336	NC07	USA	OVERSEA	5.1931	4.45425
337	NC08	USA	OVERSEA	10.4258	6.47393
338	NC09	USA	OVERSEA	5.10559	4.7402
339	NLEU1	EUR	OVERSEA	6.17419	5.44666
340	NLEU2	EUR	OVERSEA	6.25638	5.66458
341	NX01	NX	SOUTH	6.08559	5.75052
342	NX05	NX	SOUTH	6.14764	5.79608
343	NX11	NX	SOUTH	6.01944	5.61095
344	NX20	NX	SOUTH	6.34818	5.97355
345	NX25	NX	SOUTH	6.13807	5.91295
346	NX31	NX	SOUTH	5.97078	5.62992
347	NX34	NX	SOUTH	6.04315	5.80218
348	NX39	NX	SOUTH	6.45981	5.76922
349	NX43	NX	SOUTH	6.39718	6.05934
350	NX46	NX	SOUTH	6.27849	5.85734
351	NY01	USA	OVERSEA	5.0254	4.13336
352	PAPH1	USA	OVERSEA	5.31669	4.092
353	PAPH2	USA	OVERSEA	5.46069	4.26946
354	PXLM07	PX	SWEST	5.51148	4.37015
355	PXLM15	PX	SWEST	4.72532	3.45805
356	QC03	SCQ	NORTH	9.18707	6.84277
357	QC05	SCQ	NORTH	4.87095	4.06665
358	QC10	SCQ	NORTH	5.61752	4.81094
359	QC11	SCQ	NORTH	5.23219	4.36727
360	QY04	JNP	OVERSEA	5.53863	4.64562
361	QY07	JNP	OVERSEA	4.99878	4.00343
362	QY08	JNP	OVERSEA	5.00671	4.02167
363	RZ08	RZ	EAST	5.29621	4.60034
364	RZ12	RZ	EAST	5.04569	3.94315
365	RZ15	RZ	EAST	5.38645	4.68207
366	RZ16	RZ	EAST	5.48229	4.86849
367	SC01	USA	OVERSEA	5.13422	4.10353
368	SCQL01	SCQ	NORTH	6.08284	5.65904
369	SCQL02	SCQ	NORTH	6.11886	5.78208
370	SCQL03	SCQ	NORTH	6.28405	5.87146
371	SCQL04	SCQ	NORTH	6.27984	5.89224
372	SCQL06	SCQ	NORTH	6.16779	5.8188
373	SCQL08	SCQ	NORTH	6.21853	5.9392
374	SCWY01	SCWY	NORTH	6.46279	6.00973
375	SCWY03	SCWY	NORTH	6.51084	6.12402
376	SCWY04	SCWY	NORTH	6.39731	5.94389
377	SCWY06	SCWY	NORTH	6.39679	5.95413
378	SCWY07	SCWY	NORTH	6.29016	6.05425
379	SCWY08	SCWY	NORTH	6.56215	6.28791
380	SCWY12	SCWY	NORTH	5.55429	5.17964
381	SCWY15	SCWY	NORTH	5.10132	4.73194
382	SCWY18	SCWY	NORTH	6.49224	6.1365
383	SCWY23	SCWY	NORTH	6.31315	6.09559
384	SG07	NX	SOUTH	5.18675	4.09663
385	SKK354	JNP	OVERSEA	6.69556	6.20321
386	SKK355	JNP	OVERSEA	6.4798	5.97975
387	SKK364	JNP	OVERSEA	6.64789	6.14755
388	SKK365	JNP	OVERSEA	6.64789	6.14755
389	SKK72	JNP	OVERSEA	6.46422	5.92996
390	SN01	HPSN	NORTH	5.86285	4.79982
391	SN02	HPSN	NORTH	10.0545	7.78139
392	SN03	HPSN	NORTH	5.19193	4.01165
393	SN04	HPSN	NORTH	5.63095	4.38386
394	SN05	HPSN	NORTH	5.52769	4.38965
395	SP03	GY	SWEST	5.97867	4.84954
396	SP10	GY	SWEST	6.03167	5.21808
397	SX04	HESX	NORTH	9.95902	7.69446
398	SX05	HESX	NORTH	10.3745	8.17312
399	SX15	HESX	NORTH	5.87674	4.98418
400	THK336	JNP	OVERSEA	6.56915	6.18869
401	TM010	TM	EAST	10.5114	7.63088
402	TM012	TM	EAST	9.06142	6.58794
403	TM016	TM	EAST	3.32564	3.01726
404	TM01L	TM	EAST	10.5681	5.46856
405	TM02L	TM	EAST	10.5284	7.37962
406	TM033	TM	EAST	5.70775	4.57168
407	TM038	TM	EAST	4.81025	3.66886
408	TM03L	TM	EAST	10.122	7.02372
409	TM049	TM	EAST	8.41091	6.32421
410	TM04L	TM	EAST	5.60151	4.36716
411	TM050	TM	EAST	8.9289	6.82795
412	TM052	TM	EAST	10.1203	8.13368
413	TM054	TM	EAST	3.22661	2.84791
414	TM05L	TM	EAST	5.91655	5.02908
415	TM062	TM	EAST	5.01622	3.86094
416	TM064	TM	EAST	9.28345	6.86372
417	TM065	TM	EAST	9.9769	7.62081
418	TM067	TM	EAST	10.4708	8.21547
419	TM068	TM	EAST	10.5369	8.23997
420	TM070	TM	EAST	10.6721	8.22468
421	TM106	TM	EAST	36.2645	30.2325
422	TM110	TM	EAST	5.6035	4.32635
423	TM111	TM	EAST	5.9052	4.5924
424	TM127	TM	EAST	5.83562	4.4241
425	TM130	TM	EAST	5.56851	4.16987
426	TM137	TM	EAST	10.3494	7.77442
427	TM139	TM	EAST	3.7433	3.32957
428	TM140	TM	EAST	3.61604	3.28013
429	TM142	TM	EAST	5.21567	4.00181
430	TM147	TM	EAST	10.7284	7.96488
431	TM150	TM	EAST	9.81989	7.77688
432	TM164	TM	EAST	5.18751	3.95272
433	TM165	TM	EAST	9.91352	7.74225
434	TM169	TM	EAST	36.1885	30.6433
435	TM171	TM	EAST	27.9287	24.8638
436	TM179	TM	EAST	10.3028	7.93634
437	TM190	TM	EAST	10.039	6.70334
438	TM191	TM	EAST	8.7377	5.65543
439	TM217	TM	EAST	9.79589	7.42893
440	TM218	TM	EAST	9.94004	7.26415
441	TM226	TM	EAST	10.0837	7.5468
442	TM231	TM	EAST	5.02371	4.32811
443	TM257	TM	EAST	9.28047	6.58144
444	TM270	TM	EAST	8.86578	6.07298
445	TM282	TM	EAST	8.46433	5.91014
446	TM286	TM	EAST	8.85344	6.36895
447	TM289	TM	EAST	8.45827	5.84186
448	TM358	TM	EAST	10.7419	8.35057
449	TM407	TM	EAST	8.4856	5.49724
450	TM425	TM	EAST	3.79602	3.40339
451	TM428	TM	EAST	4.54222	4.06933
452	TM432	TM	EAST	4.0449	3.66827
453	TM439	TM	EAST	4.73232	4.24957
454	TM474	TM	EAST	9.76293	7.27129
455	TMAB0715	TM	EAST	4.60958	4.17256
456	TMAB0722	TM	EAST	2.96747	2.67137
457	TMAB0759	TM	EAST	4.61394	4.18406
458	TMAB0759-2	TM	EAST	5.86344	4.93062
459	TOK03	JPN	OVERSEA	5.5744	4.75872
460	TOK06	JPN	OVERSEA	5.72523	4.84371
461	TOK16	JPN	OVERSEA	5.23239	4.39091
462	TW01	TW	EAST	5.50929	4.57063
463	TX06	TX	EAST	5.30548	4.00797
464	TX10	TX	EAST	9.27537	6.96577
465	TX11	TX	EAST	11.2953	8.85669
466	TX14	TX	EAST	10.6963	8.75805
467	TX20	TX	EAST	10.7332	8.6637
468	UK02	EUR	OVERSEA	10.4151	7.88545
469	WA01	WA	SOUTH	6.32938	5.98092
470	WA07	WA	SOUTH	6.28827	5.97127
471	WA08	WA	SOUTH	6.26799	5.71827
472	WA11	WA	SOUTH	6.26276	5.97527
473	WA13	WA	SOUTH	6.39661	5.93718
474	WA22	WA	SOUTH	6.30128	6.02971
475	WA24	WA	SOUTH	5.09031	4.80472
476	WA25	WA	SOUTH	5.14373	4.90764
477	WA27	WA	SOUTH	6.25547	5.43492
478	WC004	WC	SWEST	6.57246	6.17236
479	WC005	WC	SWEST	6.04831	5.54531
480	WC006	WC	SWEST	6.08009	5.41494
481	WC012	WC	SWEST	6.30937	5.90072
482	WC019	WC	SWEST	6.58132	6.22481
483	WC027	WC	SWEST	6.32399	5.91213
484	WC034	WC	SWEST	6.39321	6.03787
485	WC036	WC	SWEST	6.50729	6.13828
486	WC040	WC	SWEST	6.56267	6.21252
487	WC047	WC	SWEST	6.54421	6.03588
488	WC048	WC	SWEST	6.73516	6.44103
489	WC054	WC	SWEST	6.56379	6.18577
490	WC068	WC	SWEST	6.5901	6.07596
491	WC073	WC	SWEST	6.26994	5.90908
492	WC087	WC	SWEST	5.57947	5.13741
493	WC092	WC	SWEST	6.12114	5.74969
494	WC101	WC	SWEST	6.15371	5.80094
495	WC103	WC	SWEST	6.40806	5.95676
496	WCBL2	WC	SWEST	5.28819	4.19664
497	WCBL5	WC	SWEST	5.26109	4.141
498	WCBY206	WC	SWEST	5.26578	3.92191
499	WCCF32	WC	SWEST	4.37015	2.75574
500	WCCF69	WC	SWEST	9.85894	8.33204
501	WCNT52	WC	SWEST	5.07095	4.04854
502	WCNT81	WC	SWEST	5.22906	4.28845
503	WCSE25	WC	SWEST	5.22906	4.28845
504	WCSE31	WC	SWEST	9.19822	7.42602
505	WCSE35	WC	SWEST	5.39035	4.50882
506	WCSE39	WC	SWEST	5.52855	4.29379
507	WCSE57	WC	SWEST	5.43868	4.32058
508	WCSE70	WC	SWEST	5.5616	4.62212
509	WCSE71	WC	SWEST	5.78378	4.96294
510	WI01	USA	OVERSEA	10.2962	6.67551
511	WX10	GS	NORTH	5.95989	5.7065
512	WX1	GS	NORTH	6.51116	6.2568
513	WX4	GS	NORTH	6.41252	6.05357
514	WX5	GS	NORTH	6.40237	6.06001
515	WX6	GS	NORTH	6.62533	6.45413
516	WX7	GS	NORTH	6.61909	6.39668
517	WX8	GS	NORTH	1.53053	1.43468
518	WX9	GS	NORTH	6.17612	5.76333
519	XA01	XA	NORTH	5.30163	4.59986
520	XA03	XA	NORTH	5.09711	4.09317
521	XA04	XA	NORTH	5.45034	4.49938
522	XA05	XA	NORTH	5.18776	4.3191
523	XC04	XC	EAST	5.36889	4.23069
524	XX05	XXJZ	NORTH	5.85038	4.91295
525	XX06	XXJZ	NORTH	9.95327	7.87732
526	XX08	XXJZ	NORTH	9.66414	7.62879
527	XX13	XXJZ	NORTH	5.07155	3.95181
528	XX14	XXJZ	NORTH	5.44099	4.30275
529	YNTC06	YNTC	SWEST	5.03232	4.51519
530	YNTC14	YNTC	SWEST	6.50141	6.22922
531	YNTC17	YNTC	SWEST	6.26782	5.9295
532	YNTC18	YNTC	SWEST	6.29997	5.9182
533	YNTC19	YNTC	SWEST	6.25309	5.88509
534	YNTC22	YNTC	SWEST	6.13766	5.73929
535	YNTC25	YNTC	SWEST	6.45508	6.16436
536	YNTC26	YNTC	SWEST	6.19666	5.76049
537	YNTC27	YNTC	SWEST	5.80325	5.50765
538	YX01	YX	SOUTH	11.4378	8.42771
539	YX03	YX	SOUTH	10.2252	7.30358
540	YX08	YX	SOUTH	5.49444	4.33897
541	YX09	YX	SOUTH	10.2857	8.15709
542	YX10	YX	SOUTH	5.57467	4.49079
543	ZH02	ZH	EAST	10.7752	8.54357
544	ZH04	ZH	EAST	9.71088	6.92443
545	5IL05	USA	OVERSEA	10.9363	8.4457
* Sequencing depth was estimated as the sequenced base number dividy the genome size (11,442,212,143 bp)

## Sheet: Suppl. Fig. 3b
Suppl. Fig. 3b	The characters of SNPs distribution for ginkgo SNPs database
MAF range	Distance between two neighbored SNPs, in bp					genic region annotation
	[0-100)	[100, 500)	[500, 1000)	[1000, 2000)	>=2000	Intergenic	Intronic	CDS-Nonsynonymous	CDS-Synonymous
[0, 0.005)	3693580	6204430	2829650	1757570	825070	13810700	1101620	28034	11546
[0.005, 0.01)	4482860	7005800	2965100	1726070	761884	15446200	1111220	35295	15163
[0.01, 0.05)	28816700	20421000	2840480	667552	152464	48150400	3400010	106083	46701
[0.05, 0.2)	23455600	18415600	3006710	864359	223651	41570600	3400010	75429	34192
[0.2, 0.5]	12550600	12670500	2988690	1230600	496393	27017600	1957890	45382	21726

## Sheet: Suppl. Fig. 5a-b
Suppl. Figs. 5a and 5b	The principal component analysis for 458 ginkgo samples of China
Sample	PC1	PC2	PC3
AL8042	0.00533671	-0.0072176	-0.000259163
AL8043	0.00159392	0.00119457	0.0205771
AL8044	-0.007183	-0.00928923	0.00670494
AL8056	0.0251221	0.00479498	0.00889127
AL8146	-0.0223415	-0.0264539	0.013747
AL8147	-0.0210941	-0.0249924	0.0130675
ALBF1	-0.0160801	-0.0194698	0.0164074
ALBF3	-0.000385759	-0.0111391	0.113774
ALBF8	0.0053743	-0.00170225	0.127768
ALBF9	0.00538512	-0.0017796	0.127514
ALBF14	0.00532662	-0.00173688	0.127025
ALBF18	-0.0039426	-0.0142125	0.0158169
ALBF19	-0.0227244	-0.0298172	0.0198773
ALBF21	-0.022732	-0.0299391	0.0204528
ALBF40	0.00548932	-0.0016112	0.127663
ALBF41	-0.0088282	-0.022006	0.0158068
ATV1	-0.0974954	0.229814	-0.0214851
ATV2	-0.074238	0.109539	-0.0117231
ATV3	-0.0846947	0.165188	-0.0176409
ATV4	-0.0895493	0.177777	-0.00788738
CC02	-0.0601666	-0.0566894	-0.215931
CC21	-0.040582	-0.0415292	-0.106261
CC22	-0.0580893	-0.0542442	-0.206394
CGK1601	-0.0324096	-0.0277639	0.0327007
CHB109	-0.040139	-0.0347319	-0.0604068
CHB260	-0.064512	-0.0599658	-0.232728
CHB261	-0.0647875	-0.0602352	-0.234204
CHB283	-0.0283823	-0.0227957	0.00426836
CHB291	-0.063341	-0.0590158	-0.228656
CQSZ01	0.0649259	0.0161056	0.00479703
CQSZ03	0.100807	0.0316623	0.00105107
CQSZ05	0.0756597	0.0177298	-0.00366171
CQSZ07	0.0803732	0.0209548	0.00501027
CQSZ08	0.0822995	0.0213429	0.00852184
CQSZ11	0.0841092	0.0226073	0.00758751
CQSZ14	0.0984035	0.0272998	0.00876023
CQSZ15	0.093801	0.0256554	0.00788839
CQSZ16	0.0857773	0.0216289	0.00288523
CQSZ17	0.0664864	0.0145147	0.00563798
CX301	-0.0275829	-0.0356723	-0.0285601
CX302	-0.00775714	-0.0208436	-0.0132497
CX306	-0.0178774	-0.0181535	-0.010096
CX307	-0.0253958	-0.0266222	0.00986367
CX308	-0.0238478	-0.0222809	0.00826711
CX309	-0.082007	0.1624	-0.0132385
CX310	-0.019104	-0.0236994	-0.00693922
CX312	-0.00799104	-0.020372	-0.0135465
CX313	-0.0806613	0.183649	-0.0157001
CX315	-0.0617029	0.0731117	-0.00639864
CXS007	-0.0573898	0.0829138	-0.0251691
CXS012	-0.0442661	-0.0514209	-0.0201458
CXS019	-0.0255514	-0.0294611	-0.00763045
CXS020	-0.0744569	0.138578	-0.0117211
DEHD3	-0.0936003	0.190167	-0.0177976
DEJ1	-0.0853704	0.195888	-0.0163908
DEJ3	-0.0878918	0.174875	-0.0156578
DEW1	-0.0912763	0.210996	-0.020419
DEW2	-0.0787534	0.152199	-0.0132574
DF04	0.0865615	0.0284713	-0.0216062
DF2	0.0856142	0.0283185	-0.021753
DF11	0.0857637	0.0280433	-0.0211735
DF31	0.0722831	0.0237021	-0.0233656
DF34	0.0781563	0.0263515	-0.0234779
DF37	0.0771554	0.025518	-0.0218887
DHLY5	-0.0179036	-0.0155904	0.00647768
DHLY8	-0.0197997	-0.0154436	0.00575776
DHLY9	-0.0102569	-0.01156	0.01091
ES03	0.0259591	0.001101	0.0159175
ES05	0.040887	0.00932469	0.0311533
ES06	0.0404799	0.00939433	0.0307357
ES07	0.0361647	0.00517907	0.0153754
ES08	0.0186085	0.000136932	0.0314766
ES10	0.0423121	0.00847702	-0.00284846
ES11	0.039857	0.00911356	0.030297
ES12	0.0398996	0.00886422	0.0306976
ES14	0.0245514	-0.000731627	0.0258703
ESBG13	0.0348098	0.0121581	0.0185814
ESBG14	0.0231471	-0.000802905	0.0123409
ESBG15	0.0394226	0.00648733	-0.00779108
ESY6	0.0461074	0.00930418	0.0430909
ESY20	0.0281542	0.00416477	0.0492015
ESY24	-0.00862021	-0.0124205	0.0432245
ESY27	0.0453208	0.0126721	0.0271725
ESY30	0.0386004	0.00689415	0.0379239
ESY34	0.0159411	-0.00338009	0.0453004
ESY36	-0.00353924	-0.00943623	0.0422271
ESY41	0.0163242	-0.00201096	0.0310209
ESY45	0.0265658	0.00170627	0.0487407
ESY47	0.026765	0.00158119	0.0427753
FF0584	0.0450218	0.00615665	-0.0404913
FF0586	0.0475136	0.00346283	-0.0525862
FF0587	0.0517805	0.00874768	-0.0457884
FF0588	0.0557828	0.0078221	-0.0440251
FF0590	0.0415415	0.0022708	-0.0468968
FF0591	0.0469824	0.00249475	-0.0435228
FF0595	0.0531548	0.00977673	-0.0460821
FF0599	0.0420336	0.000793731	-0.0475029
FF0600	0.0526372	0.0015426	-0.0468334
FF0602	0.0398331	0.00610677	-0.0505689
FF0603	0.0445786	0.00235088	-0.0572973
FF0605	0.0475842	0.00798667	-0.0522952
FF0607	0.0419344	0.00288952	-0.0486575
FF0608	0.0467584	0.00570414	-0.0531027
FF0611	0.0488643	0.00447056	-0.0468471
FF0615	0.0414794	0.00211045	-0.0495953
FF0616	0.0455943	0.00689994	-0.0418394
FF0618	0.0464199	0.00175541	-0.0505476
FF0619	0.0457967	0.00168074	-0.0504341
FJPC07	-0.0165641	-0.0302311	0.0226779
FJPC19	-0.0382797	-0.0383323	0.0310878
FJPC20	-0.0306223	-0.0408577	0.0249081
FJPC23	-0.0328787	-0.0344653	0.0345638
FJPC26	-0.0164344	-0.0190856	0.0203712
FJPC29	-0.0192864	-0.0293669	0.0272529
FJPC32	-0.0338098	-0.0344549	0.0240685
FJPC33	-0.0344176	-0.0332336	0.028866
FJPC36	-0.0378854	-0.0390362	0.0378695
FJPC38	-0.0290748	-0.0326903	0.0299718
FJSC04	-0.0447273	-0.0434205	0.0369757
FJSC05	-0.0282355	-0.0393728	-0.0114479
FJSC07	-0.0446779	-0.0433236	0.0367482
FJSC08	-0.0282766	-0.0396606	-0.0113306
FJSC10	-0.0414414	-0.0415301	0.0672566
FJSC11	-0.0448351	-0.0441486	0.0427311
FJSC13	-0.0447811	-0.0439073	0.042338
FJSC15	-0.0451817	-0.0444921	0.04287
FJSC16	-0.0479169	-0.047453	0.0467205
FJSC30	-0.0448581	-0.0436418	0.0379305
FJYX21	-0.0401399	-0.0222363	0.0686111
FJYX22	-0.0341653	-0.0303632	0.066719
FJYX24	-0.0424653	-0.0259786	0.0822377
FJYX51	-0.0379308	-0.0267468	0.0700805
FJYX52	-0.0521621	-0.0213073	0.0769142
FJYX63	-0.0414776	-0.0222005	0.0678061
FJYX64	-0.0498197	-0.0201943	0.0853372
FJYX71	-0.0419806	-0.0217272	0.0657858
FJYX75	-0.0328721	-0.0289784	0.0645955
FJYX79	-0.0397749	-0.0251976	0.066446
FJZH01	-0.0392339	-0.0273979	0.0610632
FJZH03	-0.040254	-0.0326501	0.0626781
FJZH09	-0.0389787	-0.0339978	0.0570672
FJZH12	-0.0367947	-0.0305336	0.0580232
FJZH13	-0.0402048	-0.0364293	0.064694
FJZH14	-0.032378	-0.0341692	0.0564873
FJZH19	-0.035188	-0.0353088	0.0549753
FJZH26	-0.0390112	-0.0360844	0.0609097
FJZH27	-0.0363256	-0.0315974	0.054299
FJZH41	-0.0425375	-0.0426369	0.0710156
FREU12	-0.0743059	0.136461	-0.0138201
FREU13	-0.0723016	0.104197	-0.000983512
FREU14	-0.0699102	0.129711	-0.0140608
FRFP1	-0.0964041	0.226289	-0.0208224
FUK04	-0.023106	-0.0279821	-0.0213668
FUK06	-0.0246136	-0.0274545	-0.0167478
FUK15	-0.0234655	-0.0275735	-0.0207702
FUK16	-0.0300284	-0.0342196	-0.0311373
FUK17	-0.0231237	-0.0275915	-0.0115525
GX07	-0.0194247	0.01419	0.0228635
GX09	-0.0204232	0.0132193	0.0284928
GX10	-0.0211109	0.0141201	0.0298035
GX17	-0.0208606	0.0201822	0.00655093
GXLC02	-0.0320436	0.0245825	0.0478369
GXLC06	-0.043347	0.086019	0.0330662
GXLC11	-0.0433062	0.0861225	0.033066
GXLC12	-0.0391562	0.031544	0.0256484
GXLC13	-0.0345895	0.0354811	0.0520975
GXLC14	-0.0431565	0.0852839	0.0328196
GXLC15	-0.0318671	0.0244348	0.0462301
GXLC16	-0.00712326	0.0187365	0.03889
GXLC17	-0.0224944	0.036438	0.0322549
GXLC18	-0.0224593	0.0356913	0.0313571
GXXA02	-0.0203075	0.00323375	0.0295781
GXXA06	-0.0335165	0.0134338	0.0315954
GXXA09	-0.0267579	0.00958607	0.0272803
GXXA15	-0.027136	0.0159266	0.0302762
GXXA24	-0.0308686	0.0139506	0.0317457
GXXA26	-0.0245984	0.0266304	0.0279811
GXXA30	-0.0274233	0.0118708	0.0310091
GXXA31	-0.0376694	0.0206469	0.0337531
GXXA34	-0.0335522	0.0187984	0.03814
GXXA35	-0.035202	0.0209852	0.0460269
GYSP01	0.0722842	0.0208318	-0.0189127
GYSP04	0.067258	0.0169085	-0.0195648
GYSP05	0.0649855	0.0163175	-0.0176006
GYSP06	0.0536677	0.0235805	-0.0192212
GYSP13	0.0764319	0.0194839	-0.0113208
HESX1	-0.027949	-0.0322757	0.0690105
HESX4	-0.0249361	-0.034745	0.0862158
HESX6	-0.0336165	-0.0381935	0.0954461
HESX8	-0.0357093	-0.0379667	0.0977384
HESX10	-0.0335624	-0.0398973	0.105117
HESX12	-0.0245933	-0.0266064	0.0872567
HESX15	-0.0177584	-0.0212664	0.0807406
HESX16	-0.0167104	-0.0238088	0.0372466
HESX19	-0.0246213	-0.0304846	0.0751226
HESX20	-0.0198757	-0.0247306	0.075327
HEXX1	-0.0237605	-0.0325428	0.0349832
HEXX2	-0.0279769	-0.0405219	0.0740173
HEXX4	-0.0167465	-0.0307475	0.0743117
HEXX7	-0.0278297	-0.0312272	0.0535254
HEXX10	-0.0195077	-0.0291659	0.0542438
HEXX12	-0.0251888	-0.0362988	0.0744124
HEXX13	-0.0195973	-0.0287248	0.0730474
HEXX15	-0.0214141	-0.033767	0.0810441
HEXX18	-0.0311405	-0.0374104	0.0731751
HP01	0.0501047	0.0186179	0.0383987
HP02	0.0501951	0.0225431	0.0348567
HP03	0.0593407	0.0271703	0.0281805
HP04	0.0326933	0.00933359	0.0233999
HP05	0.0441558	0.01912	0.0312107
HP06	0.0413725	0.016827	0.0173455
HP07	0.0512293	0.0225554	0.0500613
HP08	0.0479484	0.0205265	0.0474746
HP09	0.0470246	0.0155189	0.0301847
HS01	-0.0261389	-0.0190289	0.022521
HS03	-0.0275738	-0.0220462	0.0207881
HS10	-0.0272696	-0.0220506	0.0312548
HX01	0.0271254	-0.0101588	0.0102341
HX04	0.0509376	-0.00134049	0.008159
HX09	0.0392101	-0.00752274	0.00206166
HX11	0.0237223	-0.00822909	0.0153293
HX13	0.0301891	-0.00355215	0.0129337
HX16	0.0140109	-0.0178612	0.0287824
HX19	0.0168506	-0.00910617	0.0195359
HX22	0.0107913	-0.0120629	0.00957011
HX23	0.0105932	-0.0151678	0.016983
HX26	0.0252067	-0.00625482	0.0175844
HX28	0.0108031	-0.0154216	0.013172
HX29	0.020021	-0.0106097	0.00873916
HX30	0.0196184	-0.0109557	0.0142897
HX32	0.0223006	-0.00849148	0.00798457
HX33	0.019072	-0.00782066	0.0127952
HX35	0.0336655	-0.00377436	0.0127685
HX36	0.0157285	-0.010541	0.0100156
HX38	0.025576	-0.00801078	0.0133975
HX39	0.0157629	-0.0104018	0.0111671
JF304	0.06866	0.0231991	-0.0122425
JF312	0.0496198	0.0145233	-0.0181628
JF314	0.0889578	0.0298386	-0.0243059
JF316	0.125138	0.0497937	-0.0294361
JFDL03	0.126691	0.0468737	-0.0183885
JFDL11	0.109723	0.0391936	-0.0115494
JFDL17	0.115611	0.0399045	-0.0171554
JFDL19	0.079261	0.0236881	-0.00560943
JFDL22	0.0773969	0.0238224	-0.00712169
JFDL24	0.102988	0.0331133	-0.0185805
JFDL33	0.110737	0.0383598	-0.01144
JFDL39	0.0986362	0.0332243	-0.0115338
JFDL48	0.0870775	0.0287817	-0.00422784
JFDL50	0.0996876	0.0366807	-0.00772871
JFDY01	0.0873428	0.0218595	-0.00417746
JFDY02	0.0838566	0.0267531	-0.00810597
JFDY03	0.0685819	0.0149244	-0.00802713
JFDY04	0.0728909	0.019211	-0.0104174
JFDY05	0.0793749	0.0198101	-0.00898991
JFDY06	0.0748325	0.0219525	-0.00178291
JFDY07	0.0928963	0.0247732	-0.008942
JFPY03	0.0884963	0.0275431	-0.0271019
JFPY16	0.0665889	0.0180411	-0.0243432
JFPY17	0.0573359	0.0147504	-0.0240337
JFPY19	0.0871063	0.0279218	-0.0284247
JFPY20	0.0842616	0.0251433	-0.0333931
JFPY21	0.0795451	0.0232962	-0.0306803
JR03	-0.0764331	0.152288	-0.0146088
JR06	-0.079023	0.179161	-0.0153382
JR07	-0.06996	0.126453	-0.0119654
JSNT03	-0.0416799	-0.0507126	-0.0554866
JSYX06	-0.031011	-0.0508639	-0.0460699
JSYX08	-0.0458069	-0.0131597	-0.0336788
JZ01	-0.0260713	-0.0136499	0.0136589
JZ02	-0.0274871	-0.0152298	0.00896598
JZ04	-0.0269882	-0.0191998	0.00408126
JZ06	-0.0124831	-0.0150753	0.00113157
JZ07	-0.0329425	-0.0198528	0.00736728
JZ09	-0.0337931	-0.0179197	0.0368464
JZ11	-0.0328642	-0.0298594	0.0143641
JZ14	-0.0284924	-0.0261249	0.00374496
JZ15	-0.0409372	-0.0398308	0.000682991
KNT296	-0.0649769	-0.0602859	-0.235161
KX1	-0.0117931	-0.0206482	0.0283105
KX6	-0.00895479	-0.0210445	0.0266641
KX13	0.00065453	-0.0148446	0.022423
KX14	0.0137146	-0.0118074	0.0225315
KX19	0.0132844	-0.00789297	0.0243651
KX34	-0.00619038	-0.0239219	0.0178328
KX40	0.0071253	-0.00936576	0.0248428
KX41	0.00510907	-0.0146512	0.025628
KX42	-0.000201641	-0.0176408	0.0220166
KYS29	-0.0253313	-0.0296753	-0.0287168
KYS47	-0.0252634	-0.0313709	-0.016914
KYS370	-0.0269164	-0.0286882	-0.0157874
KYS371	-0.026963	-0.0289852	-0.0204488
KYS375	-0.02511	-0.0287228	-0.017747
KYS376	-0.0268416	-0.0296589	-0.0155067
KYS377	-0.0255043	-0.0296517	-0.0182335
LYG06	-0.0176917	-0.0180855	-0.00997495
LYG10	-0.0251544	-0.0225064	0.00685533
LYG11	-0.0252356	-0.026302	0.00957084
LYG12	-0.0191596	-0.0234951	0.00119717
LYG15	-0.0245294	-0.0227923	0.00221759
NLEU1	-0.0892613	0.207133	-0.0174727
NLEU2	-0.0903268	0.210047	-0.0176238
PXLM07	0.0447917	0.00770979	-0.0365652
PXLM15	0.0533038	0.0125868	-0.0190649
QC03	0.0373426	0.0069238	0.00854837
QC05	0.0351427	-0.000271938	0.00793005
QC10	0.0455078	0.00409159	0.00796434
QC11	0.0440558	0.00443233	0.00560827
QY04	-0.0330632	-0.0308386	-0.0571636
QY07	-0.0335949	-0.0175809	-0.0614447
QY08	-0.0333112	-0.0174783	-0.0610232
RZ08	-0.0230872	-0.0333342	-0.0225854
RZ12	-0.0287483	-0.0276945	-0.00599279
RZ15	-0.0230599	-0.0242568	-0.000778654
RZ16	-0.0220788	-0.0256646	0.00105761
SCQL01	0.0162355	-0.00576803	0.023613
SCQL02	0.0399028	0.00380045	0.018234
SCQL03	0.0186897	-0.00770576	0.0156667
SCQL04	0.0395952	0.00528432	0.0145746
SCQL06	0.0352511	-0.0010661	0.0159271
SCQL08	0.0576627	0.0100042	0.0190414
SKK72	-0.0465401	-0.0477705	-0.139834
SKK354	-0.0256792	-0.0311336	-0.0179276
SKK355	-0.0264874	-0.0307572	-0.0389864
SKK364	-0.0488169	-0.046761	-0.142708
SKK365	-0.0254098	-0.0307128	-0.0180201
SN01	0.0436752	0.0137761	0.0157356
SN02	0.0311203	0.0108025	0.0133774
SN03	0.0422218	0.0132092	0.0156346
SN04	0.0269362	0.00646875	0.0225527
SN05	0.0255779	0.00502949	0.0234121
SP03	0.068811	0.0186877	-0.0228928
SP10	0.0615437	0.0158103	-0.0212801
SX04	-0.0319374	-0.0377051	0.081225
SX05	-0.0341226	-0.035087	0.0898564
SX15	-0.0237461	-0.0215771	0.0609112
THK336	-0.0651746	-0.0605169	-0.236534
TM01L	-0.0327371	-0.0537619	-0.0503485
TM02L	-0.0561963	-0.0358042	-0.0544772
TM03L	-0.0496223	-0.0588143	-0.0588306
TM04L	-0.0110934	-0.015228	-0.00645334
TM05L	-0.0203364	-0.0218861	-0.00309406
TM010	-0.0445238	-0.0472115	-0.0398464
TM012	-0.0403415	0.0181936	-0.0156672
TM016	-0.025394	-0.0369585	-0.0140514
TM033	-0.0264061	-0.034511	-0.0267592
TM038	-0.00795103	-0.0204112	-0.012733
TM049	-0.0325438	-0.0358919	-0.0149244
TM050	-0.0259716	-0.0329316	-0.017505
TM052	-0.0384416	-0.0469642	-0.0359812
TM054	-0.0321703	-0.0424986	-0.0238501
TM062	0.00280301	-0.00840834	0.00109202
TM064	-0.0315379	-0.0386094	-0.0174457
TM065	-0.030441	-0.037196	-0.0173017
TM067	-0.010753	-0.0139625	0.00301049
TM068	-0.0238072	-0.0265869	-0.0127944
TM070	-0.0630059	0.0881287	-0.00919535
TM106	-0.0290481	-0.0352367	-0.0246879
TM110	-0.0306813	-0.0397217	-0.0263102
TM111	-0.0296316	-0.0285645	-0.00687758
TM127	-0.0262931	-0.0316474	-0.0187617
TM130	-0.0373468	-0.0446343	-0.0352711
TM137	-0.032197	-0.0397378	-0.0292205
TM139	-0.0270375	-0.0336705	-0.0133838
TM140	-0.0352256	-0.0455734	-0.0273928
TM142	-0.0376874	-0.0423101	-0.0328948
TM147	-0.0365698	-0.0383456	-0.0287047
TM150	-0.0196165	-0.0256505	-0.016052
TM164	-0.0249467	-0.0277823	-0.0150921
TM165	-0.0282076	-0.034672	-0.0245676
TM169	-0.025035	-0.029276	-0.015853
TM171	-0.0256034	-0.0317522	-0.00353266
TM179	-0.0314739	-0.0399174	-0.0211105
TM190	-0.0255292	-0.0345545	-0.023103
TM191	-0.0312698	-0.0502139	-0.0458543
TM217	-0.0277395	-0.0479407	-0.0506452
TM218	-0.026117	-0.0374744	-0.0346279
TM226	-0.0173323	-0.0393895	-0.0440254
TM231	-0.0222427	-0.031953	-0.0129136
TM257	-0.0314271	-0.0410958	-0.0296245
TM270	-0.0284012	-0.0355231	-0.0229386
TM282	-0.0271848	-0.0308161	-0.0208848
TM286	-0.0442674	-0.0545028	-0.0431581
TM289	-0.0320916	-0.0380268	-0.0278647
TM358	-0.0750877	0.143119	-0.0141814
TM407	-0.0235002	-0.0272606	-0.014614
TM425	-0.0277741	-0.0384118	-0.00879742
TM428	-0.0122604	-0.0287854	-0.0197553
TM432	-0.0285313	-0.0339065	-0.0133611
TM439	-0.0284909	-0.0397603	-0.00830212
TM474	-0.0296863	-0.0367283	-0.016123
TMAB0715	-0.0212266	-0.0315048	-0.0104831
TMAB0722	-0.0327401	-0.0408695	-0.0204948
TMAB0759	-0.0420135	-0.0544898	-0.0244038
TMAB0759-2	-0.0384738	-0.0457744	-0.0279985
TOK03	-0.0369556	-0.0405723	-0.0940048
TOK06	-0.0313359	-0.0326994	-0.0278286
TOK16	-0.0251777	-0.0239332	-0.00501461
TW01	-0.0213063	-0.02704	-0.00863647
TX06	-0.0590851	0.0615381	-0.0419074
TX1o	-0.0468665	0.0446517	-0.00962316
TX11	-0.0554314	0.0129571	-0.047574
TX14	-0.04688	-0.0420744	-0.0655805
TX20	-0.0745263	0.062161	-0.0374279
UK02	-0.0305844	-0.0193234	0.0103158
WC004	0.0496665	0.00833731	-0.0295248
WC005	0.0456929	0.00722218	-0.0290298
WC006	0.0508461	0.00830579	-0.0285488
WC012	0.0686583	0.0163528	-0.0263696
WC019	0.0555658	0.0102036	-0.0259184
WC027	0.0433828	0.00760708	-0.0274165
WC034	0.0498009	0.00936816	-0.0206711
WC036	0.046032	0.00482002	-0.0284155
WC040	0.0403283	0.00290684	-0.0308233
WC047	0.0443425	0.0044523	-0.026153
WC048	0.0718594	0.0125919	-0.0235922
WC054	0.0458384	0.00980778	-0.0246403
WC068	0.0462229	0.00754369	-0.030188
WC073	0.0539852	0.0118653	-0.0191397
WC087	0.0426882	0.00917212	-0.0212713
WC092	0.0360699	0.00511372	-0.0204036
WC101	0.0458048	0.0074251	-0.0290796
WC103	0.0481576	0.00929779	-0.0377188
WCBL2	0.0429734	0.00619667	-0.0258728
WCBL5	0.0436123	0.00601357	-0.024911
WCBY206	0.042964	0.00615901	-0.0255261
WCCF32	0.0444164	0.00740448	-0.0371089
WCCF69	0.0376851	0.00463733	-0.0229043
WCNT52	0.060353	0.0116445	-0.0176508
WCNT81	0.0454338	0.00754318	-0.0219397
WCSE25	0.0388321	0.00498195	-0.019225
WCSE31	0.0573078	0.0156457	-0.0255675
WCSE35	0.0330921	0.00419534	-0.0186594
WCSE39	0.0488431	0.00979092	-0.0194796
WCSE57	0.0264333	0.000376225	-0.0160307
WCSE70	0.0530849	0.011193	-0.0247886
WCSE71	0.0494843	0.00961831	-0.0231923
WX1	0.0126677	-0.0127213	0.0217908
WX4	0.0819068	0.0145707	0.0279338
WX5	0.0539544	-0.00311388	0.030957
WX6	0.0540329	-0.00302919	0.0310828
WX7	0.0539758	-0.00306884	0.0309965
WX8	0.0539642	-0.0030689	0.0309281
WX9	0.0776069	0.0112254	0.0269788
WX10	0.0264653	-0.00278595	0.0158674
XC04	-0.0305262	-0.0395798	-0.0255357
XX05	-0.0170208	-0.0177057	0.00826503
XX06	-0.0178177	-0.0174578	0.00756417
XX08	-0.000833027	-0.0018235	0.010469
XX13	0.021151	0.00599015	0.0030003
XX14	0.00377196	-0.00267922	0.00611746
YX01	-0.0330849	-0.0125278	0.0144058
YX03	-0.0275775	-0.0114632	0.012117
YX08	-0.0283376	-0.0147587	0.0152457
YX09	-0.0311238	-0.0110079	0.00971376
YX10	-0.0278373	-0.011747	0.00777005
ZH02	-0.0380965	-0.0278049	0.011397
ZH04	-0.0351103	-0.0203875	0.0117534

## Sheet: Suppl. Fig. 6a
Suppl. Fig. 6a	The matrix of weighted FST between every two populations
	JSYX	RZ	XA	TM	TX	CX	JR	LYG	ZH	FJPC	FJSC	NX	JZ	XX	AL	HS	YX	GXXA	GXLC	FJZH	FJYX	WA	HEXX	HESX	KX	SCWY	HX	WX	QC	SCQL	ES	HP	SN	FF	PX	WC	MT	CQSZ	JF	YNTC	DF	GY
JSYX	0	0.0171442	0.0454583	0	0.0513634	0.00424702	0.159862	0.0187594	0.200066	0.0760819	0.124614	0.159939	0.0381563	0.0732099	0.0364159	0.211221	0.0939133	0.0710896	0.0720692	0.130892	0.210669	0.137025	0.138796	0.153089	0.0643151	0.131704	0.0732123	0.196953	0.159964	0.0418837	0.0696064	0.109195	0.0892848	0.156709	0.0506189	0.0592013	0.0470828	0.162889	0.100554	0.253773	0.181853	0.134535
RZ	0.0171442	0	0.0747695	0.0278797	0.0730075	0.0349184	0.169748	0.0296747	0.118198	0.0660938	0.113254	0.139275	0.0561556	0.0904735	0.0551871	0.165091	0.093762	0.0915002	0.088782	0.12829	0.191533	0.141583	0.135993	0.152401	0.0782476	0.133747	0.0990669	0.190326	0.149505	0.0645276	0.0910939	0.118695	0.115123	0.156676	0.065531	0.0827517	0.0646926	0.167721	0.112423	0.229649	0.172061	0.1418
XA	0.0454583	0.0747695	0	0.0636184	0.0994818	0.0690029	0.185052	0.0637105	0.163534	0.103963	0.148288	0.178097	0.0790896	0.105949	0.0773967	0.191868	0.122044	0.110699	0.111038	0.148837	0.206952	0.157804	0.155697	0.174199	0.0986923	0.153285	0.117113	0.198182	0.166206	0.0792537	0.110606	0.138784	0.135558	0.178584	0.0872337	0.10753	0.0855041	0.184634	0.133888	0.242315	0.187803	0.160501
TM	0	0.0278797	0.0636184	0	0.0239438	0.022437	0.123033	0.0263942	0.115376	0.0704588	0.0943514	0.120831	0.0430045	0.0654311	0.0443936	0.125678	0.0714704	0.0789836	0.0751046	0.106715	0.139416	0.103841	0.1074	0.124013	0.0657883	0.103657	0.0822283	0.142875	0.109649	0.0533919	0.0741701	0.095214	0.0973001	0.121029	0.0495528	0.0686808	0.0537646	0.132566	0.0981157	0.163922	0.127338	0.113519
TX	0.0513634	0.0730075	0.0994818	0.0239438	0	0.0206033	0.111865	0.0517444	0.180506	0.0877168	0.120171	0.149785	0.0575551	0.0946263	0.053186	0.182783	0.0982393	0.0849184	0.076968	0.125182	0.17058	0.134043	0.133936	0.147253	0.0826574	0.130795	0.0960043	0.181549	0.158135	0.0702648	0.0860833	0.113212	0.123639	0.150606	0.118926	0.0830768	0.0732424	0.161022	0.111679	0.215515	0.164925	0.141028
CX	0.00424702	0.0349184	0.0690029	0.022437	0.0206033	0	0.0608791	0.00810072	0.0972713	0.0578593	0.0922202	0.108852	0.041937	0.066772	0.0427654	0.129535	0.0703703	0.0718051	0.062996	0.102949	0.143393	0.111548	0.110695	0.125784	0.0636753	0.107227	0.0823238	0.149166	0.115874	0.0496767	0.0730064	0.0935126	0.0956417	0.12645	0.0515092	0.0665229	0.050551	0.135066	0.0944412	0.175341	0.130757	0.116426
JR	0.159862	0.169748	0.185052	0.123033	0.111865	0.0608791	0	0.134764	0.292564	0.173789	0.21759	0.234543	0.143642	0.183813	0.13181	0.293578	0.185945	0.146671	0.129821	0.207138	0.265894	0.226329	0.218962	0.226586	0.158545	0.214497	0.178985	0.272777	0.260314	0.139978	0.162904	0.193281	0.200859	0.240992	0.204431	0.166233	0.150694	0.241688	0.185514	0.316931	0.262645	0.228997
LYG	0.0187594	0.0296747	0.0637105	0.0263942	0.0517444	0.00810072	0.134764	0	0.0962213	0.0521857	0.0909448	0.113518	0.0340603	0.0672386	0.0367353	0.137964	0.0713641	0.0702772	0.0674994	0.0994582	0.157833	0.109262	0.112201	0.130035	0.0549593	0.109418	0.0777224	0.158745	0.122297	0.039815	0.0724916	0.0938128	0.0939103	0.132463	0.0508203	0.065731	0.0464704	0.134864	0.0918036	0.197341	0.142539	0.118012
ZH	0.200066	0.118198	0.163534	0.115376	0.180506	0.0972713	0.292564	0.0962213	0	0.10666	0.166962	0.177858	0.119986	0.172948	0.11443	0.305193	0.179109	0.139039	0.144526	0.191176	0.275666	0.222365	0.219579	0.231981	0.146303	0.2137	0.158302	0.27708	0.267053	0.1283	0.156515	0.187757	0.188098	0.230158	0.22423	0.156292	0.138616	0.237337	0.173706	0.321998	0.262488	0.221415
FJPC	0.0760819	0.0660938	0.103963	0.0704588	0.0877168	0.0578593	0.173789	0.0521857	0.10666	0	0.100206	0.120529	0.0726444	0.101641	0.0674698	0.160632	0.104432	0.104996	0.100639	0.117094	0.171637	0.145785	0.142055	0.158577	0.0907405	0.134536	0.114657	0.175142	0.158934	0.0785711	0.105449	0.125901	0.132441	0.16045	0.105071	0.10571	0.0850069	0.164521	0.125329	0.211879	0.168625	0.149369
FJSC	0.124614	0.113254	0.148288	0.0943514	0.120171	0.0922202	0.21759	0.0909448	0.166962	0.100206	0	0.138271	0.10469	0.138233	0.0967096	0.19513	0.133909	0.135856	0.130219	0.144677	0.190731	0.17112	0.170435	0.185919	0.120674	0.169084	0.144097	0.215669	0.196435	0.113946	0.136146	0.159511	0.168822	0.19023	0.159603	0.134405	0.122059	0.195087	0.154072	0.244166	0.2045	0.183009
NX	0.159939	0.139275	0.178097	0.120831	0.149785	0.108852	0.234543	0.113518	0.177858	0.120529	0.138271	0	0.128654	0.170372	0.124568	0.224579	0.1635	0.163145	0.156492	0.177039	0.212841	0.184872	0.198853	0.209916	0.14461	0.179576	0.169372	0.227481	0.220237	0.140026	0.163151	0.185905	0.199064	0.210009	0.190867	0.15401	0.151398	0.220842	0.176621	0.263433	0.227013	0.208741
JZ	0.0381563	0.0561556	0.0790896	0.0430045	0.0575551	0.041937	0.143642	0.0340603	0.119986	0.0726444	0.10469	0.128654	0	0.0723407	0.0503268	0.14121	0.0805897	0.0826035	0.0785458	0.102488	0.153208	0.118527	0.118243	0.134053	0.0684061	0.118301	0.0918241	0.165408	0.13413	0.0578241	0.0810909	0.106652	0.108525	0.142122	0.0794066	0.0851341	0.0644246	0.146778	0.107961	0.193212	0.148495	0.129071
XX	0.0732099	0.0904735	0.105949	0.0654311	0.0946263	0.066772	0.183813	0.0672386	0.172948	0.101641	0.138233	0.170372	0.0723407	0	0.0683491	0.187752	0.116309	0.10799	0.100289	0.137894	0.193381	0.154304	0.149565	0.163518	0.0903187	0.145184	0.110018	0.183333	0.155341	0.0726226	0.0958697	0.119911	0.123749	0.169505	0.101636	0.100776	0.0762491	0.155387	0.113858	0.225447	0.161591	0.145919
AL	0.0364159	0.0551871	0.0773967	0.0443936	0.053186	0.0427654	0.13181	0.0367353	0.11443	0.0674698	0.0967096	0.124568	0.0503268	0.0683491	0	0.128238	0.0743093	0.0775583	0.0687078	0.100546	0.140903	0.109908	0.107059	0.119613	0.0608402	0.102011	0.0821184	0.140305	0.108847	0.0432968	0.0700124	0.0824785	0.0881132	0.130097	0.0673711	0.0779875	0.0513317	0.119741	0.092593	0.165462	0.120509	0.109833
HS	0.211221	0.165091	0.191868	0.125678	0.182783	0.129535	0.293578	0.137964	0.305193	0.160632	0.19513	0.224579	0.14121	0.187752	0.128238	0	0.168643	0.166087	0.161205	0.195837	0.252223	0.220517	0.216686	0.214894	0.155309	0.21378	0.176482	0.260012	0.270971	0.144916	0.16429	0.194859	0.206637	0.239239	0.233338	0.159328	0.152432	0.233489	0.181176	0.306678	0.262158	0.224205
YX	0.0939133	0.093762	0.122044	0.0714704	0.0982393	0.0703703	0.185945	0.0713641	0.179109	0.104432	0.133909	0.1635	0.0805897	0.116309	0.0743093	0.168643	0	0.113365	0.109545	0.135342	0.191057	0.15617	0.158801	0.165313	0.101204	0.154893	0.125217	0.202758	0.180315	0.090145	0.110997	0.13577	0.142512	0.178998	0.130523	0.112332	0.0958794	0.182491	0.134531	0.238031	0.189823	0.163931
GXXA	0.0710896	0.0915002	0.110699	0.0789836	0.0849184	0.0718051	0.146671	0.0702772	0.139039	0.104996	0.135856	0.163145	0.0826035	0.10799	0.0775583	0.166087	0.113365	0	0.0511273	0.128963	0.165354	0.143959	0.141816	0.157021	0.0925935	0.141073	0.118464	0.181327	0.152136	0.0765128	0.106184	0.125467	0.128989	0.163976	0.0988645	0.109167	0.0847981	0.160608	0.12526	0.202586	0.160953	0.147243
GXLC	0.0720692	0.088782	0.111038	0.0751046	0.076968	0.062996	0.129821	0.0674994	0.144526	0.100639	0.130219	0.156492	0.0785458	0.100289	0.0687078	0.161205	0.109545	0.0511273	0	0.127293	0.159647	0.1396	0.137239	0.149714	0.0881637	0.134678	0.114125	0.173888	0.141575	0.0699072	0.0980068	0.112328	0.120579	0.157697	0.0982416	0.103218	0.0778	0.153128	0.119117	0.193203	0.151923	0.138375
FJZH	0.130892	0.12829	0.148837	0.106715	0.125182	0.102949	0.207138	0.0994582	0.191176	0.117094	0.144677	0.177039	0.102488	0.137894	0.100546	0.195837	0.135342	0.128963	0.127293	0	0.187045	0.170823	0.165158	0.180663	0.116993	0.163764	0.143069	0.208308	0.190369	0.108331	0.132943	0.153387	0.161492	0.194124	0.154283	0.13805	0.119439	0.188566	0.152251	0.23714	0.193162	0.177875
FJYX	0.210669	0.191533	0.206952	0.139416	0.17058	0.143393	0.265894	0.157833	0.275666	0.171637	0.190731	0.212841	0.153208	0.193381	0.140903	0.252223	0.191057	0.165354	0.159647	0.187045	0	0.214186	0.213932	0.230434	0.16296	0.205586	0.187675	0.249744	0.243902	0.156441	0.172528	0.201382	0.222168	0.231202	0.235646	0.171401	0.168854	0.235012	0.189685	0.280428	0.246672	0.228175
WA	0.137025	0.141583	0.157804	0.103841	0.134043	0.111548	0.226329	0.109262	0.222365	0.145785	0.17112	0.184872	0.118527	0.154304	0.109908	0.220517	0.15617	0.143959	0.1396	0.170823	0.214186	0	0.173345	0.187891	0.128532	0.175521	0.153664	0.217863	0.202733	0.119156	0.13965	0.168624	0.179602	0.201026	0.170059	0.140364	0.128044	0.199648	0.15966	0.247016	0.205434	0.187485
HEXX	0.138796	0.135993	0.155697	0.1074	0.133936	0.110695	0.218962	0.112201	0.219579	0.142055	0.170435	0.198853	0.118243	0.149565	0.107059	0.216686	0.158801	0.141816	0.137239	0.165158	0.213932	0.173345	0	0.132077	0.125273	0.168746	0.153827	0.211052	0.200792	0.115106	0.139224	0.159941	0.171949	0.197561	0.161916	0.136948	0.125487	0.195437	0.15318	0.237426	0.199611	0.184312
HESX	0.153089	0.152401	0.174199	0.124013	0.147253	0.125784	0.226586	0.130035	0.231981	0.158577	0.185919	0.209916	0.134053	0.163518	0.119613	0.214894	0.165313	0.157021	0.149714	0.180663	0.230434	0.187891	0.132077	0	0.141722	0.182534	0.172007	0.228899	0.215783	0.133783	0.147824	0.176934	0.188835	0.20978	0.171506	0.14955	0.14178	0.209281	0.168262	0.246383	0.214426	0.199698
KX	0.0643151	0.0782476	0.0986923	0.0657883	0.0826574	0.0636753	0.158545	0.0549593	0.146303	0.0907405	0.120674	0.14461	0.0684061	0.0903187	0.0608402	0.155309	0.101204	0.0925935	0.0881637	0.116993	0.16296	0.128532	0.125273	0.141722	0	0.101379	0.0758986	0.154376	0.129442	0.0514313	0.0861636	0.107019	0.11017	0.150132	0.0867986	0.091515	0.0653563	0.14036	0.107262	0.186375	0.143281	0.125464
SCWY	0.131704	0.133747	0.153285	0.103657	0.130795	0.107227	0.214497	0.109418	0.2137	0.134536	0.169084	0.179576	0.118301	0.145184	0.102011	0.21378	0.154893	0.141073	0.134678	0.163764	0.205586	0.175521	0.168746	0.182534	0.101379	0	0.127894	0.196036	0.174398	0.0959707	0.128936	0.151792	0.163073	0.18879	0.151828	0.129873	0.110382	0.183772	0.147593	0.228956	0.18711	0.171038
HX	0.0732123	0.0990669	0.117113	0.0822283	0.0960043	0.0823238	0.178985	0.0777224	0.158302	0.114657	0.144097	0.169372	0.0918241	0.110018	0.0821184	0.176482	0.125217	0.118464	0.114125	0.143069	0.187675	0.153664	0.153827	0.172007	0.0758986	0.127894	0	0.160384	0.129579	0.0660999	0.105202	0.117981	0.124803	0.164871	0.097337	0.108423	0.0788913	0.15245	0.119151	0.195873	0.152918	0.135738
WX	0.196953	0.190326	0.198182	0.142875	0.181549	0.149166	0.272777	0.158745	0.27708	0.175142	0.215669	0.227481	0.165408	0.183333	0.140305	0.260012	0.202758	0.181327	0.173888	0.208308	0.249744	0.217863	0.211052	0.228899	0.154376	0.196036	0.160384	0	0.196528	0.112718	0.159667	0.174052	0.195382	0.217744	0.200208	0.15349	0.145111	0.196642	0.155764	0.253914	0.220118	0.199358
QC	0.159964	0.149505	0.166206	0.109649	0.158135	0.115874	0.260314	0.122297	0.267053	0.158934	0.196435	0.220237	0.13413	0.155341	0.108847	0.270971	0.180315	0.152136	0.141575	0.190369	0.243902	0.202733	0.200792	0.215783	0.129442	0.174398	0.129579	0.196528	0	0.0752949	0.12967	0.140592	0.155248	0.203287	0.161224	0.119225	0.10115	0.181359	0.133803	0.257152	0.194365	0.168845
SCQL	0.0418837	0.0645276	0.0792537	0.0533919	0.0702648	0.0496767	0.139978	0.039815	0.1283	0.0785711	0.113946	0.140026	0.0578241	0.0726226	0.0432968	0.144916	0.090145	0.0765128	0.0699072	0.108331	0.156441	0.119156	0.115106	0.133783	0.0514313	0.0959707	0.0660999	0.112718	0.0752949	0	0.0657313	0.0726642	0.0703249	0.127566	0.0462813	0.0646452	0.0285433	0.103067	0.0701441	0.159776	0.106035	0.0883953
ES	0.0696064	0.0910939	0.110606	0.0741701	0.0860833	0.0730064	0.162904	0.0724916	0.156515	0.105449	0.136146	0.163151	0.0810909	0.0958697	0.0700124	0.16429	0.110997	0.106184	0.0980068	0.132943	0.172528	0.13965	0.139224	0.147824	0.0861636	0.128936	0.105202	0.159667	0.12967	0.0657313	0	0.0982286	0.107991	0.149163	0.0840818	0.0913093	0.0712339	0.124058	0.101707	0.179815	0.135855	0.124585
HP	0.109195	0.118695	0.138784	0.095214	0.113212	0.0935126	0.193281	0.0938128	0.187757	0.125901	0.159511	0.185905	0.106652	0.119911	0.0824785	0.194859	0.13577	0.125467	0.112328	0.153387	0.201382	0.168624	0.159941	0.176934	0.107019	0.151792	0.117981	0.174052	0.140592	0.0726642	0.0982286	0	0.0983983	0.171617	0.118625	0.112677	0.0837286	0.142398	0.111617	0.207085	0.147407	0.13575
SN	0.0892848	0.115123	0.135558	0.0973001	0.123639	0.0956417	0.200859	0.0939103	0.188098	0.132441	0.168822	0.199064	0.108525	0.123749	0.0881132	0.206637	0.142512	0.128989	0.120579	0.161492	0.222168	0.179602	0.171949	0.188835	0.11017	0.163073	0.124803	0.195382	0.155248	0.0703249	0.107991	0.0983983	0	0.184201	0.104537	0.117011	0.0837651	0.160155	0.117977	0.232985	0.164165	0.145265
FF	0.156709	0.156676	0.178584	0.121029	0.150606	0.12645	0.240992	0.132463	0.230158	0.16045	0.19023	0.210009	0.142122	0.169505	0.130097	0.239239	0.178998	0.163976	0.157697	0.194124	0.231202	0.201026	0.197561	0.20978	0.150132	0.18879	0.164871	0.217744	0.203287	0.127566	0.149163	0.171617	0.184201	0	0.147974	0.122218	0.107907	0.183642	0.146073	0.225339	0.184082	0.172977
PX	0.0506189	0.065531	0.0872337	0.0495528	0.118926	0.0515092	0.204431	0.0508203	0.22423	0.105071	0.159603	0.190867	0.0794066	0.101636	0.0673711	0.233338	0.130523	0.0988645	0.0982416	0.154283	0.235646	0.170059	0.161916	0.171506	0.0867986	0.151828	0.097337	0.200208	0.161224	0.0462813	0.0840818	0.118625	0.104537	0.147974	0	0	0.0243709	0.135473	0.0646512	0.244772	0.157358	0.111744
WC	0.0592013	0.0827517	0.10753	0.0686808	0.0830768	0.0665229	0.166233	0.065731	0.156292	0.10571	0.134405	0.15401	0.0851341	0.100776	0.0779875	0.159328	0.112332	0.109167	0.103218	0.13805	0.171401	0.140364	0.136948	0.14955	0.091515	0.129873	0.108423	0.15349	0.119225	0.0646452	0.0913093	0.112677	0.117011	0.122218	0	0	0.0463749	0.116125	0.0768511	0.161824	0.12066	0.113208
MT	0.0470828	0.0646926	0.0855041	0.0537646	0.0732424	0.050551	0.150694	0.0464704	0.138616	0.0850069	0.122059	0.151398	0.0644246	0.0762491	0.0513317	0.152432	0.0958794	0.0847981	0.0778	0.119439	0.168854	0.128044	0.125487	0.14178	0.0653563	0.110382	0.0788913	0.145111	0.10115	0.0285433	0.0712339	0.0837286	0.0837651	0.107907	0.0243709	0.0463749	0	0.112921	0.0533127	0.147135	0.0812045	0.0672443
CQSZ	0.162889	0.167721	0.184634	0.132566	0.161022	0.135066	0.241688	0.134864	0.237337	0.164521	0.195087	0.220842	0.146778	0.155387	0.119741	0.233489	0.182491	0.160608	0.153128	0.188566	0.235012	0.199648	0.195437	0.209281	0.14036	0.183772	0.15245	0.196642	0.181359	0.103067	0.124058	0.142398	0.160155	0.183642	0.135473	0.116125	0.112921	0	0.108552	0.221354	0.154634	0.154483
JF	0.100554	0.112423	0.133888	0.0981157	0.111679	0.0944412	0.185514	0.0918036	0.173706	0.125329	0.154072	0.176621	0.107961	0.113858	0.092593	0.181176	0.134531	0.12526	0.119117	0.152251	0.189685	0.15966	0.15318	0.168262	0.107262	0.147593	0.119151	0.155764	0.133803	0.0701441	0.101707	0.111617	0.117977	0.146073	0.0646512	0.0768511	0.0533127	0.108552	0	0.162605	0.111141	0.108154
YNTC	0.253773	0.229649	0.242315	0.163922	0.215515	0.175341	0.316931	0.197341	0.321998	0.211879	0.244166	0.263433	0.193212	0.225447	0.165462	0.306678	0.238031	0.202586	0.193203	0.23714	0.280428	0.247016	0.237426	0.246383	0.186375	0.228956	0.195873	0.253914	0.257152	0.159776	0.179815	0.207085	0.232985	0.225339	0.244772	0.161824	0.147135	0.221354	0.162605	0	0.205035	0.18991
DF	0.181853	0.172061	0.187803	0.127338	0.164925	0.130757	0.262645	0.142539	0.262488	0.168625	0.2045	0.227013	0.148495	0.161591	0.120509	0.262158	0.189823	0.160953	0.151923	0.193162	0.246672	0.205434	0.199611	0.214426	0.143281	0.18711	0.152918	0.220118	0.194365	0.106035	0.135855	0.147407	0.164165	0.184082	0.157358	0.12066	0.0812045	0.154634	0.111141	0.205035	0	0.128312
GY	0.134535	0.1418	0.160501	0.113519	0.141028	0.116426	0.228997	0.118012	0.221415	0.149369	0.183009	0.208741	0.129071	0.145919	0.109833	0.224205	0.163931	0.147243	0.138375	0.177875	0.228175	0.187485	0.184312	0.199698	0.125464	0.171038	0.135738	0.199358	0.168845	0.0883953	0.124585	0.13575	0.145265	0.172977	0.111744	0.113208	0.0672443	0.154483	0.108154	0.18991	0.128312	0

## Sheet: Suppl. Fig. 11a-b
Suppl. Figs. 11a and 11b	The principal component analysis for 545 ginkgo samples around the world
Sample	PC1	PC2	PC3
5IL05	-0.113892	0.12017	0.000953773
AL8042	0.00822675	-0.00521515	-0.00168168
AL8043	0.00487605	0.000729477	0.0187416
AL8044	-0.000984702	-0.00974257	0.0032014
AL8056	0.022971	0.0111498	0.00907016
AL8146	-0.0111872	-0.0290436	0.00787146
AL8147	-0.0104569	-0.027619	0.00788614
ALBF1	-0.00679415	-0.023373	0.0138326
ALBF3	0.00855636	-0.0131949	0.113947
ALBF8	0.0115032	-0.00401889	0.128261
ALBF9	0.0114862	-0.00414154	0.127984
ALBF14	0.0114243	-0.0040597	0.127523
ALBF18	0.00317434	-0.0149625	0.0153665
ALBF19	-0.0101947	-0.0334885	0.0156431
ALBF21	-0.010122	-0.0336392	0.0162274
ALBF40	0.0116041	-0.00398139	0.128025
ALBF41	0.000458658	-0.0224068	0.0129728
ALUS01	-0.0173002	-0.0289788	-0.0308445
ATV1	-0.130801	0.159636	0.00192052
ATV2	-0.0970543	0.083521	0.00177941
ATV3	-0.110947	0.116776	0.000573114
ATV4	-0.116413	0.123147	0.0125082
CC02	-0.0379729	-0.0444541	-0.199185
CC21	-0.0257592	-0.0361212	-0.101928
CC22	-0.0368133	-0.0427223	-0.190526
CGK1601	-0.0220396	-0.0355858	0.0316886
CHB109	-0.0263405	-0.0345753	-0.057249
CHB260	-0.0409412	-0.046699	-0.214492
CHB261	-0.0411169	-0.0468671	-0.21589
CHB283	-0.0187646	-0.0277076	0.00206016
CHB291	-0.0401403	-0.0460029	-0.210807
CQSZ01	0.0546639	0.0328298	0.00749612
CQSZ03	0.084036	0.0581958	0.00642068
CQSZ05	0.0624755	0.0363361	3.98151e-06
CQSZ07	0.0667528	0.0411146	0.00957322
CQSZ08	0.0686327	0.0416474	0.0134505
CQSZ11	0.0693776	0.0436263	0.0122562
CQSZ14	0.0819391	0.0523722	0.0141283
CQSZ15	0.0775265	0.049057	0.0134192
CQSZ16	0.0712121	0.0435476	0.00742828
CQSZ17	0.0557892	0.0312837	0.00881564
CX301	-0.0158252	-0.0350338	-0.0357456
CX302	-0.00208056	-0.0202749	-0.0158267
CX306	-0.0112059	-0.0219744	-0.0130506
CX307	-0.0149665	-0.0314165	0.00693929
CX308	-0.0152031	-0.0276117	0.00575562
CX309	-0.106256	0.112483	0.00398305
CX310	-0.0102385	-0.0257341	-0.0108214
CX312	-0.00245126	-0.0198252	-0.016094
CX313	-0.107101	0.126916	0.00319583
CX315	-0.0681083	0.0412489	0.000883703
CXS007	-0.0638495	0.0484787	-0.0187938
CXS012	-0.0248691	-0.0534942	-0.0302
CXS019	-0.0157832	-0.0359647	-0.0169884
CXS020	-0.100028	0.102529	0.00312375
DEHD3	-0.122245	0.132478	0.0020305
DEJ1	-0.113615	0.135442	0.00360427
DEJ3	-0.115413	0.122681	0.00295983
DEW1	-0.121605	0.146055	0.00110576
DEW2	-0.104572	0.109778	0.00375924
DF04	0.0747073	0.0548234	-0.0190306
DF2	0.0738942	0.054447	-0.019153
DF11	0.0740925	0.0541324	-0.0186292
DF31	0.0610865	0.0445884	-0.0217545
DF34	0.0655602	0.0487383	-0.0214898
DF37	0.0648522	0.0474936	-0.0199818
DHLY5	-0.0107073	-0.0193426	0.00560112
DHLY8	-0.0124001	-0.0193673	0.00477825
DHLY9	-0.00374197	-0.0133456	0.00902524
ES03	0.0238424	0.00853578	0.0158029
ES05	0.0350323	0.0195845	0.0321125
ES06	0.0346588	0.0195377	0.0316584
ES07	0.0317132	0.014529	0.0164253
ES08	0.0183379	0.00583354	0.0310548
ES10	0.0358069	0.0205744	-0.00283186
ES11	0.0341706	0.0192159	0.0312211
ES12	0.0342706	0.0189094	0.0316108
ES14	0.0241592	0.00666414	0.0248496
ESBG13	0.030493	0.0203309	0.0199894
ESBG14	0.0226135	0.0062654	0.0115681
ESBG15	0.034132	0.0175694	-0.00789961
ESY6	0.0404803	0.0199678	0.045003
ESY20	0.026771	0.0103872	0.0502412
ESY24	-0.00261401	-0.0151184	0.0410229
ESY27	0.0397414	0.0224578	0.0301882
ESY30	0.036316	0.015726	0.0395402
ESY34	0.0174089	-0.000402261	0.0447164
ESY36	0.00108704	-0.0116128	0.0404024
ESY41	0.0179022	0.0016531	0.0315366
ESY45	0.0266805	0.00676578	0.0490754
ESY47	0.0270752	0.0075003	0.0440707
FF0584	0.0390657	0.0215332	-0.0404057
FF0586	0.04035	0.0198972	-0.0527901
FF0587	0.0437833	0.0263201	-0.0451612
FF0588	0.0490611	0.027426	-0.0435494
FF0590	0.0346183	0.0164514	-0.0468443
FF0591	0.0390425	0.0180097	-0.0434249
FF0595	0.0458282	0.0282582	-0.0455152
FF0599	0.0357837	0.0150735	-0.0478632
FF0600	0.0454714	0.0181395	-0.0464521
FF0602	0.032024	0.0198339	-0.0502694
FF0603	0.0373169	0.0184289	-0.0576455
FF0605	0.0401182	0.024303	-0.0514314
FF0607	0.0351214	0.0174513	-0.0489464
FF0608	0.0389674	0.0217009	-0.053198
FF0611	0.0430325	0.0217107	-0.0472813
FF0615	0.0346636	0.0162857	-0.049777
FF0616	0.0386495	0.0217532	-0.0416787
FF0618	0.0383172	0.0176984	-0.0502687
FF0619	0.0378348	0.0174753	-0.0501619
FJPC07	-0.00570364	-0.0330401	0.0198549
FJPC19	-0.0234931	-0.0466003	0.0284536
FJPC20	-0.0172063	-0.0464912	0.0211504
FJPC23	-0.0193907	-0.0422592	0.0324931
FJPC26	-0.00613029	-0.0233093	0.0172791
FJPC29	-0.00756763	-0.0329514	0.0227577
FJPC32	-0.0216766	-0.0416427	0.020849
FJPC33	-0.021689	-0.0417724	0.0280304
FJPC36	-0.0237608	-0.0484377	0.0351017
FJPC38	-0.0155024	-0.0391263	0.0270219
FJSC04	-0.0281376	-0.0529873	0.0352076
FJSC05	-0.0141083	-0.0404776	-0.0197918
FJSC07	-0.0281472	-0.0528776	0.0349735
FJSC08	-0.0140974	-0.0407649	-0.0197145
FJSC10	-0.0233421	-0.0490862	0.0604663
FJSC11	-0.0272506	-0.0535906	0.039499
FJSC13	-0.0273008	-0.0533506	0.0391198
FJSC15	-0.0275017	-0.0540098	0.0395988
FJSC16	-0.0290943	-0.0576105	0.0433102
FJSC30	-0.0281355	-0.0533069	0.0361627
FJYX21	-0.0241654	-0.0372827	0.0602705
FJYX22	-0.0179963	-0.0432442	0.056723
FJYX24	-0.0247082	-0.0420839	0.0724726
FJYX51	-0.0217284	-0.0410474	0.0606478
FJYX52	-0.0350443	-0.0387454	0.0706182
FJYX63	-0.0259232	-0.0374708	0.0596173
FJYX64	-0.0323088	-0.0392665	0.077198
FJYX71	-0.027072	-0.0365601	0.058488
FJYX75	-0.0175848	-0.0416334	0.0550402
FJYX79	-0.0239126	-0.0393653	0.0578406
FJZH01	-0.0232262	-0.03604	0.0556198
FJZH03	-0.0227619	-0.0407888	0.0569336
FJZH09	-0.022072	-0.0416226	0.0515769
FJZH12	-0.0202138	-0.0377395	0.0517353
FJZH13	-0.0219321	-0.0452168	0.058837
FJZH14	-0.0167538	-0.0410446	0.0507427
FJZH19	-0.0186549	-0.0422178	0.0491895
FJZH26	-0.0214246	-0.044654	0.0555667
FJZH27	-0.0201364	-0.0390932	0.0489485
FJZH41	-0.0238136	-0.0504646	0.0639588
FREU12	-0.0960148	0.0966281	0.00133218
FREU13	-0.0934169	0.0780633	0.0127203
FREU14	-0.0912235	0.0920811	-0.000201203
FRFP1	-0.129226	0.157128	0.00221369
FUK04	-0.0131109	-0.028988	-0.0294391
FUK06	-0.015633	-0.029045	-0.0260386
FUK15	-0.0133601	-0.0282267	-0.0278939
FUK16	-0.0189078	-0.0345409	-0.042024
FUK17	-0.0148121	-0.0343155	-0.0208964
GX07	-0.0132936	8.75469e-05	0.023412
GX09	-0.014833	-3.14508e-05	0.0284649
GX10	-0.0152952	0.000254301	0.0297086
GX17	-0.0180837	0.00713021	0.00876614
GXLC02	-0.0232834	0.00019794	0.0488233
GXLC06	-0.0447545	0.045632	0.042453
GXLC11	-0.0447261	0.0457389	0.0424687
GXLC12	-0.0332591	0.00764483	0.0274119
GXLC13	-0.0274232	0.00851421	0.0551293
GXLC14	-0.0445361	0.0451511	0.0421411
GXLC15	-0.0231962	0.000428691	0.0471384
GXLC16	-0.00213742	0.00647706	0.040408
GXLC17	-0.0189936	0.0164737	0.0361564
GXLC18	-0.0189736	0.015984	0.0351521
GXXA02	-0.0124077	-0.0083867	0.0286734
GXXA06	-0.0240078	-0.00542675	0.0317803
GXXA09	-0.017742	-0.00741598	0.0279914
GXXA15	-0.0193336	-0.00199877	0.0301837
GXXA24	-0.0231494	-0.00315785	0.0321257
GXXA26	-0.0192896	0.00668916	0.0307619
GXXA30	-0.0187844	-0.00613569	0.0308264
GXXA31	-0.0284634	-0.00304227	0.0348422
GXXA34	-0.0250771	-0.00199668	0.0395376
GXXA35	-0.0255888	-0.00228566	0.0467798
GYSP01	0.0630901	0.0429619	-0.0171224
GYSP04	0.0590679	0.0383437	-0.0181334
GYSP05	0.0587106	0.0375367	-0.0167523
GYSP06	0.0465753	0.0399728	-0.0173172
GYSP13	0.0678638	0.0417228	-0.0091942
HESX1	-0.0129974	-0.0345863	0.0626281
HESX4	-0.0102096	-0.036094	0.0800907
HESX6	-0.0170106	-0.0399199	0.0879464
HESX8	-0.0187133	-0.0394723	0.0894848
HESX10	-0.0159899	-0.0408553	0.0961076
HESX12	-0.0116357	-0.0270556	0.0807277
HESX15	-0.0068644	-0.0212215	0.075673
HESX16	-0.00486915	-0.0271937	0.0343726
HESX19	-0.0101721	-0.0328373	0.0685525
HESX20	-0.00852709	-0.0256607	0.0697138
HEXX1	-0.0103766	-0.0363785	0.0318007
HEXX2	-0.0122208	-0.0439847	0.0722478
HEXX4	-0.00367685	-0.0320448	0.0728626
HEXX7	-0.0141811	-0.0360414	0.0512614
HEXX8	-0.0136192	-0.0440555	0.0709664
HEXX10	-0.00668553	-0.0314809	0.050915
HEXX12	-0.0102058	-0.0383838	0.0691174
HEXX13	-0.00731221	-0.030659	0.0703093
HEXX15	-0.00750293	-0.0351816	0.0777506
HEXX18	-0.0154523	-0.0421521	0.0711647
HP01	0.043051	0.0297656	0.042166
HP02	0.0427708	0.0338504	0.03849
HP03	0.0491444	0.0401938	0.0324117
HP04	0.02903	0.0165211	0.0257055
HP05	0.0381968	0.0285458	0.0352188
HP06	0.035038	0.0264656	0.0201023
HP07	0.043381	0.0328612	0.0552894
HP08	0.0409506	0.030216	0.0527264
HP09	0.0417968	0.0268208	0.0324889
HS01	-0.0160298	-0.0230196	0.0180496
HS03	-0.0168855	-0.0266205	0.0165936
HS10	-0.0158639	-0.0275809	0.0275836
HX01	0.0277351	0.000799156	0.0109656
HX04	0.0458232	0.0154906	0.0111893
HX09	0.0372301	0.00761977	0.00346999
HX11	0.024663	-0.000566604	0.0184524
HX13	0.0292218	0.00703087	0.0151915
HX16	0.0195965	-0.0112119	0.0306355
HX19	0.0192489	-0.00262439	0.0213782
HX22	0.0146558	-0.00631645	0.0104902
HX23	0.0148118	-0.00882146	0.0196873
HX26	0.0258998	0.0028826	0.0197715
HX28	0.0142196	-0.00996688	0.0144051
HX29	0.0214312	-0.00273028	0.00958923
HX30	0.0217015	-0.00290781	0.0162331
HX32	0.0231509	0.000305524	0.00986979
HX33	0.0207438	0.000396277	0.0150439
HX35	0.0322788	0.00676773	0.0148891
HX36	0.0180968	-0.00439106	0.0115125
HX38	0.0255812	0.000264031	0.015547
HX39	0.018981	-0.00268602	0.0117691
ID02	-0.10577	0.110362	0.00356446
IL02	-0.119697	0.126605	0.00253568
JF304	0.0558005	0.0404318	-0.0104293
JF312	0.0395976	0.0273423	-0.0169612
JF314	0.071108	0.0527262	-0.0214283
JF316	0.097506	0.0805911	-0.0236992
JFDL03	0.101024	0.0773945	-0.0119885
JFDL11	0.0873202	0.064324	-0.00557786
JFDL17	0.0919809	0.0667075	-0.0109768
JFDL19	0.0659233	0.0429483	-0.0028448
JFDL22	0.0629362	0.0414117	-0.00302076
JFDL24	0.0822804	0.0573504	-0.013893
JFDL33	0.0892675	0.064814	-0.00561889
JFDL39	0.080429	0.0572405	-0.0064531
JFDL48	0.0711123	0.049526	-0.000208548
JFDL50	0.0795485	0.0597481	-0.00285961
JFDY01	0.073449	0.0447588	-0.00113678
JFDY02	0.0686754	0.0471785	-0.00393853
JFDY03	0.0587494	0.0329452	-0.00571794
JFDY04	0.0604221	0.0379359	-0.00761107
JFDY05	0.0666547	0.0405561	-0.00630054
JFDY06	0.0616353	0.0395556	0.00110931
JFDY07	0.0771684	0.0485266	-0.0057101
JFPY03	0.0711577	0.050898	-0.0239818
JFPY16	0.0551137	0.0370293	-0.0230497
JFPY17	0.047182	0.0310716	-0.0238311
JFPY19	0.0711143	0.0520711	-0.0265193
JFPY20	0.0684185	0.0488289	-0.0320292
JFPY21	0.0648827	0.0455784	-0.0291969
JR03	-0.103197	0.111015	0.00164244
JR06	-0.104872	0.123835	0.00307172
JR07	-0.0967155	0.0973372	0.00302529
JSNT03	-0.0235939	-0.0480037	-0.0698167
JSYX06	-0.0145296	-0.0454875	-0.0584905
JSYX08	-0.0365841	-0.0178934	-0.041403
JZ01	-0.0177994	-0.0191859	0.0113137
JZ02	-0.0185086	-0.0222423	0.00673949
JZ04	-0.0173037	-0.023798	0.00151371
JZ06	-0.00640433	-0.0162835	-0.00123441
JZ07	-0.02201	-0.02688	0.00624402
JZ09	-0.0216892	-0.026196	0.0351358
JZ11	-0.0189398	-0.0364032	0.0122441
JZ14	-0.0175458	-0.0320423	0.000243423
JZ15	-0.0232529	-0.04519	-0.00630871
KNT296	-0.0412585	-0.0468476	-0.216723
KOR02	-0.0093735	-0.0315332	-0.00722345
KOR03	-0.00881074	-0.0327863	-0.0132179
KOR04	-0.00802638	-0.0361465	-0.0155882
KOR05	-0.00991435	-0.0344291	-0.0160057
KOR06	-0.0106237	-0.0331686	-0.0151598
KOR07	-0.00976404	-0.0353014	-0.0139796
KOR08B	-0.0141324	-0.0331165	-0.0177542
KOR10	-0.0112938	-0.0342779	-0.017746
KOR11	-0.00928439	-0.0319542	-0.0126192
KOR12	-0.0089007	-0.0279426	-0.00776051
KOR13B	-0.0117171	-0.032216	-0.0142492
KOR14B	-0.00891172	-0.0383186	-0.00752705
KOR15	-0.0117069	-0.0361939	-0.0196627
KOR16B	-0.00921501	-0.0386029	-0.0180657
KOR17	-0.0104451	-0.0346105	-0.017501
KOR18	-0.0121887	-0.036356	-0.0165627
KOR19	-0.0098977	-0.0338752	-0.0112794
KOR24	-0.0119354	-0.0304391	-0.0140565
KOR30	-0.0105756	-0.032926	-0.0161822
KOR34	-0.00767466	-0.0342225	-0.0126071
KOR35	-0.011166	-0.0356039	-0.0169194
KX1	-0.00179502	-0.0216351	0.0276017
KX6	0.000547621	-0.0233743	0.0267267
KX13	0.0067173	-0.0154249	0.0233248
KX14	0.0180928	-0.0084443	0.0238052
KX19	0.0168045	-0.00490019	0.0253575
KX34	0.0034634	-0.0235615	0.0177151
KX40	0.0114896	-0.0082709	0.0253531
KX41	0.0114694	-0.0129431	0.0268558
KX42	0.00771968	-0.0175043	0.0227279
KYS29	-0.0144095	-0.0309602	-0.033548
KYS47	-0.0136006	-0.0321505	-0.0234178
KYS370	-0.0159978	-0.0315035	-0.0225239
KYS371	-0.0163624	-0.0302902	-0.0293091
KYS375	-0.0148846	-0.0301833	-0.0252594
KYS376	-0.0155476	-0.0319345	-0.0213819
KYS377	-0.014869	-0.0314046	-0.0253016
LYG06	-0.0110605	-0.0218609	-0.0129194
LYG10	-0.0143136	-0.0285385	0.00478611
LYG11	-0.0149251	-0.0310531	0.00664292
LYG12	-0.0098513	-0.0272771	-0.00341077
LYG15	-0.016041	-0.0277599	0.000286543
MAPH3	-0.100855	0.103739	0.000425149
MAPH4	-0.0277427	-0.0356481	-0.0874283
MAPH5	-0.0757577	0.0498379	-0.0481336
MT01	0.0495661	0.0297904	-0.0240732
MT02	0.0520596	0.0360705	-0.0218145
MT03	0.0505401	0.0313265	-0.0204121
MT05	0.0258651	0.0138491	-0.0112719
MT08	0.0599692	0.0424699	-0.013779
MT12	0.0389871	0.0235092	-0.0238457
NC02	-0.0801195	0.05187	-0.0446321
NC07	-0.10383	0.103909	0.00464365
NC08	-0.0998637	0.0969447	-0.00431265
NC09	-0.0236339	-0.042044	-0.0165037
NLEU1	-0.119026	0.143287	0.00380496
NLEU2	-0.120517	0.145343	0.00395656
NX01	-0.0309678	-0.0324185	0.0286755
NX05	-0.0289306	-0.0336591	0.0376759
NX11	-0.0252529	-0.0485151	0.0313576
NX20	-0.027919	-0.0338095	0.0313988
NX25	-0.0203221	-0.0448527	0.0261293
NX31	-0.0282981	-0.0378949	0.0309723
NX34	-0.0252212	-0.0486313	0.0315531
NX39	-0.0225653	-0.04306	0.0245691
NX43	-0.0252655	-0.0486749	0.0317039
NX46	-0.020309	-0.0450244	0.026261
NY01	-0.0974494	0.103738	0.00420287
PAPH1	-0.1089	0.129258	0.00351382
PAPH2	-0.10568	0.11423	0.00175849
PXLM07	0.0361484	0.0209781	-0.0355884
PXLM15	0.0464651	0.0295525	-0.0185606
QC03	0.032958	0.0167056	0.0111032
QC05	0.0321849	0.00771119	0.0099448
QC10	0.0409467	0.0155786	0.0107166
QC11	0.0391269	0.0151501	0.00787103
QY04	-0.0206818	-0.0304526	-0.0576654
QY07	-0.0218781	-0.0197529	-0.0572169
QY08	-0.0216969	-0.0195834	-0.0568341
RZ08	-0.0110702	-0.0323101	-0.0310788
RZ12	-0.0179288	-0.0309515	-0.0122706
RZ15	-0.0141065	-0.0284947	-0.00387966
RZ16	-0.0124998	-0.0298033	-0.00215859
SC01	-0.0148626	-0.0319712	-0.0211276
SCQL01	0.0193615	-0.00297012	0.0226786
SCQL02	0.0372421	0.0134126	0.0212256
SCQL03	0.0215754	-0.00301744	0.0163797
SCQL04	0.0372321	0.0151059	0.0162207
SCQL06	0.0352812	0.00838074	0.0174053
SCQL08	0.0518854	0.0250287	0.0222669
SCWY01	0.00512162	-0.0244975	0.032473
SCWY03	0.0160753	-0.0168602	0.0400224
SCWY04	0.00688618	-0.0208139	0.0341102
SCWY06	0.0179672	-0.0172841	0.0403944
SCWY07	0.0198216	-0.0153494	0.0407965
SCWY08	0.0165543	-0.0135363	0.0324007
SCWY12	0.0150083	-0.0180083	0.0426553
SCWY15	0.00690072	-0.0225575	0.0342922
SCWY18	0.0102406	-0.0198374	0.0372484
SCWY23	0.00797409	-0.0185596	0.0193759
SG07	-0.0240886	-0.0413779	0.0175002
SKK72	-0.0279538	-0.0412954	-0.131372
SKK354	-0.014013	-0.0318867	-0.0243257
SKK355	-0.014376	-0.0314049	-0.0413009
SKK364	-0.0299996	-0.0409229	-0.133455
SKK365	-0.0138869	-0.0314908	-0.0242731
SN01	0.0381232	0.0248178	0.0176622
SN02	0.0277361	0.0178324	0.0133935
SN03	0.0369546	0.023903	0.0175437
SN04	0.0255017	0.0126295	0.023753
SN05	0.0245691	0.0105045	0.0249482
SP03	0.0603963	0.0407193	-0.0212156
SP10	0.0548749	0.035633	-0.020595
SX04	-0.0167659	-0.0387196	0.07476
SX05	-0.0192661	-0.0365105	0.0828981
SX15	-0.0133828	-0.0229608	0.0545251
THK336	-0.0413493	-0.0469903	-0.217988
TM01L	-0.0154293	-0.0476653	-0.0637865
TM02L	-0.0397244	-0.0379159	-0.0680354
TM03L	-0.0280899	-0.0559973	-0.0757167
TM04L	-0.00620215	-0.0176996	-0.00840426
TM05L	-0.0118186	-0.0247194	-0.00776095
TM010	-0.0260452	-0.0463257	-0.0534475
TM012	-0.0387199	0.00519463	-0.0164772
TM016	-0.0121989	-0.0371668	-0.0225545
TM033	-0.0150045	-0.0339883	-0.0336393
TM038	-0.0023496	-0.0199738	-0.0152684
TM049	-0.0192913	-0.03821	-0.0228535
TM050	-0.013828	-0.0337999	-0.0247385
TM052	-0.0208273	-0.0450995	-0.0487196
TM054	-0.0166279	-0.041799	-0.03348
TM062	0.0061522	-0.00730801	-0.000197326
TM064	-0.0170366	-0.0392161	-0.0266317
TM065	-0.0165774	-0.0377244	-0.0262235
TM067	-0.00356079	-0.0155128	-0.00214078
TM068	-0.0133446	-0.0286827	-0.0188221
TM070	-0.0813308	0.0666562	0.00181518
TM106	-0.0160571	-0.0355071	-0.0340163
TM110	-0.0164155	-0.0392932	-0.0367775
TM111	-0.0184862	-0.0317841	-0.0134608
TM127	-0.0148681	-0.0331452	-0.0264689
TM130	-0.0202748	-0.0431274	-0.046895
TM137	-0.018525	-0.0394194	-0.038937
TM139	-0.0143471	-0.0349281	-0.0203691
TM140	-0.0181057	-0.0446169	-0.0388161
TM142	-0.0211262	-0.0416492	-0.043154
TM147	-0.0218028	-0.038981	-0.0382709
TM150	-0.0102891	-0.0261041	-0.0222978
TM164	-0.0140356	-0.0299331	-0.0215697
TM165	-0.0155113	-0.0345104	-0.032295
TM169	-0.0136841	-0.030506	-0.0229126
TM171	-0.0129992	-0.0335461	-0.0103216
TM179	-0.0187181	-0.0417176	-0.0291538
TM190	-0.0135927	-0.0342015	-0.0313724
TM191	-0.0149215	-0.0450561	-0.0582505
TM217	-0.0125322	-0.0413579	-0.0639722
TM218	-0.013252	-0.0350497	-0.044111
TM226	-0.00591246	-0.0332063	-0.0545955
TM231	-0.0105544	-0.0328959	-0.0196898
TM257	-0.0174434	-0.0404721	-0.0402418
TM270	-0.0153947	-0.0353462	-0.0318371
TM282	-0.0156244	-0.031719	-0.0288935
TM286	-0.024483	-0.0523207	-0.057576
TM289	-0.0182047	-0.0382621	-0.0373688
TM358	-0.0976666	0.100631	0.00177341
TM407	-0.012844	-0.0292666	-0.0219066
TM425	-0.0125729	-0.0381276	-0.0169915
TM428	-0.00279306	-0.0260566	-0.0264871
TM432	-0.014941	-0.0354147	-0.0210957
TM439	-0.0126784	-0.0394489	-0.0166897
TM474	-0.0149971	-0.0360628	-0.0247595
TMAB0715	-0.0100056	-0.0328839	-0.016285
TMAB0722	-0.0173694	-0.0407746	-0.0310605
TMAB0759	-0.0215722	-0.0530379	-0.0389447
TMAB0759-2	-0.0208943	-0.0446115	-0.0407403
TOK03	-0.0237464	-0.0365059	-0.0963977
TOK06	-0.0204766	-0.0338821	-0.0366271
TOK16	-0.0158655	-0.0268993	-0.0123905
TW01	-0.0117052	-0.0324906	-0.0174311
TX06	-0.0661351	0.0396378	-0.035784
TX1o	-0.0512998	0.0274793	-0.00679136
TX11	-0.0510369	0.000702173	-0.0532231
TX14	-0.0317347	-0.0422953	-0.0812028
TX20	-0.0785571	0.0373316	-0.0345468
UK02	-0.0268407	-0.0381912	0.0179691
WA01	-0.0175986	-0.0447666	0.0229541
WA07	-0.017506	-0.0489215	0.0235766
WA08	-0.0124272	-0.038902	0.0233436
WA11	-0.0147574	-0.0443723	0.025645
WA13	-0.0134129	-0.0372053	0.018946
WA22	-0.0186613	-0.0307968	0.0192939
WA24	-0.0199919	-0.0496729	0.0209873
WA25	-0.0189922	-0.0478209	0.0243325
WA27	-0.0150262	-0.0257227	0.0249891
WC004	0.0396706	0.0207819	-0.027923
WC005	0.0387305	0.020703	-0.0281371
WC006	0.0407152	0.0214223	-0.0269546
WC012	0.0550251	0.0341394	-0.0244283
WC019	0.0465155	0.0261668	-0.0241236
WC027	0.0352916	0.0189454	-0.0261348
WC034	0.0424857	0.0240766	-0.0198518
WC036	0.0383606	0.0173396	-0.0278665
WC040	0.0338292	0.0147623	-0.0316699
WC047	0.0366711	0.0162746	-0.0246933
WC048	0.0606384	0.0317076	-0.0208551
WC054	0.0377209	0.0228565	-0.0247051
WC068	0.0387365	0.0209759	-0.0306079
WC073	0.0459915	0.0279751	-0.0186729
WC087	0.0354803	0.0213846	-0.0209328
WC092	0.0312702	0.0157743	-0.0206061
WC101	0.0381916	0.0206535	-0.0279053
WC103	0.0388314	0.0235105	-0.0365648
WCBL2	0.0345113	0.0169156	-0.0246303
WCBL5	0.0360006	0.0175431	-0.0240728
WCBY206	0.0344681	0.0173383	-0.0242922
WCCF32	0.0358849	0.0206594	-0.0362234
WCCF69	0.0319091	0.0152118	-0.0231334
WCNT52	0.0517896	0.0293042	-0.016969
WCNT81	0.0381473	0.02033	-0.021018
WCSE25	0.0353589	0.0182027	-0.0194017
WCSE31	0.0475889	0.0318151	-0.0245277
WCSE35	0.0294937	0.0146732	-0.0193748
WCSE39	0.0433934	0.0256731	-0.0188886
WCSE57	0.0242253	0.00887507	-0.0170575
WCSE70	0.0461065	0.0282607	-0.0241971
WCSE71	0.044791	0.026952	-0.0228781
WI01	-0.107893	0.110683	0.00130113
WX1	0.0155627	-0.0101599	0.0204094
WX4	0.0704853	0.0352804	0.0320024
WX5	0.0469555	0.00967565	0.0329107
WX6	0.0470025	0.0097497	0.033038
WX7	0.0469679	0.00972495	0.0329567
WX8	0.0469625	0.00973027	0.0328771
WX9	0.0669127	0.0310977	0.0302331
WX10	0.0257688	0.00264993	0.0164793
XA01	-0.00686802	-0.024792	0.00526566
XA03	-0.0137933	-0.0269977	-0.00798809
XA04	-0.00703341	-0.024688	0.00518205
XA05	-0.0118172	-0.0261412	-0.015992
XC04	-0.0162951	-0.0392231	-0.0359062
XX05	-0.00958896	-0.0205647	0.00510613
XX06	-0.0104117	-0.0203393	0.00436015
XX08	0.00235762	-0.00234436	0.0084292
XX13	0.0199174	0.0108652	0.00311371
XX14	0.00618701	-0.00155267	0.00417079
YNTC06	0.0691514	0.0422631	-0.00185791
YNTC14	0.0740102	0.0479705	-0.00640619
YNTC17	0.0764562	0.047545	-0.00447598
YNTC18	0.0619637	0.0379611	-0.0075361
YNTC19	0.0652496	0.0386146	-0.0114468
YNTC22	0.0651577	0.0385979	-0.0115427
YNTC25	0.0657382	0.0389551	-0.0115107
YNTC26	0.0652322	0.0386125	-0.0112601
YNTC27	0.0651988	0.0386622	-0.0115634
YX01	-0.0245116	-0.019409	0.0113288
YX03	-0.0199512	-0.0176683	0.0102054
YX08	-0.019549	-0.0208473	0.0130452
YX09	-0.0237288	-0.0176314	0.00753738
YX10	-0.0205808	-0.0176451	0.0058711
ZH02	-0.0264265	-0.0380633	0.0101026
ZH04	-0.0252197	-0.0318998	0.0109312

[truncated: 4 more sheets: Suppl. Fig. 14, Suppl Fig. 15a, Suppl. Fig. 15b, Suppl. Fig. 18]
